# Supplementary material for: Patterns of gut microbiome composition, function and dynamics in toddlers, adolescents and adults over a three-year period
Source: Front Microbiol. 2026 Mar 20;17:1768977. doi: 10.3389/fmicb.2026.1768977 (PMC13047174; doi:10.3389/fmicb.2026.1768977)
Supplement: Supplementary file 2 [file Table_1.XLSX]

## Sheet: S1_metadata
SAMPLE ID	SUBJECT ID	TIMEPOINT	AGE GROUP	FAMILY NUMBER	SEX	AGE	WEANING/MENARCHE
NO-1.1	NO-1	1	toddlers	1	M	21 months	BW		BW	before weaning
W-1.1	W-1	1	adults	1	F	36 years			AW	after weaning
NA-2.1	NA-2	1	toddlers	2	F	14 months	BW		BM	before menarche
W-2.1	W-2	1	adults	2	F	35 years			AM	after menarche
M-2.1	M-2	1	adults	2	M	38 years
NO-3.1	NO-3	1	toddlers	3	M	15 months	BW
W-3.1	W-3	1	adults	3	F	38 years
AO-4.1	AO-4	1	adolescents	4	M	13 years
W-4.1	W-4	1	adults	4	F	47 years
AA-5.1	AA-5	1	adolescents	5	F	15 years	AM
W-5.1	W-5	1	adults	5	F	44 years
M-5.1	M-5	1	adults	5	M	46 years
NA-6.1	NA-6	1	toddlers	6	F	30 months	AW
NO-6.1	NO-6	1	toddlers	6	M	30 months	AW
W-6.1	W-6	1	adults	6	F	36 years
M-6.1	M-6	1	adults	6	M	38 years
NA-7.1	NA-7	1	toddlers	7	F	18 months	BW
W-7.1	W-7	1	adults	7	F	32 years
M-7.1	M-7	1	adults	7	M	33 years
NO-8.1	NO-8	1	toddlers	8	M	15 months	BW
W-8.1	W-8	1	adults	9	F	32 years
NO-9.1	NO-9	1	toddlers	9	M	15 months	BW
W-9.1	W-9	1	adults	9	F	40 years
NA-10.1	NA-10	1	toddlers	10	F	17 months	BW
W-10.1	W-10	1	adults	10	F	38 years
M-10.1	M-10	1	adults	10	M	36 years
NO-11.1	NO-11	1	toddlers	11	M	23 months	BW
W-11.1	W-11	1	adults	11	F	40 years
NO-12.1	NO-12	1	toddlers	12	M	23 months	BW
W-12.1	W-12	1	adults	12	F	36 years
M-12.1	M-12	1	adults	12	M	43 years
AO-13.1	AO-13	1	adolescents	13	M	11 years
W-13.1	W-13	1	adults	13	F	39 years
M-13.1	M-13	1	adults	13	M	41 years
AA-14.1	AA-14	1	adolescents	14	F	12 years	BM
W-14.1	W-14	1	adults	14	F	42 years
NA-15.1	NA-15	1	toddlers	15	F	19 months	AW
W-15.1	W-15	1	adults	15	F	41 years
M-15.1	M-15	1	adults	15	M	45 years
AO-16.1	AO-16	1	adolescents	16	M	11 years
W-16.1	W-16	1	adults	16	F	47 years
AA-17.1	AA-17	1	adolescents	17	F	12 years	BM
W-17.1	W-17	1	adults	17	F	47 years
M-17.1	M-17	1	adults	17	M	47 years
AA-18.1	AA-18	1	adolescents	18	F	13 years	BM
M-18.1	M-18	1	adults	18	M	44 years
AA-19.1	AA-19	1	adolescents	19	F	11 years	BM
W-19.1	W-19	1	adults	19	F	48 years
M-19.1	M-19	1	adults	19	M	48 years
AA-20.1	AA-20	1	adolescents	20	F	11 years	BM
W-20.1	W-20	1	adults	20	F	49 years
M-20.1	M-20	1	adults	20	M	50 years
AO-21.1	AO-21	1	adolescents	21	M	11 years
M-21.1	M-21	1	adults	21	M	39 years
AA-22.1	AA-22	1	adolescents	22	F	12 years	AM
W-22.1	W-22	1	adults	22	F	47 years
AA-23.1	AA-23	1	adolescents	23	F	12 years	BM
W-23.1	W-23	1	adults	23	F	44 years
AA-24.1	AA-24	1	adolescents	24	F	11 years	BM
W-24.1	W-24	1	adults	24	F	49 years
NO-1.2	NO-1	2	toddlers	1	M	25 months	AW
W-1.2	W-1	2	adults	1	F	36 years
NA-2.2	NA-2	2	toddlers	2	F	18 months	BW
W-2.2	W-2	2	adults	2	F	35 years
M-2.2	M-2	2	adults	2	M	38 years
NO-3.2	NO-3	2	toddlers	3	M	20 months	BW
W-3.2	W-3	2	adults	3	F	38 years
AO-4.2	AO-4	2	adolescents	4	M	13 years
W-4.2	W-4	2	adults	4	F	47 years
AA-5.2	AA-5	2	adolescents	5	F	15 years	AM
W-5.2	W-5	2	adults	5	F	44 years
M-5.2	M-5	2	adults	5	M	46 years
NA-6.2	NA-6	2	toddlers	6	F	35 months	AW
NO-6.2	NO-6	2	toddlers	6	M	35 months	AW
W-6.2	W-6	2	adults	6	F	36 years
M-6.2	M-6	2	adults	6	M	38 years
NA-7.2	NA-7	2	toddlers	7	F	22 months	BW
W-7.2	W-7	2	adults	7	F	32 years
M-7.2	M-7	2	adults	7	M	33 years
NO-8.2	NO-8	2	toddlers	8	M	19 months	BW
W-8.2	W-8	2	adults	8	F	32 years
NO-9.2	NO-9	2	toddlers	9	M	19 months	BW
W-9.2	W-9	2	adults	9	F	40 years
NA-10.2	NA-10	2	toddlers	10	F	21 months	BW
W-10.2	W-10	2	adults	10	F	38 years
M-10.2	M-10	2	adults	10	M	36 years
NO-11.2	NO-11	2	toddlers	11	M	27 months	AW
W-11.2	W-11	2	adults	11	F	40 years
NO-12.2	NO-12	2	toddlers	12	M	27 months	BW
W-12.2	W-12	2	adults	12	F	36 years
M-12.2	M-12	2	adults	12	M	43 years
AO-13.2	AO-13	2	adolescents	13	M	11 years
W-13.2	W-13	2	adults	13	F	39 years
M-13.2	M-13	2	adults	13	M	41 years
AA-14.2	AA-14	2	adolescents	14	F	12 years	BM
W-14.2	W-14	2	adults	14	F	42 years
NA-15.2	NA-15	2	toddlers	15	F	23 months	AW
W-15.2	W-15	2	adults	15	F	41 years
M-15.2	M-15	2	adults	15	M	45 years
AO-16.2	AO-16	2	adolescents	16	M	11 years
W-16.2	W-16	2	adults	16	F	47 years
AA-17.2	AA-17	2	adolescents	17	F	12 years	BM
W-17.2	W-17	2	adults	17	F	47 years
M-17.2	M-17	2	adults	17	M	47 years
AA-18.2	AA-18	2	adolescents	18	F	13 years	BM
M-18.2	M-18	2	adults	18	M	44 years
AA-19.2	AA-19	2	adolescents	19	F	11 years	BM
W-19.2	W-19	2	adults	19	F	48 years
M-19.2	M-19	2	adults	19	M	48 years
AA-20.2	AA-20	2	adolescents	20	F	11 years	BM
W-20.2	W-20	2	adults	20	F	49 years
M-20.2	M-20	2	adults	20	M	50 years
AO-21.2	AO-21	2	adolescents	21	M	11 years
M-21.2	M-21	2	adults	21	M	39 years
AA-22.2	AA-22	2	adolescents	22	F	12 years	AM
W-22.2	W-22	2	adults	22	F	47 years
AA-23.2	AA-23	2	adolescents	23	F	12 years	BM
W-23.2	W-23	2	adults	23	F	44 years
AA-24.2	AA-24	2	adolescents	24	F	11 years	BM
W-24.2	W-24	2	adults	24	F	49 years
NO-1.3	NO-1	3	toddlers	1	M	30 months	AW
W-1.3	W-1	3	adults	1	F	36 years
NA-2.3	NA-2	3	toddlers	2	F	24 months	BW
W-2.3	W-2	3	adults	2	F	35 years
M-2.3	M-2	3	adults	2	M	38 years
NO-3.3	NO-3	3	toddlers	3	M	25 months	BW
W-3.3	W-3	3	adults	3	F	38 years
AO-4.3	AO-4	3	adolescents	4	M	13 years
W-4.3	W-4	3	adults	4	F	47 years
AA-5.3	AA-5	3	adolescents	5	F	15 years	AM
W-5.3	W-5	3	adults	5	F	44 years
M-5.3	M-5	3	adults	5	M	46 years
NA-6.3	NA-6	3	toddlers	6	F	40 months	AW
NO-6.3	NO-6	3	toddlers	6	M	40 months	AW
W-6.3	W-6	3	adults	6	F	36 years
M-6.3	M-6	3	adults	6	M	38 years
NA-7.3	NA-7	3	toddlers	7	F	27 months	BW
W-7.3	W-7	3	adults	7	F	32 years
M-7.3	M-7	3	adults	7	M	33 years
NO-8.3	NO-8	3	toddlers	8	M	24 months	BW
W-8.3	W-8	3	adults	8	F	32 years
NO-9.3	NO-9	3	toddlers	9	M	24 months	BW
W-9.3	W-9	3	adults	9	F	40 years
NA-10.3	NA-10	3	toddlers	10	F	26 months	BW
W-10.3	W-10	3	adults	10	F	38 years
M-10.3	M-10	3	adults	10	M	36 years
NO-11.3	NO-11	3	toddlers	11	M	31 months	AW
W-11.3	W-11	3	adults	11	F	40 years
NO-12.3	NO-12	3	toddlers	12	M	31 months	BW
W-12.3	W-12	3	adults	12	F	36 years
M-12.3	M-12	3	adults	12	M	43 years
AO-13.3	AO-13	3	adolescents	13	M	11 years
W-13.3	W-13	3	adults	13	F	39 years
M-13.3	M-13	3	adults	13	M	41 years
AA-14.3	AA-14	3	adolescents	14	F	12 years	AM
W-14.3	W-14	3	adults	14	F	42 years
NA-15.3	NA-15	3	toddlers	15	F	27 months	AW
W-15.3	W-15	3	adults	15	F	41 years
M-15.3	M-15	3	adults	15	M	45 years
AO-16.3	AO-16	3	adolescents	16	M	11 years
W-16.3	W-16	3	adults	16	F	47 years
AA-17.3	AA-17	3	adolescents	17	F	12 years	BM
W-17.3	W-17	3	adults	17	F	47 years
M-17.3	M-17	3	adults	17	M	47 years
AA-18.3	AA-18	3	adolescents	18	F	13 years	BM
M-18.3	M-18	3	adults	18	M	44 years
AA-19.3	AA-19	3	adolescents	19	F	11 years	BM
W-19.3	W-19	3	adults	19	F	48 years
M-19.3	M-19	3	adults	19	M	48 years
AA-20.3	AA-20	3	adolescents	20	F	11 years	BM
W-20.3	W-20	3	adults	20	F	49 years
M-20.3	M-20	3	adults	20	M	50 years
AO-21.3	AO-21	3	adolescents	21	M	11 years
M-21.3	M-21	3	adults	21	M	39 years
AA-22.3	AA-22	3	adolescents	22	F	12 years	AM
W-22.3	W-22	3	adults	22	F	47 years
AA-23.3	AA-23	3	adolescents	23	F	12 years	BM
W-23.3	W-23	3	adults	23	F	44 years
AA-24.3	AA-24	3	adolescents	24	F	11 years	BM
W-24.3	W-24	3	adults	24	F	49 years
NO-1.4	NO-1	4	toddlers	1	M	33 months	AW
W-1.4	W-1	4	adults	1	F	37 years
NA-2.4	NA-2	4	toddlers	2	F	27 months	AW
W-2.4	W-2	4	adults	2	F	36 years
M-2.4	M-2	4	adults	2	M	39 years
NO-3.4	NO-3	4	toddlers	3	M	28 months	BW
W-3.4	W-3	4	adults	3	F	39 years
AA-5.4	AA-5	4	adolescents	5	F	16 years	AM
W-5.4	W-5	4	adults	5	F	45 years
M-5.4	M-5	4	adults	5	M	47 years
NA-6.4	NA-6	4	toddlers	6	F	42 months	AW
NO-6.4	NO-6	4	toddlers	6	M	42 months	AW
W-6.4	W-6	4	adults	6	F	37 years
M-6.4	M-6	4	adults	6	M	39 years
NA-7.4	NA-7	4	toddlers	7	F	30 months	BW
W-7.4	W-7	4	adults	7	F	33 years
M-7.4	M-7	4	adults	7	M	34 years
NO-8.4	NO-8	4	toddlers	8	M	27 months	BW
W-8.4	W-8	4	adults	8	F	33 years
NO-9.4	NO-9	4	toddlers	9	M	27 months	BW
W-9.4	W-9	4	adults	9	F	40 years
NA-10.4	NA-10	4	toddlers	10	F	28 months	AW
W-10.4	W-10	4	adults	10	F	39 years
M-10.4	M-10	4	adults	10	M	37 years
NO-11.4	NO-11	4	toddlers	11	M	34 months	AW
W-11.4	W-11	4	adults	11	F	40 years
NO-12.4	NO-12	4	toddlers	12	M	34 months	AW
W-12.4	W-12	4	adults	12	F	36 years
M-12.4	M-12	4	adults	12	M	43 years
NA-15.4	NA-15	4	toddlers	15	F	31 months	AW
W-15.4	W-15	4	adults	15	F	42 years
M-15.4	M-15	4	adults	15	M	46 years
AO-16.4	AO-16	4	adolescents	16	M	11 years
W-16.4	W-16	4	adults	16	F	47 years
AA-17.4	AA-17	4	adolescents	17	F	12 years	BM
W-17.4	W-17	4	adults	17	F	47 years
M-17.4	M-17	4	adults	17	M	47 years
AA-18.4	AA-18	4	adolescents	18	F	13 years	AM
M-18.4	M-18	4	adults	18	M	44 years
AA-19.4	AA-19	4	adolescents	19	F	11 years	BM
W-19.4	W-19	4	adults	19	F	48 years
M-19.4	M-19	4	adults	19	M	48 years
AA-20.4	AA-20	4	adolescents	20	F	11 years	BM
W-20.4	W-20	4	adults	20	F	49 years
M-20.4	M-20	4	adults	20	M	50 years
AO-21.4	AO-21	4	adolescents	21	M	11 years
M-21.4	M-21	4	adults	21	M	39 years
AA-23.4	AA-23	4	adolescents	23	F	12 years	BM
W-23.4	W-23	4	adults	23	F	44 years
AA-24.4	AA-24	4	adolescents	24	F	11 years	AM
W-24.4	W-24	4	adults	24	F	49 years
NO-1.5	NO-1	5	toddlers	1	M	37 months	AW
W-1.5	W-1	5	adults	1	F	37 years
NA-2.5	NA-2	5	toddlers	2	F	31 months	AW
W-2.5	W-2	5	adults	2	F	36 months
M-2.5	M-2	5	adults	2	M	39 years
NO-3.5	NO-3	5	toddlers	3	M	32 months	BW
W-3.5	W-3	5	adults	3	F	39 years
AO-4.5	AO-4	5	adolescents	4	M	14 years
W-4.5	W-4	5	adults	4	F	48 years
AA-5.5	AA-5	5	adolescents	5	F	16 years	AM
W-5.5	W-5	5	adults	5	F	45 years
M-5.5	M-5	5	adults	5	M	47 years
NA-6.5	NA-6	5	toddlers	6	F	47 months	AW
NO-6.5	NO-6	5	toddlers	6	M	47 months	AW
W-6.5	W-6	5	adults	6	F	37 years
M-6.5	M-6	5	adults	6	M	39 years
NA-7.5	NA-7	5	toddlers	7	F	33 months	BW
W-7.5	W-7	5	adults	7	F	33 years
M-7.5	M-7	5	adults	7	M	34 years
NO-8.5	NO-8	5	toddlers	8	M	31 months	AW
W-8.5	W-8	5	adults	8	F	33 years
NO-9.5	NO-9	5	toddlers	9	M	32 years	BW
W-9.5	W-9	5	adults	9	F	41 years
NA-10.5	NA-10	5	toddlers	10	F	32 months	AW
W-10.5	W-10	5	adults	10	F	39 years
M-10.5	M-10	5	adults	10	M	37 years
NO-11.5	NO-11	5	toddlers	11	M	38 months	AW
W-11.5	W-11	5	adults	11	F	41 years
NO-12.5	NO-12	5	toddlers	12	M	39 months	AW
W-12.5	W-12	5	adults	12	F	37 years
M-12.5	M-12	5	adults	12	M	44 years
AO-13.5	AO-13	5	adolescents	13	M	12 years
W-13.5	W-13	5	adults	13	F	40 years
M-13.5	M-13	5	adults	13	M	42 years
AA-14.5	AA-14	5	adolescents	14	F	13 years	AM
W-14.5	W-14	5	adults	14	F	43 years
NA-15.5	NA-15	5	toddlers	15	F	35 months	AW
W-15.5	W-15	5	adults	15	F	42 years
M-15.5	M-15	5	adults	15	M	46 years
AO-16.5	AO-16	5	adolescents	16	M	12 years
W-16.5	W-16	5	adults	16	F	48 years
AA-17.5	AA-17	5	adolescents	17	F	13 years	BM
W-17.5	W-17	5	adults	17	F	47 years
M-17.5	M-17	5	adults	17	M	47 years
AA-18.5	AA-18	5	adolescents	18	F	14 years	AM
M-18.5	M-18	5	adults	18	M	45 years
AA-19.5	AA-19	5	adolescents	19	F	12 years	BM
W-19.5	W-19	5	adults	19	F	49 years
M-19.5	M-19	5	adults	19	M	49 years
AA-20.5	AA-20	5	adolescents	20	F	12 years	BM
W-20.5	W-20	5	adults	20	F	50 years
M-20.5	M-20	5	adults	20	M	51 years
AO-21.5	AO-21	5	adolescents	21	M	12 years
M-21.5	M-21	5	adults	21	M	40 years
AA-22.5	AA-22	5	adolescents	22	F	13 years	AM
W-22.5	W-22	5	adults	22	F	48 years
AA-24.5	AA-24	5	adolescents	24	F	12 years	AM
W-24.5	W-24	5	adults	24	F	50 years
NO-1.6	NO-1	6	toddlers	1	M	40 months	AW
W-1.6	W-1	6	adults	1	F	37 years
NA-2.6	NA-2	6	toddlers	2	F	34 months	AW
W-2.6	W-2	6	adults	2	F	36 years
M-2.6	M-2	6	adults	2	M	39 years
NO-3.6	NO-3	6	toddlers	3	M	36 months	BW
W-3.6	W-3	6	adults	3	F	39 years
AO-4.6	AO-4	6	adolescents	4	M	14 years
W-4.6	W-4	6	adults	4	F	48 years
AA-5.6	AA-5	6	adolescents	5	F	16 years	AM
W-5.6	W-5	6	adults	5	F	45 years
M-5.6	M-5	6	adults	5	M	47 years
NA-6.6	NA-6	6	toddlers	6	F	51 months	AW
NO-6.6	NO-6	6	toddlers	6	M	51 months	AW
W-6.6	W-6	6	adults	6	F	37 years
M-6.6	M-6	6	adults	6	M	39 years
NA-7.6	NA-7	6	toddlers	7	F	36 months	BW
W-7.6	W-7	6	adults	7	F	33 years
M-7.6	M-7	6	adults	7	M	34 years
NO-8.6	NO-8	6	toddlers	8	M	35 months	AW
W-8.6	W-8	6	adults	9	F	33 years
NO-9.6	NO-9	6	toddlers	9	M	35 months	BW
W-9.6	W-9	6	adults	9	F	41 years
NA-10.6	NA-10	6	toddlers	10	F	35 months	AW
W-10.6	W-10	6	adults	10	F	39 years
M-10.6	M-10	6	adults	10	M	37 years
NO-11.6	NO-11	6	toddlers	11	M	41 months	AW
W-11.6	W-11	6	adults	11	F	41 years
NO-12.6	NO-12	6	toddlers	12	M	42 months	AW
W-12.6	W-12	6	adults	12	F	37 years
M-12.6	M-12	6	adults	12	M	44 years
AA-14.6	AA-14	6	adolescents	14	F	13 years
W-14.6	W-14	6	adults	14	F	43 years
NA-15.6	NA-15	6	toddlers	15	F	38 months	AW
W-15.6	W-15	6	adults	15	F	42 years
M-15.6	M-15	6	adults	15	M	46 years
AO-16.6	AO-16	6	adolescents	16	M	12 years
W-16.6	W-16	6	adults	16	F	48 years
AA-17.6	AA-17	6	adolescents	17	F	13 years	BM
W-17.6	W-17	6	adults	17	F	48 years
M-17.6	M-17	6	adults	17	M	48 years
AA-19.6	AA-19	6	adolescents	19	F	12 years	BM
W-19.6	W-19	6	adults	19	F	49 years
M-19.6	M-19	6	adults	19	M	49 years
AA-20.6	AA-20	6	adolescents	20	F	12 years	AM
W-20.6	W-20	6	adults	20	F	50 years
M-20.6	M-20	6	adults	20	M	51 years
AO-21.6	AO-21	6	adolescents	21	M	12 years
M-21.6	M-21	6	adults	21	M	40 years
AA-22.6	AA-22	6	adolescents	22	F	13 years	AM
W-22.6	W-22	6	adults	22	F	48 years
NO-1.7	NO-1	7	toddlers	1	M	43 months	AW
W-1.7	W-1	7	adults	1	F	37 years
NA-2.7	NA-2	7	toddlers	2	F	39 months	AW
W-2.7	W-2	7	adults	2	F	36 years
M-2.7	M-2	7	adults	2	M	39 years
NO-3.7	NO-3	7	toddlers	3	M	39 months	AW
W-3.7	W-3	7	adults	3	F	39 years
AO-4.7	AO-4	7	adolescents	4	M	15 years
W-4.7	W-4	7	adults	4	F	49 years
AA-5.7	AA-5	7	adolescents	5	F	16 years	AM
W-5.7	W-5	7	adults	5	F	45 years
M-5.7	M-5	7	adults	5	M	47 years
NA-6.7	NA-6	7	toddlers	6	F	54 months	AW
NO-6.7	NO-6	7	toddlers	6	M	54 months	AW
W-6.7	W-6	7	adults	6	F	38 years
M-6.7	M-6	7	adults	6	M	40 years
NA-7.7	NA-7	7	toddlers	7	F	41 months	BW
W-7.7	W-7	7	adults	7	F	33 years
M-7.7	M-7	7	adults	7	M	34 years
NO-8.7	NO-8	7	toddlers	8	M	39 months	AW
W-8.7	W-8	7	adults	8	F	33 years
NO-9.7	NO-9	7	toddlers	9	M	38 months	BW
W-9.7	W-9	7	adults	9	F	41 years
NA-10.7	NA-10	7	toddlers	10	F	38 months	AW
W-10.7	W-10	7	adults	10	F	39 years
M-10.7	M-10	7	adults	10	M	38 years
NO-11.7	NO-11	7	toddlers	11	M	45 months	AW
W-11.7	W-11	7	adults	11	F	41 years
NO-12.7	NO-12	7	toddlers	12	M	45 months	AW
W-12.7	W-12	7	adults	12	F	37 years
M-12.7	M-12	7	adults	12	M	44 years
AO-13.7	AO-13	7	adolescents	13	M	12 years
W-13.7	W-13	7	adults	13	F	40 years
M-13.7	M-13	7	adults	13	M	42 years
AA-14.7	AA-14	7	adolescents	14	F	14 years	AM
W-14.7	W-14	7	adults	14	F	44 years
NA-15.7	NA-15	7	toddlers	15	F	41 months	AW
W-15.7	W-15	7	adults	15	F	42 years
M-15.7	M-15	7	adults	15	M	46 years
AO-16.7	AO-16	7	adolescents	16	M	12 years
W-16.7	W-16	7	adults	16	F	48 years
AA-17.7	AA-17	7	adolescents	17	F	13 years	BM
W-17.7	W-17	7	adults	17	F	48 years
M-17.7	M-17	7	adults	17	M	48 years
AA-19.7	AA-19	7	adolescents	19	F	12 years	BM
W-19.7	W-19	7	adults	19	F	49 years
M-19.7	M-19	7	adults	19	M	49 years
AA-20.7	AA-20	7	adolescents	20	F	12 years	AM
W-20.7	W-20	7	adults	20	F	50 years
M-20.7	M-20	7	adults	20	M	51 years
AO-21.7	AO-21	7	adolescents	21	M	12 years
M-21.7	M-21	7	adults	21	M	40 years
AA-22.7	AA-22	7	adolescents	22	F	13 years	AM
W-22.7	W-22	7	adults	22	F	48 years
AA-24.7	AA-24	7	adolescents	24	F	12 years	AM
W-24.7	W-24	7	adults	24	F	50 years
NO-1.8	NO-1	8	toddlers	1	M	47 months	AW
W-1.8	W-1	8	adults	1	F	38 years
NA-2.8	NA-2	8	toddlers	2	F	42 months	AW
W-2.8	W-2	8	adults	2	F	37 years
M-2.8	M-2	8	adults	2	M	40 years
NO-3.8	NO-3	8	toddlers	3	M	42 months	AW
W-3.8	W-3	8	adults	3	F	40 years
AA-5.8	AA-5	8	adolescents	5	F	17 years	AM
W-5.8	W-5	8	adults	5	F	46 years
M-5.8	M-5	8	adults	5	M	48 years
NA-6.8	NA-6	8	toddlers	6	F	58 months	AW
NO-6.8	NO-6	8	toddlers	6	M	58 months	AW
W-6.8	W-6	8	adults	6	F	38 years
M-6.8	M-6	8	adults	6	M	40 years
NA-7.8	NA-7	8	toddlers	7	F	44 months	BW
W-7.8	W-7	8	adults	7	F	34 years
M-7.8	M-7	8	adults	7	M	35 years
NO-8.8	NO-8	8	toddlers	8	M	43 months	AW
W-8.8	W-8	8	adults	8	F	34 years
NO-9.8	NO-9	8	toddlers	9	M	41 months	BW
W-9.8	W-9	8	adults	9	F	41 years
NA-10.8	NA-10	8	toddlers	10	F	41 months	AW
W-10.8	W-10	8	adults	10	F	40 years
M-10.8	M-10	8	adults	10	M	38 years
NO-11.8	NO-11	8	toddlers	11	M	48 months	AW
W-11.8	W-11	8	adults	11	F	42 years
NO-12.8	NO-12	8	toddlers	12	M	48 months	AW
W-12.8	W-12	8	adults	12	F	38 years
M-12.8	M-12	8	adults	12	M	45 years
NA-15.8	NA-15	8	toddlers	15	F	44 months	AW
W-15.8	W-15	8	adults	15	F	42 years
M-15.8	M-15	8	adults	15	M	47 years
AO-16.8	AO-16	8	adolescents	16	M	13 years
W-16.8	W-16	8	adults	16	F	48 years
AA-17.8	AA-17	8	adolescents	17	F	13 years	BM
W-17.8	W-17	8	adults	17	F	48 years
M-17.8	M-17	8	adults	17	M	48 years
AA-19.8	AA-19	8	adolescents	19	F	12 years	AM
W-19.8	W-19	8	adults	19	F	50 years
M-19.8	M-19	8	adults	19	M	50 years
AA-20.8	AA-20	8	adolescents	20	F	12 years	AM
W-20.8	W-20	8	adults	20	F	50 years
M-20.8	M-20	8	adults	20	M	51 years
AO-21.8	AO-21	8	adolescents	21	M	12 years
M-21.8	M-21	8	adults	21	M	40 years
AA-22.8	AA-22	8	adolescents	22	F	13 years	AM
W-22.8	W-22	8	adults	22	F	48 years
NO-1.9	NO-1	9	toddlers	1	M	51 months	AW
W-1.9	W-1	9	adults	1	F	38 years
NA-2.9	NA-2	9	toddlers	2	F	45 months	AW
W-2.9	W-2	9	adults	2	F	37 years
M-2.9	M-2	9	adults	2	M	40 years
NO-3.9	NO-3	9	toddlers	3	M	46 months	AW
W-3.9	W-3	9	adults	3	F	40 years
AA-5.9	AA-5	9	adolescents	5	F	17 years	AM
W-5.9	W-5	9	adults	5	F	46 years
M-5.9	M-5	9	adults	5	M	48 years
NA-6.9	NA-6	9	toddlers	6	F	63 months	AW
NO-6.9	NO-6	9	toddlers	6	M	63 months	AW
W-6.9	W-6	9	adults	6	F	38 years
M-6.9	M-6	9	adults	6	M	40 years
NA-7.9	NA-7	9	toddlers	7	F	47 months	AW
W-7.9	W-7	9	adults	7	F	34 years
M-7.9	M-7	9	adults	7	M	35 years
NO-8.9	NO-8	9	toddlers	8	M	47 months	AW
W-8.9	W-8	9	adults	8	F	34 years
NO-9.9	NO-9	9	toddlers	9	M	44 months	AW
W-9.9	W-9	9	adults	9	F	42 years
NA-10.9	NA-10	9	toddlers	10	F	44 months	AW
W-10.9	W-10	9	adults	10	F	40 years
M-10.9	M-10	9	adults	10	M	38 years
NO-11.9	NO-11	9	toddlers	11	M	51 months	AW
W-11.9	W-11	9	adults	11	F	42 years
NO-12.9	NO-12	9	toddlers	12	M	52 months	AW
W-12.9	W-12	9	adults	12	F	38 years
M-12.9	M-12	9	adults	12	M	45 years
NA-15.9	NA-15	9	toddlers	15	F	48 months	AW
W-15.9	W-15	9	adults	15	F	42 years
M-15.9	M-15	9	adults	15	M	47 years
AO-16.9	AO-16	9	adolescents	16	M	13 years
W-16.9	W-16	9	adults	16	F	49 years
AA-17.9	AA-17	9	adolescents	17	F	14 years	BM
W-17.9	W-17	9	adults	17	F	48 years
M-17.9	M-17	9	adults	17	M	48 years
AA-19.9	AA-19	9	adolescents	19	F	13 years	AM
W-19.9	W-19	9	adults	19	F	50 years
M-19.9	M-19	9	adults	19	M	50 years
AA-20.9	AA-20	9	adolescents	20	F	13 years	AM
W-20.9	W-20	9	adults	20	F	51 years
M-20.9	M-20	9	adults	20	M	51 years
AO-21.9	AO-21	9	adolescents	21	M	13 years
M-21.9	M-21	9	adults	21	M	41 years
AA-22.9	AA-22	9	adolescents	22	F	14 years	AM
W-22.9	W-22	9	adults	22	F	49 years
NO-1.10	NO-1	10	toddlers	1	M	55 months	AW
W-1.10	W-1	10	adults	1	F	38 years
NA-2.10	NA-2	10	toddlers	2	F	48 months	AW
W-2.10	W-2	10	adults	2	F	37 years
M-2.10	M-2	10	adults	2	M	40 years
NO-3.10	NO-3	10	toddlers	3	M	51 months	AW
W-3.10	W-3	10	adults	3	F	40 years
AA-5.10	AA-5	10	adolescents	5	F	17 years	AM
W-5.10	W-5	10	adults	5	F	46 years
M-5.10	M-5	10	adults	5	M	48 years
NA-6.10	NA-6	10	toddlers	6	F	66 months	AW
NO-6.10	NO-6	10	toddlers	6	M	66 months	AW
W-6.10	W-6	10	adults	6	F	38 years
M-6.10	M-6	10	adults	6	M	40 years
NA-7.10	NA-7	10	toddlers	7	F	50 months	AW
W-7.10	W-7	10	adults	7	F	34 years
M-7.10	M-7	10	adults	7	M	35 years
NO-9.10	NO-9	10	toddlers	9	M	47 months	AW
W-9.10	W-9	10	adults	9	F	42 years
NA-10.10	NA-10	10	toddlers	10	F	47 months
W-10.10	W-10	10	adults	10	F	40 years
M-10.10	M-10	10	adults	10	M	38 years
NO-11.10	NO-11	10	toddlers	11	M	55 months	AW
W-11.10	W-11	10	adults	11	F	42 years
NO-12.10	NO-12	10	toddlers	12	M	55 months	AW
W-12.10	W-12	10	adults	12	F	38 years
M-12.10	M-12	10	adults	12	M	45 years
NA-15.10	NA-15	10	toddlers	15	F	54 months	AW
W-15.10	W-15	10	adults	15	F	43 years
M-15.10	M-15	10	adults	15	M	47 years
AO-16.10	AO-16	10	adolescents	16	M	13 years
W-16.10	W-16	10	adults	16	F	49 years
AA-17.10	AA-17	10	adolescents	17	F	14 years	AM
W-17.10	W-17	10	adults	17	F	49 years
M-17.10	M-17	10	adults	17	M	49 years
AA-19.10	AA-19	10	adolescents	19	F	13 years	AM
W-19.10	W-19	10	adults	19	F	50 years
M-19.10	M-19	10	adults	19	M	50 years
AA-20.10	AA-20	10	adolescents	20	F	13 years	AM
W-20.10	W-20	10	adults	20	F	51 years
M-20.10	M-20	10	adults	20	M	51 years
AO-21.10	AO-21	10	adolescents	21	M	13 years
M-21.10	M-21	10	adults	21	M	41 years
AA-22.10	AA-22	10	adolescents	22	F	14 years	AM
W-22.10	W-22	10	adults	22	F	49 years

## Sheet: S2A_ASV annotation & abundance
ID	LENGTH	TOTAL	AA-14_1	AA-14_2	AA-14_3	AA-14_5	AA-14_6	AA-14_7	AA-17_1	AA-17_10	AA-17_2	AA-17_3	AA-17_4	AA-17_5	AA-17_6	AA-17_7	AA-17_8	AA-17_9	AA-18_1	AA-18_2	AA-18_3	AA-18_4	AA-18_5	AA-19_1	AA-19_10	AA-19_2	AA-19_3	AA-19_4	AA-19_5	AA-19_6	AA-19_7	AA-19_8	AA-19_9	AA-20_1	AA-20_10	AA-20_2	AA-20_3	AA-20_4	AA-20_5	AA-20_6	AA-20_7	AA-20_8	AA-20_9	AA-22_1	AA-22_10	AA-22_2	AA-22_3	AA-22_5	AA-22_6
ASV00001	402	1574656	433	474	1319	3672	1057	437	1499	5316	8597	12089	5618	2726	5358	4494	2697	12381	804	4517	1845	1491	4542	1010	3366	1094	10380	2214	789	2397	1061	2980	576	4416	2664	4059	8544	628	1928	5044	1740	4135	1363	3991	687	5291	3963	619	509
ASV00002	402	1374380	317	1214	2191	2107	5235	604	161	658	1133	2027	1573	1383	328	661	410	1649	574	5027	22254	4252	418	1315	2003	2225	7465	722	1143	562	1013	2741	185	2338	2196	1136	3149	29	467	1139	94	4612	902	3122	337	2079	3398	1033	674
ASV00003	402	1262432	16068	324	5190	640	2574	1052	1555	2989	2791	15534	2098	7518	3365	1479	1293	9625	0	0	0	0	0	371	1226	768	17752	3093	6725	4191	789	1554	560	5942	7707	8596	2157	2075	27618	4768	17719	24439	3138	1486	174	2619	3883	1148	691
ASV00004	411	1223712	6974	226	1999	641	625	324	2363	3615	4048	12839	1246	12795	1289	2084	706	9950	175	5003	654	4800	4385	522	3636	471	1615	119	1667	184	4531	3084	357	3881	2327	1769	0	2391	3559	1707	4618	1997	4670	0	0	0	0	0	0
ASV00005	403	1023645	4921	0	722	237	245	253	2109	5002	1854	4641	490	1453	3517	1806	724	7759	0	0	0	0	0	766	1016	1643	9464	2729	1385	740	2523	557	201	1182	1408	198	250	1229	1692	481	2968	2404	756	0	0	0	9	0	0
ASV00006	402	979094	800	1825	4798	435	742	591	942	3094	5116	2129	5936	951	2132	2242	1846	5566	424	44	371	79	42	250	5537	1701	85	362	65	428	2788	377	357	1598	741	165	323	55	81	385	123	3708	2016	2367	537	1484	2498	681	95
ASV00007	409	961892	222	0	0	0	0	0	180	723	3816	2526	661	1515	362	2523	161	5754	2110	2174	944	3351	749	2600	601	8105	14076	5144	3416	5365	2837	869	247	0	111	0	1111	45	0	56	0	762	216	376	58	359	440	40	724
ASV00008	422	884719	1086	756	461	123	2182	1301	1236	251	5492	3792	10823	1893	5265	0	285	0	170	1724	1808	118	0	162	1974	533	469	533	119	230	408	526	113	6574	1853	953	1226	513	165	414	31	3509	1093	2889	2151	2409	1798	418	270
ASV00009	402	850024	802	154	1803	339	115	100	2645	1577	2684	5847	883	5301	1301	1391	581	7419	2366	4094	8103	4255	3947	630	1254	1087	1529	4715	1617	1416	843	1221	421	1216	474	301	4263	831	4569	85	865	1289	682	789	793	1297	839	52	27
ASV00010	402	809502	31	528	3753	26	238	178	212	568	2227	821	3547	1664	1542	1697	151	1336	540	2385	0	123	324	1587	9055	3226	1713	8082	1676	490	1571	4034	882	2109	604	931	431	614	79	942	0	692	1014	3656	552	2796	11191	1480	1222
ASV00011	402	801337	1131	43	1717	1024	247	449	529	1436	1071	723	668	1403	689	1205	346	5056	1975	2582	309	1494	643	308	506	187	476	2434	361	515	471	879	178	659	988	397	634	619	164	670	403	1456	743	686	500	1318	2285	562	607
ASV00012	402	740209	0	312	3390	1007	2225	631	432	3285	702	8621	6495	2733	4398	6563	3002	23605	1241	4116	2912	1097	0	55	480	1520	1488	801	312	420	2453	784	105	1784	1923	1446	4976	243	460	1062	36	2762	1335	3167	2544	4979	5042	979	834
ASV00013	407	663663	7524	255	13125	2581	3169	2953	557	754	1853	1637	1036	3868	584	644	175	6800	334	2337	4318	1145	202	398	899	824	9575	969	1142	2915	1680	2525	274	1505	537	327	1372	365	583	475	1419	998	363	1403	126	162	732	1145	408
ASV00014	422	655954	16393	166	2078	1534	3358	3259	952	2475	4044	6352	2282	876	3405	1253	798	3050	651	3020	3268	2979	4348	250	450	160	3147	841	737	1246	920	1065	139	3191	2461	1940	7005	1061	482	2108	1508	7319	654	2849	928	3317	1468	1195	1058
ASV00015	427	550730	0	0	0	0	0	0	0	0	0	0	0	0	0	0	373	0	0	0	0	0	0	0	272	128	707	301	97	651	0	1570	88	1498	2366	1654	78	391	115	1299	291	3571	500	0	0	0	0	0	0
ASV00016	403	502550	0	0	0	0	2458	2929	3605	0	4440	0	0	0	0	0	0	0	0	0	0	0	0	3023	0	1388	15431	5594	1959	2203	1801	1148	0	5614	26	7741	0	2317	1727	47	496	741	91	0	0	3603	41	0	0
ASV00017	402	487410	14	736	484	0	1318	28	490	1574	1964	828	1203	1083	779	741	811	4780	635	1544	39	215	123	615	1450	851	91	2080	141	317	355	1271	178	540	751	72	568	380	57	1057	37	1912	356	1924	1652	1165	1450	1188	1727
ASV00018	422	438007	0	922	1275	233	3326	1447	0	4130	0	0	0	0	0	721	483	834	1065	5906	3255	652	198	776	4278	1033	416	1636	569	1611	6662	2801	1765	0	0	0	0	0	0	0	0	0	0	0	0	0	0	0	0
ASV00019	408	435260	12616	879	3358	1936	4629	7373	0	0	9674	2400	864	3485	133	8	0	0	0	0	0	1453	1043	0	48	8	1079	1514	5293	411	5685	1726	1006	4174	2255	2231	8464	2556	642	1351	818	2622	436	1070	0	1429	0	0	0
ASV00020	422	424315	222	1197	6249	1868	5524	374	1169	946	2318	1131	4521	668	2514	349	410	550	23	247	216	63	151	0	0	0	0	0	0	113	0	0	0	3716	2804	1948	1893	971	289	907	180	2383	630	802	2627	2133	533	334	267
ASV00021	402	414829	0	134	572	145	469	63	1290	1495	693	755	684	519	505	900	176	6815	844	2413	123	528	561	241	161	155	484	272	279	436	1714	1731	235	108	493	25	43	49	30	96	9	849	690	864	791	790	2294	347	289
ASV00022	402	377851	38	77	4219	143	281	88	679	885	1736	954	1081	1516	807	671	294	6145	33	1057	126	225	182	226	552	441	550	1225	487	127	1009	342	129	1150	804	634	363	529	120	899	73	1319	689	741	359	1105	1656	935	626
ASV00023	422	374388	478	48	1255	687	1098	436	215	1794	1838	1451	1726	455	1869	403	535	1295	97	79	388	68	49	597	948	602	1382	993	525	1327	978	827	240	2395	2230	1088	2168	258	337	2073	83	2425	824	1444	547	2802	648	836	590
ASV00024	403	357641	0	182	692	28	153	0	0	1150	620	1542	723	204	891	441	1176	394	535	3903	340	755	0	0	1943	326	0	155	0	0	0	1894	92	154	1128	0	0	0	0	218	0	757	1247	1568	0	1225	457	108	0
ASV00025	402	300561	1438	87	712	127	324	112	343	157	173	238	93	81	120	308	243	1041	1641	1565	167	559	1014	154	225	58	146	179	131	95	258	429	80	226	343	296	710	107	57	128	1457	1038	1330	692	342	100	684	318	238
ASV00026	422	294697	1114	888	1618	1468	384	277	0	0	0	0	0	0	0	0	0	0	0	0	0	0	0	0	0	0	0	0	0	0	0	0	0	0	0	0	0	0	0	0	0	0	0	0	0	0	0	0	0
ASV00027	426	293922	56	56	133	24	372	13	622	688	738	651	536	209	471	322	90	2614	333	1190	127	157	134	57	155	63	92	196	125	65	440	143	90	82	159	81	81	166	80	86	62	617	463	1606	175	394	895	24	60
ASV00028	405	293155	0	0	0	0	0	0	0	0	0	3125	765	1998	816	487	218	0	0	0	0	0	0	0	0	0	0	0	0	0	0	0	0	0	3861	0	1522	0	0	0	0	19340	2467	4805	0	0	0	0	101
ASV00029	403	277965	1272	381	7673	0	0	0	0	0	0	0	0	0	0	0	0	0	0	0	8	0	0	0	0	0	0	0	0	0	0	0	0	0	19	0	0	1266	986	30	262	427	43	0	0	964	0	0	0
ASV00030	408	275055	0	0	0	0	0	0	0	0	0	0	0	0	0	0	0	0	0	0	0	0	0	0	0	0	0	0	0	0	0	0	0	0	0	0	0	0	0	0	0	0	0	0	288	0	36	3884	4458
ASV00031	402	272004	91	57	18	67	302	76	1739	719	370	344	373	498	518	426	246	3432	188	611	68	358	260	54	534	81	197	109	123	129	268	170	97	333	231	177	217	274	64	101	180	820	366	1232	374	699	1131	59	34
ASV00032	403	271966	0	0	0	0	0	0	0	2612	0	0	0	0	0	0	93	7214	0	0	0	0	0	0	0	0	0	0	4664	4765	4192	3078	0	0	0	0	0	0	0	0	0	0	0	0	0	822	0	0	0
ASV00033	405	263054	0	0	4853	0	0	0	1185	1451	2697	3245	2265	481	1266	423	487	369	0	0	0	0	0	490	0	457	0	201	4571	767	0	0	0	1175	1367	2624	3830	1397	1512	810	328	4126	61	1379	0	0	0	0	0
ASV00034	422	262399	3	11	43	17	85	9	0	1127	87	0	167	0	236	231	129	0	0	0	0	0	0	540	2355	1449	763	1525	708	1674	381	1871	694	26	49	18	8	3	0	10	0	27	2	484	854	788	1857	315	216
ASV00035	422	255312	0	0	0	0	0	0	0	0	0	0	0	0	0	0	0	0	0	0	0	0	0	0	0	0	0	0	0	0	0	0	0	0	0	0	0	0	0	0	0	0	0	0	0	0	0	0	0
ASV00036	402	253044	248	38	130	41	0	224	692	311	405	199	140	208	266	86	126	1597	322	1012	71	623	1137	0	275	74	222	367	0	185	421	333	55	171	711	226	140	0	79	123	680	952	791	243	210	77	339	131	58
ASV00037	422	247053	0	0	0	0	0	0	0	0	0	0	0	0	0	0	0	0	0	0	0	0	0	0	0	0	0	0	0	0	0	119	0	0	0	0	0	0	0	0	0	0	0	0	0	0	0	0	0
ASV00038	407	241379	2264	61	3894	274	0	0	0	0	0	0	0	0	0	0	503	0	97	822	2058	725	80	0	0	0	0	0	0	0	0	0	0	0	0	0	0	0	0	0	0	0	0	98	0	0	0	0	0
ASV00039	422	229180	27	774	1235	159	283	325	0	0	0	0	0	0	0	0	0	0	0	0	0	0	0	0	0	0	0	0	0	19	0	0	0	0	0	0	0	0	0	35	0	0	0	0	0	0	0	0	0
ASV00040	404	228503	0	0	147	220	49	28	621	310	2132	543	1287	1447	507	96	177	432	0	0	0	0	0	385	202	72	724	853	153	245	110	859	249	122	117	332	90	157	0	65	0	405	192	1342	739	367	675	844	858
ASV00041	422	227228	0	0	0	0	0	0	0	0	0	0	0	0	0	0	0	0	0	0	0	0	0	0	0	0	0	0	0	0	0	0	0	0	0	0	0	0	0	0	0	0	0	0	0	0	0	0	0
ASV00042	404	218315	0	0	0	0	0	608	0	0	0	0	0	0	0	0	0	0	0	0	0	0	0	462	730	229	12965	621	2058	1679	3345	3559	279	1489	144	1384	18	28	543	198	64	1632	8	0	15	0	0	0	0
ASV00043	402	215869	2216	106	3227	77	268	205	281	655	626	795	413	322	433	513	224	4213	19	282	29	39	25	364	248	197	1538	393	212	452	227	515	136	694	752	781	572	722	213	532	640	1675	563	159	236	472	727	458	329
ASV00044	402	209637	47	94	609	78	268	532	528	1126	629	183	869	576	405	577	271	1101	126	541	317	81	93	37	335	47	49	152	170	40	172	364	95	671	599	136	190	87	62	501	60	456	480	614	782	444	1486	392	362
ASV00045	403	205552	0	0	0	0	0	0	0	0	0	0	0	0	0	0	0	0	0	0	0	0	0	0	0	0	289	0	0	0	0	0	0	123	348	295	272	8	92	137	227	115	335	0	0	3538	1289	0	0
ASV00046	409	200372	0	0	0	0	0	0	563	1375	1062	819	300	296	342	338	29	3876	0	0	0	0	0	662	68	675	3058	346	183	40	207	460	0	1194	486	223	192	232	238	121	437	1152	318	0	0	0	0	0	0
ASV00047	402	187503	25	131	163	0	38	48	424	778	683	371	225	659	437	794	101	3427	346	924	58	341	197	256	354	82	351	1518	1499	149	821	141	103	569	594	558	246	180	67	362	0	1218	363	1162	528	181	2735	112	137
ASV00048	422	184565	205	35	167	2957	181	219	0	0	0	0	0	0	0	0	0	0	0	0	0	0	0	156	1915	103	2170	281	1265	1737	656	3712	597	340	366	331	395	75	46	232	304	514	178	54	483	536	871	438	279
ASV00049	422	184481	0	0	0	0	0	0	0	0	0	0	0	0	0	0	0	0	0	0	0	0	0	0	0	0	0	0	0	0	0	0	0	0	0	0	0	0	0	0	0	0	0	0	0	0	0	0	0
ASV00050	422	183286	0	0	0	0	0	0	0	0	0	0	0	0	0	0	0	0	0	0	0	0	0	0	0	0	0	0	0	0	0	0	0	0	0	0	0	0	0	0	0	0	0	0	0	0	0	0	0
ASV00051	427	181599	0	0	0	0	0	0	1552	1610	2322	1784	1669	3930	1490	1143	558	5839	0	0	0	343	490	48	30	7	742	1973	636	291	3498	984	28	445	43	693	7353	437	387	63	2113	3788	1250	0	60	32	288	38	15
ASV00052	427	170718	273	0	32	0	176	56	0	633	121	14	16	66	72	3	0	17	0	18	4	45	17	271	391	338	12264	1976	1120	406	3146	5790	235	211	10	924	212	1303	24	100	69	1326	6	0	52	12	110	0	238
ASV00053	422	170663	0	0	0	0	0	0	0	0	0	0	0	0	0	0	0	0	0	0	0	0	0	0	0	0	0	0	0	0	0	0	0	0	0	0	0	0	0	0	0	0	0	0	0	0	0	0	0
ASV00054	402	164552	22	131	349	26	26	55	196	1633	548	100	839	41	491	336	246	111	270	521	31	138	0	295	1079	82	70	663	138	61	605	249	215	248	279	27	52	101	68	255	26	590	109	702	581	211	229	588	253
ASV00055	422	160616	0	0	0	0	0	0	0	0	0	0	0	0	0	0	0	0	0	0	0	0	0	0	0	0	0	0	0	0	0	0	0	0	0	0	0	0	0	0	0	0	0	0	0	0	0	0	0
ASV00056	422	160043	0	0	0	0	0	0	0	3214	0	0	0	0	0	892	645	991	0	0	0	0	0	522	1237	746	199	1016	428	1261	606	413	261	0	0	0	0	0	0	0	0	0	0	0	0	0	0	0	0
ASV00057	401	158387	1702	23	636	81	93	218	503	1896	356	465	153	495	426	139	130	1604	495	1859	60	1031	516	149	180	257	480	192	456	299	63	260	49	353	896	159	800	201	359	146	1429	481	716	42	0	0	2851	72	27
ASV00058	422	157107	0	0	0	0	0	0	0	1047	0	0	0	0	0	447	433	563	0	0	0	0	0	0	0	0	0	0	0	0	0	0	0	0	0	0	0	0	0	0	0	0	0	0	0	0	0	0	0
ASV00059	402	153905	21	0	0	0	294	15	172	679	1610	1186	1943	483	1087	1056	199	287	459	998	34	18	29	0	663	95	54	199	237	41	449	671	212	82	331	14	0	140	86	319	22	795	68	0	0	0	376	55	34
ASV00060	404	152075	187	48	203	0	0	38	23	1038	355	173	473	108	933	197	198	792	289	674	0	55	0	38	71	0	340	19	0	0	0	480	50	59	194	155	37	30	51	218	18	597	637	1068	309	270	795	109	65
ASV00061	402	148037	53	537	743	0	33	228	0	0	116	0	0	0	0	0	0	0	0	0	0	0	0	0	1003	48	127	207	448	280	71	455	268	0	0	0	0	0	0	0	0	0	0	0	0	0	0	0	0
ASV00062	422	147676	0	0	0	0	0	63	58	30	48	0	47	0	50	0	0	0	51	165	239	61	41	61	42	20	65	153	53	54	23	81	33	4885	188	305	392	284	65	1493	9	1118	59	0	0	0	0	0	0
ASV00063	425	147539	0	0	0	0	0	0	0	0	0	0	0	0	0	0	0	0	0	0	0	0	0	0	0	0	0	0	0	0	0	0	0	0	0	0	0	0	0	0	0	0	0	0	0	0	0	0	0
ASV00064	403	145863	38	73	868	248	79	504	0	0	0	0	0	0	0	0	0	0	0	0	0	0	0	2685	49	56	535	189	7621	2248	3465	1637	47	0	209	0	0	0	1287	10	0	1549	54	369	193	1283	424	40	42
ASV00065	422	144617	0	0	0	0	0	0	0	2614	0	0	0	0	0	1189	699	1299	157	691	397	105	33	963	2106	1258	339	1624	773	2169	1092	689	506	0	0	0	0	0	0	0	0	0	0	1274	298	0	3305	1257	240
ASV00066	386	140042	0	0	0	0	0	0	0	0	0	0	0	0	0	0	0	0	0	0	0	0	0	149	90	179	4847	1527	420	325	529	1354	9	1160	702	2869	877	2860	2729	422	5342	2122	695	0	0	0	0	0	0
ASV00067	422	137349	0	0	0	0	0	0	0	0	0	0	0	0	0	0	0	0	0	0	0	0	0	807	1254	233	1536	926	2056	4740	1355	6392	568	0	0	0	0	0	0	0	0	0	0	0	0	0	0	0	0
ASV00068	422	136812	0	0	0	0	0	0	0	0	0	0	0	0	0	0	0	0	0	0	0	0	0	0	0	0	0	0	0	0	0	0	0	0	0	0	0	0	0	0	0	0	0	0	0	0	0	0	0
ASV00069	422	129118	0	0	0	0	0	0	0	0	0	0	0	0	0	0	0	0	0	0	0	0	0	0	0	0	0	0	0	0	0	0	0	0	0	0	0	0	0	0	0	0	0	0	0	0	0	0	0
ASV00070	402	128070	0	0	0	0	0	0	0	0	0	0	0	0	0	0	0	0	0	0	0	0	0	0	0	0	0	0	0	0	0	0	0	0	0	0	0	0	0	0	63	0	0	0	0	0	0	0	0
ASV00071	422	127401	0	0	0	0	0	0	0	0	0	0	0	0	0	0	0	0	0	0	0	0	0	0	0	0	0	0	0	0	0	0	0	0	0	0	0	0	0	0	0	0	0	0	0	0	0	0	0
ASV00072	422	125426	0	0	0	0	0	0	0	0	0	0	0	0	23	0	0	0	0	0	0	0	0	0	0	0	0	0	0	0	0	92	0	0	0	0	0	0	0	34	0	0	0	0	0	0	0	0	0
ASV00073	402	123986	176	23	495	45	44	0	77	97	448	963	378	218	673	142	90	190	0	68	248	103	40	170	197	196	1099	0	150	166	137	143	85	82	88	163	157	0	0	0	0	208	83	593	295	1146	813	43	0
ASV00074	402	121572	11	51	150	199	519	36	0	308	96	22	117	0	220	120	82	0	0	55	99	0	59	270	284	236	387	150	465	214	751	134	55	294	590	130	578	332	266	530	209	1759	293	687	132	972	316	90	156
ASV00075	404	120679	36	53	166	66	0	0	115	901	840	278	913	206	559	143	89	662	28	225	40	21	55	273	690	71	267	494	335	428	309	905	285	606	211	330	248	46	25	216	0	721	153	412	676	509	837	537	67
ASV00076	404	120299	118	0	0	32	0	0	0	267	0	379	0	0	225	67	0	140	0	0	0	0	18	0	155	153	54	100	130	204	0	78	0	358	180	0	0	0	26	0	0	0	0	0	0	131	0	0	36
ASV00077	426	117347	0	0	0	0	0	0	0	0	0	0	0	0	0	0	0	0	0	0	0	0	0	0	0	0	0	0	0	0	0	0	0	0	0	0	0	0	0	0	0	0	0	0	0	0	0	0	0
ASV00078	402	114251	649	0	415	62	175	0	201	66	85	119	92	0	80	178	57	370	0	122	0	382	385	0	100	36	98	53	76	48	117	311	0	0	0	0	15	0	0	0	449	47	470	364	146	231	388	176	130
ASV00079	402	113701	0	0	128	0	0	0	112	600	207	0	74	0	199	95	152	116	48	0	121	15	46	455	264	0	0	40	927	0	234	57	89	179	187	80	0	288	198	154	88	694	157	278	0	481	226	0	51
ASV00080	402	112511	2820	18	376	49	24	258	0	0	0	0	0	0	0	0	0	0	12	113	17	126	8396	303	46	24	238	585	171	87	1456	210	17	343	211	526	249	409	381	344	1041	551	158	361	64	816	371	125	119
ASV00081	404	110992	141	204	525	206	96	0	43	83	384	31	964	23	198	18	67	28	0	0	19	0	0	478	1082	0	159	765	348	121	88	380	77	685	1897	267	947	435	276	1070	60	2142	508	1132	953	527	948	312	337
ASV00082	404	110057	394	463	1253	469	214	51	0	21	104	0	288	0	63	0	0	0	0	57	35	4	23	1282	2854	29	402	1989	965	301	255	1015	208	0	0	0	0	0	0	0	0	0	0	747	571	383	613	204	262
ASV00083	402	108098	45	0	186	0	0	70	467	280	273	99	73	143	128	66	55	1352	150	665	36	424	714	132	160	136	169	400	156	136	880	90	80	126	182	208	137	144	0	0	162	168	150	0	49	0	62	22	0
ASV00084	408	107022	0	0	0	0	0	0	0	0	0	0	0	0	0	0	0	0	0	0	0	0	0	0	0	0	0	0	0	0	0	0	0	0	0	0	0	0	0	0	0	0	0	0	0	0	0	0	0
ASV00085	402	106965	16	62	22	29	62	0	0	44	18	43	0	0	14	12	10	381	0	0	0	0	0	0	0	340	0	0	0	260	194	0	0	0	0	0	0	0	0	0	0	0	0	51	0	8	30	0	10
ASV00086	402	106491	23	31	685	9	59	31	360	269	436	261	207	249	183	259	56	793	29	62	30	35	0	102	292	177	204	533	388	107	280	400	79	337	103	226	128	55	34	141	0	762	168	377	148	271	591	105	78
ASV00087	422	105397	0	0	0	0	0	0	0	0	0	0	0	0	0	0	0	0	0	0	0	0	0	0	0	0	0	0	0	0	0	0	0	0	0	0	0	0	0	0	0	0	0	0	0	0	0	0	0
ASV00088	402	104856	0	0	79	61	0	0	0	221	545	1216	473	323	934	264	195	714	146	241	1202	471	190	213	114	170	587	83	374	167	151	55	0	279	215	481	465	11	77	91	39	509	202	952	157	1538	404	33	71
ASV00089	427	103190	759	26	0	58	43	0	0	0	51	53	0	18	0	13	0	123	704	2173	5	108	0	0	197	0	248	112	88	72	33	109	53	117	0	155	89	307	213	0	0	0	87	414	0	112	254	15	12
ASV00090	422	102078	0	0	0	0	0	0	0	0	0	0	0	0	0	0	0	0	0	0	0	0	0	0	0	0	0	0	0	0	0	0	0	0	0	0	0	0	0	0	0	0	0	0	0	0	0	0	0
ASV00091	422	99500	0	0	0	0	0	0	0	0	0	48	0	0	0	0	0	0	6445	12920	12943	2953	2240	0	0	0	41	0	0	0	0	31	0	0	0	0	0	0	0	0	0	0	0	0	0	0	0	0	0
ASV00092	402	97581	0	0	0	0	0	0	0	0	0	0	0	0	0	0	0	0	0	0	0	0	0	0	0	0	0	0	0	221	64	0	0	0	0	2181	0	0	0	0	225	0	0	0	0	0	0	0	0
ASV00093	402	97537	399	111	255	50	25	51	0	0	0	0	0	0	0	0	0	0	754	184	186	28	22	33	1326	933	86	118	19	697	189	950	76	316	111	201	0	0	0	99	0	294	172	706	460	528	2578	1428	2034
ASV00094	422	96653	21	372	1541	280	627	388	0	0	0	0	0	0	0	0	0	0	0	0	0	0	0	0	0	0	0	0	0	0	0	0	0	0	0	0	0	0	0	0	0	0	0	766	622	420	1431	127	28
ASV00095	405	95578	525	82	989	803	2179	310	0	0	0	0	0	0	0	0	0	0	0	0	0	0	0	59	329	16	226	0	504	232	517	499	117	1118	210	177	558	237	60	330	10	338	258	131	106	107	417	207	153
ASV00096	404	94597	0	120	1444	52	94	376	128	263	1022	36	94	544	185	26	100	389	10	67	34	41	6	45	2094	137	58	71	387	140	219	610	900	513	140	184	351	63	51	687	0	398	169	274	81	303	233	1173	568
ASV00097	422	93138	0	0	0	0	0	0	0	0	0	0	0	0	0	0	0	0	0	0	0	0	0	0	0	0	0	0	0	0	0	0	0	0	0	0	0	0	0	0	0	0	0	0	0	0	0	0	0
ASV00098	422	92921	0	0	0	0	0	0	0	0	0	0	0	0	0	0	0	0	0	0	0	0	0	0	0	0	0	0	0	0	0	0	0	0	0	0	0	0	0	0	0	0	0	0	0	0	0	0	0
ASV00099	422	92089	0	0	0	0	0	0	0	0	0	0	0	0	0	0	0	0	283	355	208	58	16	0	0	0	0	0	0	0	0	0	0	0	0	0	0	0	0	0	0	0	0	0	0	0	0	0	0
ASV00100	428	90403	653	96	1645	442	589	416	0	155	108	0	54	0	75	0	57	101	43	208	68	24	247	74	254	33	201	140	60	59	154	408	66	950	210	61	374	72	31	134	581	351	103	254	220	209	372	234	152
ASV00101	422	89574	168	125	1963	74	356	476	0	0	0	0	0	0	0	0	0	0	0	0	0	0	0	108	210	28	268	356	49	451	954	289	87	0	0	0	0	0	0	0	0	0	0	0	0	0	0	0	0
ASV00102	402	88337	0	35	59	114	67	0	440	176	173	163	77	241	93	82	41	1072	81	300	30	62	167	163	155	73	267	343	187	322	341	427	91	361	296	279	731	381	238	177	287	357	363	0	0	52	28	5	0
ASV00103	422	87725	942	0	1331	394	517	83	0	222	0	0	0	0	0	85	0	326	0	45	137	0	0	197	193	14	2700	928	750	2688	1053	796	82	568	813	548	368	128	76	679	84	1961	162	880	49	692	393	153	60
ASV00104	402	87216	41	5	224	40	78	18	0	0	0	4	0	0	0	0	0	0	0	0	21	10	0	36	641	0	34	671	4	11	51	18	70	0	32	0	560	14	13	27	0	159	23	0	336	72	0	0	0
ASV00105	422	87192	0	0	0	0	0	0	0	0	0	0	0	0	0	0	0	0	0	0	0	0	0	0	0	0	0	0	0	0	0	0	0	2110	419	263	1114	273	141	1060	103	1515	501	131	577	135	600	402	660
ASV00106	401	86960	1008	66	368	293	43	360	0	201	68	45	79	34	165	34	14	1322	27	401	83	109	184	21	334	98	374	272	0	14	15	18	48	410	119	90	667	124	115	178	29	99	173	273	0	113	64	63	33
ASV00107	422	85441	0	0	0	0	0	0	0	0	0	0	0	0	0	0	0	0	0	0	0	0	0	0	0	0	0	0	0	0	0	0	0	0	0	0	0	0	0	0	0	0	0	0	0	0	0	0	0
ASV00108	422	85260	0	57	287	46	89	68	0	0	0	0	0	0	0	0	0	0	0	0	0	0	0	0	0	0	0	0	0	0	0	77	0	0	0	0	0	0	0	0	0	0	0	1189	825	679	2203	167	56
ASV00109	403	84674	0	60	0	0	0	0	0	0	0	0	0	0	0	0	0	0	116	564	635	735	437	0	0	0	0	0	0	1085	0	0	0	0	0	0	0	0	0	0	0	0	0	0	0	0	0	0	0
ASV00110	402	84460	0	0	0	0	0	0	0	0	0	0	0	0	0	0	0	0	0	0	0	4	132	0	0	0	0	1925	0	0	0	0	0	0	134	0	0	0	0	0	0	2404	0	67	0	0	152	0	0
ASV00111	422	84435	410	79	970	5912	406	828	0	0	0	0	0	0	0	0	0	0	0	376	10	159	364	363	310	42	3698	2387	4393	2883	278	3969	381	329	348	78	957	22	31	109	247	1643	27	222	193	0	0	0	59
ASV00112	405	83395	0	0	7	0	0	0	0	456	313	129	888	49	427	195	164	124	188	48	89	50	20	17	242	88	27	117	36	10	0	20	23	70	217	35	16	0	8	80	0	59	401	487	119	335	597	36	29
ASV00113	402	81327	531	48	404	70	224	291	77	164	256	514	83	282	51	85	28	168	0	0	0	43	190	134	0	54	1038	55	493	268	115	93	35	210	324	402	127	193	441	134	305	253	212	226	120	338	1078	48	11
ASV00114	427	81232	0	0	0	0	0	0	0	0	0	0	0	0	0	0	0	0	0	0	0	0	0	0	0	0	0	0	0	0	0	0	0	0	0	0	0	0	0	0	0	0	0	0	0	0	0	0	0
ASV00115	421	78806	0	0	0	0	0	0	0	0	0	0	0	0	0	0	0	0	0	0	0	0	0	0	0	0	0	0	0	0	0	0	0	0	0	0	0	0	0	0	0	0	0	0	0	0	0	0	0
ASV00116	402	78416	0	0	0	0	0	0	0	0	599	0	0	0	0	0	0	0	0	0	0	0	0	0	0	0	0	0	0	0	0	0	0	0	0	70	0	0	49	223	76	256	138	0	0	0	0	0	0
ASV00117	402	78259	134	72	347	0	0	0	0	93	90	44	98	32	73	0	58	0	0	0	0	0	15	6	45	11	29	125	139	165	224	229	31	576	176	219	25	0	0	0	0	63	0	0	265	0	2891	27	128
ASV00118	402	76046	531	0	51	71	10	117	37	185	0	78	115	0	369	7	0	93	10	139	8	48	0	0	88	0	60	0	23	77	0	294	0	129	360	67	1084	153	303	137	535	375	137	111	0	152	49	51	46
ASV00119	422	72563	0	0	0	0	0	0	0	0	0	0	0	0	0	0	0	0	0	0	0	0	0	0	0	0	0	0	0	0	0	0	0	0	0	0	0	0	0	0	0	0	0	0	0	0	0	0	0
ASV00120	402	72463	0	0	0	0	0	0	0	0	0	0	0	0	0	0	1564	0	0	0	0	0	0	0	0	0	0	0	0	0	0	0	0	0	0	0	0	0	0	0	0	0	0	0	0	0	0	0	0
ASV00121	405	72309	811	83	1067	23	422	487	786	467	1006	625	202	1888	364	162	141	3157	21	0	102	28	10	186	210	136	71	418	71	367	900	636	66	540	70	274	37	19	11	52	4	350	158	0	0	0	0	0	0
ASV00122	402	70124	286	12	158	82	24	95	0	26	135	76	26	36	122	0	70	387	0	383	0	9	0	0	0	27	30	0	0	15	25	30	0	78	212	0	503	31	1105	182	418	211	217	505	15	66	191	73	83
ASV00123	422	70058	375	104	222	83	1298	708	0	11	21	0	26	0	0	0	0	0	183	921	1210	73	77	0	0	0	0	0	0	0	0	0	0	313	139	90	168	38	32	59	13	299	113	59	24	22	11	0	0
ASV00124	404	70003	0	0	0	0	0	0	0	0	0	0	0	0	0	0	0	0	16	0	0	0	0	0	0	0	0	0	0	0	0	0	0	746	263	143	516	641	105	278	110	919	0	39	206	0	0	32	92
ASV00125	422	69695	0	0	0	0	0	0	0	108	0	0	0	0	47	13	32	0	9	54	25	5	0	52	265	12	45	189	23	64	74	22	52	0	0	0	0	0	0	0	0	0	0	0	0	0	0	0	0
ASV00126	421	69686	35	23	7	1	14	4	46	239	197	39	235	22	252	51	33	43	0	113	81	13	32	131	202	23	586	258	310	260	262	476	157	366	394	297	532	363	80	215	288	1332	104	585	469	296	373	173	97
ASV00127	403	69357	0	0	6800	0	0	0	0	0	0	0	0	0	0	0	0	0	0	0	0	0	0	0	0	0	0	0	0	0	0	0	0	224	325	639	120	13	97	417	21	940	259	0	140	0	0	0	0
ASV00128	402	68487	0	0	611	0	0	86	253	74	0	0	0	0	0	0	0	20	0	31	0	0	11	24	10	0	74	125	0	37	122	20	0	268	0	42	0	0	0	0	0	115	0	0	101	28	123	33	0
ASV00129	404	68432	832	73	2117	50	1443	223	0	0	0	0	0	0	0	0	0	0	0	59	7	0	0	30	263	11	248	132	69	108	129	391	19	2134	225	540	170	16	11	142	0	567	300	529	145	443	117	274	597
ASV00130	402	67872	380	38	190	0	0	0	309	524	277	218	230	365	146	176	65	965	128	232	0	76	212	369	325	172	163	1040	250	166	82	536	35	322	304	157	209	139	71	249	39	234	204	108	255	59	149	74	16
ASV00131	404	67557	3437	308	6629	0	3724	564	0	752	0	0	0	0	0	0	0	948	0	0	0	0	0	618	1114	165	2539	1642	1302	595	2232	3025	132	1	1	0	0	1	0	1	0	0	0	57	224	673	1377	23	0
ASV00132	422	67201	0	0	0	0	0	0	0	0	0	0	0	0	0	0	0	0	0	0	0	0	0	0	0	0	0	0	0	0	0	0	0	0	0	0	0	0	0	0	0	0	0	0	0	0	0	0	0
ASV00133	422	65568	0	0	0	0	0	0	0	0	0	0	0	0	0	0	0	0	0	0	0	0	0	0	0	0	0	0	0	0	0	0	0	0	0	0	0	0	0	0	0	0	0	0	0	0	0	0	0
ASV00134	402	65430	132	0	0	63	0	0	36	75	42	84	199	194	174	73	29	337	134	377	94	339	881	0	0	0	0	0	0	0	0	0	0	0	0	0	0	0	0	0	0	0	0	0	16	0	0	0	10
ASV00135	404	65400	0	0	404	392	170	349	0	0	0	70	0	82	0	0	0	289	95	300	204	151	102	0	0	0	0	85	0	0	0	0	0	269	67	61	486	281	125	70	280	249	67	0	261	199	213	0	157
ASV00136	422	65020	0	0	0	0	0	0	14	158	64	21	159	0	113	25	15	0	0	0	0	0	0	233	723	167	355	227	192	498	221	171	106	0	0	0	0	0	0	0	0	0	0	482	273	950	256	58	63
ASV00137	422	64946	522	71	1173	204	572	377	0	0	0	0	0	0	0	0	0	0	52	264	308	124	251	59	146	25	222	201	211	239	108	321	93	660	683	341	1465	228	78	771	265	1413	92	0	0	0	0	0	0
ASV00138	403	64235	0	0	0	0	0	0	0	0	0	0	0	0	0	0	0	0	0	0	0	0	0	0	0	0	0	0	0	0	0	0	0	1932	837	4925	0	4580	2871	3202	6713	8057	691	0	0	0	0	0	0
ASV00139	422	63986	546	62	1214	184	573	387	0	0	0	0	0	0	0	0	0	0	0	0	0	0	0	89	143	29	232	223	268	250	91	396	0	0	0	0	0	0	0	0	0	0	0	0	0	0	0	0	0
ASV00140	402	61824	9	0	21	0	35	0	0	598	32	0	65	109	0	15	106	426	0	0	10	90	0	281	11	86	35	746	0	0	0	0	0	219	50	0	305	115	46	0	12	51	0	647	46	121	263	36	24
ASV00141	405	61719	0	0	0	6371	0	0	0	0	0	0	0	0	0	0	0	0	0	0	0	0	0	0	0	0	0	0	0	0	0	0	0	8	78	0	0	0	3	0	0	0	63	0	607	51	0	0	0
ASV00142	422	61526	0	0	0	0	0	0	0	974	0	0	0	0	0	157	82	1149	0	0	0	0	0	0	0	0	0	0	0	0	0	0	0	0	0	0	0	0	0	18	0	28	0	0	0	0	0	0	0
ASV00143	421	61476	93	63	715	236	1151	373	0	86	48	0	76	0	88	13	0	16	40	285	220	32	131	2	44	0	49	22	19	12	21	23	0	92	113	84	129	106	23	56	101	401	30	599	426	236	349	171	102
ASV00144	422	61116	0	0	0	0	0	0	0	0	49	32	40	0	37	13	0	9	0	0	0	0	0	0	0	0	0	0	0	0	0	0	0	0	0	0	0	0	0	0	0	0	0	0	0	0	0	0	0
ASV00145	422	60456	0	0	0	0	0	0	0	0	0	0	0	0	0	0	0	0	0	0	0	0	0	0	0	0	0	0	0	0	0	0	0	0	0	0	0	0	0	0	0	0	0	0	0	0	0	0	0
ASV00146	404	59665	0	0	0	0	0	0	0	0	0	0	0	0	0	0	0	0	0	0	0	0	0	0	0	0	0	0	0	0	0	0	0	0	0	0	401	31	0	0	0	0	0	0	0	0	0	0	0
ASV00147	422	59542	0	0	0	0	0	0	418	1435	1113	188	872	77	1185	354	153	337	0	0	0	0	0	0	0	0	0	0	0	0	0	0	0	0	0	0	0	0	0	0	0	0	0	0	0	0	0	0	0
ASV00148	402	59362	0	24	38	0	0	0	0	0	0	0	131	25	113	116	14	0	185	1463	348	318	293	0	0	0	0	676	302	80	46	0	0	41	0	0	0	20	0	0	0	0	0	0	0	0	0	39	89
ASV00149	422	59263	327	0	176	0	252	2301	221	0	98	23	77	76	0	0	23	0	0	0	0	0	0	0	0	0	0	0	0	0	0	0	0	0	0	0	0	0	0	0	0	0	0	230	31	537	160	80	25
ASV00150	422	59091	0	0	0	0	0	0	0	0	0	0	0	0	0	0	0	0	0	0	0	0	0	0	0	0	0	0	0	0	0	0	0	0	0	0	0	0	0	0	0	0	0	0	0	0	0	0	0
ASV00151	402	58613	0	55	0	0	11	0	0	423	168	32	190	54	116	128	58	243	0	0	0	20	56	0	256	15	0	0	19	15	26	196	27	14	35	0	19	13	0	19	0	152	33	201	198	0	217	0	0
ASV00152	402	56932	0	0	0	0	0	0	0	0	0	0	0	0	0	0	0	0	0	0	0	0	0	0	0	0	0	0	0	0	0	0	0	1332	379	267	1354	1272	40	723	0	888	970	0	0	0	0	0	0
ASV00153	422	56846	0	0	0	0	0	0	0	0	0	0	0	0	0	0	0	0	0	0	0	0	0	0	0	0	0	0	0	0	0	0	0	0	0	0	0	0	0	0	0	0	0	0	0	0	0	0	0
ASV00154	402	56243	39	55	0	53	23	19	0	160	0	0	0	0	277	13	386	998	0	0	0	0	0	0	2064	0	0	1667	81	94	851	114	108	445	0	9	72	0	0	0	0	0	0	0	893	0	0	0	0
ASV00155	427	55922	0	0	0	0	0	0	163	836	696	84	668	206	1107	310	152	547	127	577	83	50	38	0	0	0	0	0	0	0	0	0	0	1211	369	191	490	73	8	256	11	434	220	212	44	113	526	303	94
ASV00156	405	55731	262	31	179	458	132	812	0	0	0	0	0	0	0	0	0	0	0	0	0	0	0	0	155	0	0	0	420	493	833	1367	30	12	259	15	32	23	54	107	15	201	28	133	101	14	9	0	911
ASV00157	422	55301	0	0	52	62	0	0	0	0	104	0	164	0	0	0	0	0	0	0	30	0	0	30	0	0	28	0	0	48	50	49	31	111	75	39	0	0	0	0	0	0	0	1845	323	2512	3252	340	311
ASV00158	402	54782	0	0	65	0	0	0	0	259	159	76	126	86	110	61	86	394	0	72	23	38	33	58	33	35	13	368	61	32	52	108	28	258	47	92	133	116	74	73	20	134	112	162	154	127	363	350	37
ASV00159	405	53580	0	239	1047	0	0	0	25	0	0	0	0	0	0	0	0	0	0	0	0	0	0	0	39	0	0	0	0	0	0	711	104	43	321	68	166	158	14	95	75	611	90	0	0	0	0	97	226
ASV00160	402	50457	0	124	176	0	0	0	0	0	0	0	0	0	0	0	0	0	0	0	0	0	0	0	1486	60	192	264	624	427	122	661	366	0	0	0	0	0	0	0	0	0	0	0	0	0	0	0	0
ASV00161	401	49191	0	0	0	0	0	0	94	80	33	172	24	144	36	29	2	265	0	0	0	0	0	21	115	13	93	606	67	227	315	128	25	0	0	0	0	0	0	0	0	0	0	0	0	0	0	0	0
ASV00162	405	48693	0	0	0	0	0	0	1694	180	6465	1664	4283	3116	470	70	580	3196	0	0	0	0	0	0	0	0	0	0	0	0	0	0	0	0	0	0	0	0	0	0	0	0	0	0	0	0	0	0	0
ASV00163	422	48681	0	0	0	0	0	0	0	0	0	0	0	0	0	0	0	0	0	0	0	0	0	0	0	0	0	0	0	0	0	0	0	0	0	0	0	0	0	0	0	0	0	0	0	0	0	0	0
ASV00164	403	48504	0	0	0	939	0	0	0	0	0	0	0	0	0	0	0	0	0	0	0	0	0	0	333	0	0	0	0	0	356	1289	137	0	0	0	0	0	0	0	0	0	0	0	377	0	0	608	584
ASV00165	402	47650	121	15	212	14	193	23	272	139	115	62	35	166	43	34	27	643	46	174	73	78	127	0	29	0	0	0	0	30	27	31	29	301	333	182	396	184	125	114	214	418	371	39	39	32	74	0	12
ASV00166	426	47481	0	0	0	16	36	0	97	41	51	17	0	30	46	0	0	194	0	0	0	0	0	0	0	0	0	0	0	0	0	0	0	43	0	129	278	12	0	0	0	0	0	56	114	45	72	7	15
ASV00167	427	47398	295	0	35	0	0	0	414	77	0	46	27	0	102	0	15	296	0	0	0	0	0	406	0	89	43	182	197	99	0	0	225	0	0	0	0	0	0	0	0	18	0	0	159	38	0	0	0
ASV00168	422	47190	0	0	0	29	36	0	0	136	156	38	136	0	61	0	0	0	0	157	69	37	49	65	111	45	0	30	0	37	14	37	0	1	0	0	0	0	0	4	0	0	0	0	0	0	0	0	0
ASV00169	402	47043	0	0	0	0	0	0	0	0	0	0	0	0	0	0	0	0	0	0	0	0	0	0	273	0	0	0	0	0	0	0	0	257	0	0	0	0	0	0	0	79	0	0	0	0	0	0	0
ASV00170	405	46953	11	19	248	6	152	97	696	584	1400	434	429	711	133	46	83	583	0	0	0	0	0	110	295	28	46	349	160	140	361	431	189	33	32	0	72	30	0	0	0	278	12	0	83	91	147	81	0
ASV00171	402	46868	128	0	79	0	34	0	38	155	348	612	112	125	97	87	127	162	0	0	0	0	0	28	163	17	209	109	264	88	26	376	30	19	96	24	18	23	8	45	151	156	0	111	17	482	160	45	39
ASV00172	405	45604	0	0	29	18	15	0	0	210	87	0	136	22	140	136	0	0	128	627	399	86	15	0	242	87	0	182	0	0	0	148	46	77	54	41	13	0	0	79	0	74	139	290	114	155	167	149	66
ASV00173	402	45324	107	0	87	0	0	0	0	0	0	0	0	0	0	0	0	0	335	473	0	185	222	0	77	0	44	56	34	27	71	146	0	0	0	0	64	0	0	0	39	71	91	118	0	64	217	0	0
ASV00174	402	45126	0	99	0	0	0	0	0	0	0	0	0	0	0	0	0	0	0	0	0	0	0	0	0	0	150	0	0	0	0	0	0	75	117	95	0	47	0	58	0	291	50	0	0	0	0	0	0
ASV00175	422	44871	0	0	0	0	0	0	0	0	0	0	0	0	0	0	0	0	0	0	0	0	0	0	0	0	0	0	0	0	0	0	0	398	280	188	163	111	0	306	0	675	213	0	0	0	0	0	0
ASV00176	427	44457	0	0	0	0	0	0	9	0	19	0	0	0	0	0	0	18	0	0	0	0	0	0	33	0	0	3	0	0	0	0	0	0	0	0	0	7	28	0	0	6	0	0	0	0	66	0	0
ASV00177	427	44355	9	198	279	51	157	53	0	0	0	0	0	0	0	0	0	0	0	0	0	0	0	0	340	61	0	203	0	51	126	362	100	0	0	0	0	0	0	0	0	0	0	0	0	0	0	0	0
ASV00178	403	43882	8	28	0	0	0	0	49	64	116	0	0	71	105	34	30	0	0	0	0	0	0	0	208	0	0	0	0	165	30	48	0	79	795	150	118	0	0	369	44	1134	50	0	0	0	0	0	0
ASV00179	403	43756	0	0	0	0	0	0	0	0	0	0	0	0	0	0	0	0	0	0	0	0	0	0	0	0	0	0	0	0	0	0	0	0	0	0	0	0	0	0	0	0	0	1520	871	4695	1458	217	151
ASV00180	422	43261	0	0	0	0	0	0	0	113	0	0	0	0	119	22	54	200	0	0	0	0	0	0	0	0	0	0	0	0	0	0	0	0	0	0	0	0	0	0	0	0	0	0	0	0	0	0	0
ASV00181	422	43103	0	0	0	0	0	0	0	0	0	0	0	0	0	0	0	0	0	0	0	0	0	0	0	0	0	0	0	0	0	0	0	0	0	0	0	0	0	0	0	0	0	0	0	0	0	0	0
ASV00182	402	43058	0	49	25	0	155	0	26	142	52	0	101	0	74	31	22	26	0	163	91	15	0	0	222	0	9	183	11	0	109	49	63	28	36	0	0	0	0	17	0	38	22	204	180	79	468	375	144
ASV00183	422	42899	0	0	0	0	0	0	0	2	0	0	0	0	0	0	0	0	0	0	0	0	0	0	0	0	0	2	0	0	0	0	0	0	0	0	0	0	0	0	0	0	0	0	0	0	0	0	0
ASV00184	422	42684	0	0	0	0	0	0	0	0	0	0	0	0	0	0	0	0	0	0	0	0	0	0	0	0	0	0	0	0	0	0	0	0	0	0	0	0	0	0	0	0	0	0	0	0	0	0	0
ASV00185	423	42611	0	0	0	0	0	0	0	0	0	0	0	0	0	0	0	0	0	0	0	0	0	0	0	0	0	0	0	0	0	0	0	0	0	0	0	0	0	0	0	0	0	0	0	0	0	0	0
ASV00186	402	41453	0	38	0	0	0	0	39	0	0	0	439	0	0	75	0	19	0	0	57	16	0	0	0	0	0	98	77	0	0	0	0	0	0	0	0	0	15	90	0	46	13	391	140	506	214	0	0
ASV00187	405	41198	0	0	0	0	0	0	0	0	0	3007	632	1765	741	373	237	0	0	0	0	0	0	0	0	0	0	0	0	0	0	0	0	0	0	0	0	0	0	0	0	0	0	4339	0	0	0	0	0
ASV00188	427	40909	0	0	0	0	0	0	0	0	0	0	0	0	0	0	0	0	0	0	0	0	0	0	0	0	0	0	0	0	0	0	0	0	0	0	0	0	0	0	0	0	0	0	0	0	0	0	0
ASV00189	402	40665	0	0	0	0	0	0	0	0	0	0	0	0	0	0	0	0	0	0	0	0	0	0	0	0	0	0	0	0	0	0	0	336	632	1059	0	330	5076	468	1129	3035	299	0	0	0	0	0	0
ASV00190	427	40295	0	0	0	0	0	0	0	0	0	0	0	0	0	0	0	0	0	0	0	0	0	0	0	0	0	0	0	0	0	0	0	0	0	0	0	0	0	0	0	0	0	0	0	0	0	0	0
ASV00191	427	40111	1319	15	312	49	158	1154	16	182	20	18	0	0	21	0	0	0	0	1428	0	30	193	0	0	0	42	0	0	0	0	0	0	119	770	0	243	82	194	358	416	386	200	0	0	0	0	0	0
ASV00192	405	40096	16	48	118	90	238	0	0	0	0	0	0	0	0	0	0	0	18	73	12	22	98	110	203	25	109	210	99	37	121	79	41	557	0	40	49	0	22	26	0	90	42	175	138	71	147	0	0
ASV00193	427	40051	0	0	0	0	0	0	0	0	0	0	0	0	0	0	0	0	0	0	0	0	0	0	22	0	0	0	0	0	0	0	0	0	0	0	0	41	0	0	0	0	0	0	0	0	0	0	0
ASV00194	402	39824	34	0	47	73	21	12	88	0	74	87	10	78	0	5	15	54	9	71	75	44	346	0	0	0	0	0	0	0	0	0	0	26	0	0	120	13	8	0	9	113	68	73	29	144	88	10	13
ASV00195	422	39456	0	0	0	0	0	0	0	0	0	0	0	0	0	0	0	0	0	0	0	0	0	0	0	0	0	0	0	0	0	0	0	0	0	0	0	0	0	0	0	0	0	0	0	0	0	0	0
ASV00196	403	39359	618	176	3709	0	1388	1774	0	0	0	0	0	0	0	0	0	0	0	0	0	0	0	0	0	0	0	0	0	0	0	0	0	0	0	0	0	0	0	0	0	0	0	0	0	0	0	0	0
ASV00197	427	39335	0	0	0	0	0	0	0	74	130	0	124	26	87	0	0	114	45	220	68	19	18	0	107	34	6	10	0	9	0	104	19	48	0	0	0	0	0	0	0	0	0	0	0	0	0	0	0
ASV00198	402	39269	0	0	154	0	0	0	0	0	0	0	0	0	0	0	0	0	0	0	53	2	101	0	0	0	19	292	0	0	0	71	0	0	68	0	0	0	0	0	0	124	90	0	0	0	0	0	0
ASV00199	404	38866	109	84	332	215	130	128	22	83	62	0	39	40	54	22	11	39	0	69	51	38	139	0	47	13	12	98	10	26	132	54	0	52	0	7	0	0	0	5	0	0	12	161	117	112	76	13	22
ASV00200	427	38733	0	0	0	0	0	0	0	0	0	0	0	0	0	0	0	0	0	0	0	0	0	0	0	0	0	0	0	0	0	0	0	0	0	0	0	0	0	0	0	0	0	0	0	0	0	0	0
ASV00201	403	38333	0	0	0	0	0	0	0	0	0	0	0	0	0	0	0	0	0	0	0	0	0	0	0	157	1100	0	0	0	0	0	0	0	23	0	0	0	0	0	0	0	80	0	0	0	0	0	0
ASV00202	422	38322	0	72	132	206	75	124	167	158	380	48	704	87	216	34	21	39	0	0	0	0	0	0	0	0	0	0	0	0	0	0	0	302	137	94	143	43	20	130	16	390	55	1149	181	1599	2557	195	154
ASV00203	402	37999	206	0	0	0	0	0	0	0	17	23	72	0	155	0	11	0	0	0	0	0	0	38	0	37	40	0	0	102	0	162	48	37	493	77	1768	0	69	0	0	84	0	0	0	69	0	0	0
ASV00204	422	37755	0	0	0	0	0	0	0	478	0	0	0	0	0	52	34	141	0	0	0	0	0	0	0	0	0	0	0	0	0	0	0	0	0	0	0	0	0	0	0	0	0	0	0	0	0	0	0
ASV00205	402	37634	0	0	0	0	0	0	3	0	2	2	1	0	0	4	0	0	0	0	0	296	214	0	39	44	0	21	0	0	0	0	0	48	202	147	742	87	16	123	874	403	163	0	0	0	0	0	0
ASV00206	403	37562	64	67	551	0	147	102	0	0	0	0	0	0	0	0	0	0	0	0	0	0	0	0	0	0	0	0	0	0	0	0	0	24	56	45	0	46	19	35	0	304	56	182	134	125	30	87	142
ASV00207	422	37523	0	0	0	0	0	0	0	0	0	0	0	0	0	0	0	0	0	0	0	0	0	0	0	0	0	0	0	0	0	0	0	0	0	0	0	0	0	0	0	0	0	0	0	0	0	0	0
ASV00208	402	37289	0	0	0	0	0	0	0	0	0	0	0	0	0	0	0	9	0	244	0	315	203	0	0	0	0	0	0	0	0	0	0	0	75	0	347	0	0	53	381	178	0	0	0	0	0	0	0
ASV00209	422	37209	0	0	0	0	0	0	0	0	0	0	0	0	0	0	0	0	0	0	0	0	0	0	0	0	0	0	0	0	0	0	0	0	0	0	0	0	0	0	0	0	0	0	0	0	0	0	0
ASV00210	422	36982	0	0	0	0	0	0	0	0	0	0	0	0	0	0	0	0	0	0	0	0	0	0	0	0	0	0	0	0	0	0	0	0	0	0	0	0	0	0	0	0	0	0	0	0	0	0	0
ASV00211	402	36903	0	20	91	0	0	42	153	143	265	73	81	119	80	0	31	161	90	323	62	80	69	0	723	30	10	29	28	25	71	147	17	95	121	69	147	15	19	94	0	101	58	171	28	72	151	46	105
ASV00212	422	36875	0	0	0	0	0	0	0	0	0	0	0	0	0	0	0	0	0	0	0	0	0	0	0	0	0	0	0	0	0	0	0	5360	6313	2590	5865	243	3371	5284	241	3551	4057	0	0	0	0	0	0
ASV00213	404	36614	10	39	321	0	88	0	43	97	136	0	113	33	122	0	0	43	0	0	0	0	0	16	855	57	31	181	42	39	84	307	123	135	72	61	41	16	9	87	0	81	99	285	66	227	533	505	246
ASV00214	402	36401	1448	0	934	62	86	304	83	36	92	39	26	72	23	4	6	189	0	18	32	8	26	23	0	14	90	178	58	114	196	58	23	189	32	83	0	0	26	83	0	241	132	12	130	34	38	70	113
ASV00215	402	36259	0	0	0	0	0	0	0	0	0	0	0	0	0	0	0	0	18	66	0	77	32	0	21	174	293	1513	157	500	367	42	24	214	0	43	22	0	33	348	0	0	0	0	42	78	361	12	0
ASV00216	405	35930	0	0	0	0	0	0	0	0	0	0	0	0	0	0	0	0	0	0	0	0	0	0	4843	0	0	0	0	0	0	0	688	0	0	0	4005	0	0	0	0	0	0	0	0	0	0	0	0
ASV00217	422	35045	0	0	0	0	0	0	0	0	0	0	0	0	0	0	0	0	0	0	0	0	0	0	0	0	0	0	0	0	0	0	0	0	0	0	0	0	0	0	0	0	0	0	0	0	0	0	0
ASV00218	404	34989	8	0	276	0	0	18	108	0	221	4	0	17	0	0	0	0	0	0	0	0	0	8	321	15	9	84	21	13	35	13	552	190	94	96	66	31	0	171	0	51	44	0	0	363	0	78	58
ASV00219	402	34623	0	0	0	0	0	0	0	0	0	0	0	0	0	0	0	0	0	0	0	0	0	0	0	0	0	0	0	0	0	0	0	0	0	0	0	0	0	0	0	0	0	0	0	0	0	0	0
ASV00220	427	34236	0	0	28	0	10	33	0	0	0	0	0	0	0	0	0	0	0	0	0	0	0	0	0	0	0	0	0	0	0	0	0	0	0	0	0	0	0	0	0	0	0	0	0	0	0	0	0
ASV00221	408	34027	0	0	0	0	0	0	0	0	0	0	0	0	0	0	0	0	0	0	0	0	0	0	0	0	0	0	0	0	0	0	0	0	0	0	0	0	0	0	0	0	0	0	0	0	0	0	0
ASV00222	403	33981	0	0	0	37	92	0	0	316	0	0	0	0	76	105	26	0	236	432	34	32	51	32	0	29	79	22	38	62	107	130	0	71	0	0	0	35	0	64	0	0	0	89	0	0	78	0	0
ASV00223	422	33663	530	106	1136	492	327	733	0	0	120	43	66	0	82	0	0	0	0	0	0	0	0	0	0	0	0	0	0	0	0	0	0	54	52	131	51	0	0	54	0	76	0	0	0	0	0	0	0
ASV00224	404	33430	2763	31	654	437	125	267	0	301	0	0	0	0	79	81	18	665	0	0	0	0	0	0	0	0	0	0	0	0	0	0	0	0	0	0	0	0	0	0	0	0	0	0	0	0	0	0	0
ASV00225	405	33417	161	87	60	964	933	70	0	0	0	0	0	0	0	0	0	0	0	0	0	0	0	0	325	0	0	24	5	73	111	686	18	181	18	19	275	28	0	161	0	43	24	35	174	38	211	207	178
ASV00226	403	33249	0	0	0	0	0	0	0	0	0	0	0	0	0	0	0	0	0	0	0	0	0	0	0	0	0	0	0	0	0	0	0	0	0	0	0	0	0	0	0	0	0	0	0	0	0	0	0
ASV00227	422	33005	0	0	0	0	0	0	0	0	0	0	0	0	0	0	0	0	0	0	0	0	0	0	0	0	0	0	0	0	0	0	0	0	0	0	0	0	0	0	0	0	0	877	610	505	1457	109	24
ASV00228	422	32405	248	50	526	202	158	368	0	0	25	8	11	15	28	0	0	0	0	0	0	0	0	334	392	245	548	529	257	484	589	432	159	0	0	0	0	0	0	0	0	0	0	0	0	0	0	0	0
ASV00229	427	32358	0	0	0	0	0	0	0	0	0	0	0	0	0	0	0	0	0	0	0	0	0	1737	0	398	0	0	0	0	0	0	0	0	0	0	0	0	0	0	0	0	0	0	0	0	0	0	0
ASV00230	402	31518	0	0	0	0	0	0	0	0	0	0	0	0	0	5	0	0	0	0	0	0	0	0	0	0	0	0	0	0	0	0	0	0	0	0	0	0	0	0	0	0	0	5203	121	740	3088	885	69
ASV00231	407	31325	0	0	0	0	0	0	0	0	0	0	0	0	0	0	0	0	0	199	366	0	0	0	0	0	0	0	0	0	0	0	0	0	0	0	0	0	0	0	0	0	0	2825	120	174	1030	0	663
ASV00232	422	31140	0	0	0	0	0	0	0	0	0	0	0	0	0	0	0	0	0	0	0	0	0	0	0	0	0	0	0	0	0	0	0	0	0	0	0	0	0	0	0	0	0	0	0	0	0	0	0
ASV00233	402	31102	0	0	59	0	0	0	0	0	0	0	0	0	0	0	0	0	0	0	0	0	0	0	0	0	0	0	0	0	0	0	0	0	0	0	325	0	0	0	0	118	126	0	0	0	0	0	0
ASV00234	427	31016	0	0	0	0	0	0	0	0	0	0	0	0	0	0	0	0	0	0	0	0	0	0	0	0	0	0	0	0	0	0	0	0	0	0	0	0	0	0	0	0	0	0	0	0	0	0	0
ASV00235	422	30993	17	58	122	60	94	94	43	222	212	56	195	0	75	89	53	74	0	44	0	62	87	119	268	73	47	51	58	73	20	64	58	0	0	0	0	0	0	0	0	15	0	0	0	0	0	0	0
ASV00236	402	30857	0	0	348	103	0	0	0	0	0	61	0	133	0	0	0	285	123	426	0	0	0	0	0	0	0	0	0	0	0	0	0	0	0	0	0	0	0	0	0	0	0	0	0	0	0	0	0
ASV00237	422	30717	0	0	0	0	0	0	0	0	0	0	0	0	0	0	0	0	0	0	0	0	0	0	0	0	0	0	0	0	0	0	0	0	0	0	0	0	0	0	0	0	0	0	0	0	0	0	0
ASV00238	402	30696	0	0	0	0	0	0	0	0	0	0	0	0	0	0	0	0	0	0	0	0	0	0	0	0	0	0	0	0	0	0	0	54	469	48	39	33	25	20	0	142	80	0	0	0	0	0	0
ASV00239	405	30529	0	0	0	0	0	0	0	0	0	0	0	0	0	0	0	0	0	0	0	0	0	0	0	0	0	0	0	0	0	0	0	0	0	0	0	0	0	0	0	0	0	0	0	0	0	0	0
ASV00240	403	30500	0	0	0	0	123	288	0	0	0	0	0	0	0	0	0	0	0	0	0	0	0	0	0	0	0	0	0	0	0	0	0	157	494	353	862	113	274	354	239	1425	583	0	0	0	0	0	0
ASV00241	421	30334	0	0	0	0	0	0	0	0	0	0	0	0	0	0	0	0	0	0	0	0	0	0	0	0	0	0	0	0	0	0	0	6463	2421	3448	5259	322	1803	2908	582	2085	2167	0	0	0	0	0	0
ASV00242	402	30115	0	0	115	0	0	0	207	0	88	130	147	86	0	0	0	1178	0	0	0	0	0	0	0	0	0	0	0	0	0	0	0	0	0	0	0	0	0	0	0	31	31	0	0	0	0	0	0
ASV00243	402	30067	0	0	0	0	0	0	0	0	0	0	0	0	0	0	0	0	0	0	0	0	0	0	0	0	0	0	0	0	0	0	0	0	0	0	0	0	0	0	0	0	0	0	0	0	0	0	0
ASV00244	427	29914	70	0	0	0	9	14	0	0	18	0	0	0	21	0	0	0	274	432	18	41	63	0	14	0	38	0	44	0	0	146	0	75	72	56	193	0	17	34	0	504	130	117	0	19	129	26	0
ASV00245	401	29676	1361	0	212	176	40	193	0	41	27	35	0	0	0	0	0	149	0	37	28	20	0	54	23	18	659	111	121	356	113	296	22	36	59	0	276	51	19	30	89	78	42	27	22	67	48	33	26
ASV00246	427	29587	0	0	0	0	0	0	0	0	0	0	0	0	0	0	0	0	0	0	0	0	0	0	0	0	0	0	0	0	0	0	0	0	0	0	0	0	0	0	0	0	0	0	0	0	0	0	0
ASV00247	405	29562	0	0	0	0	0	0	0	0	0	0	55	0	0	0	0	0	0	187	98	0	0	0	0	0	0	0	0	0	0	0	0	0	0	0	0	0	0	0	0	0	0	144	0	60	74	36	0
ASV00248	419	28902	0	0	0	1665	0	2515	0	0	0	0	0	0	0	0	0	0	0	0	0	0	0	0	0	0	76	0	472	0	0	0	0	0	0	0	0	0	0	0	0	0	0	0	227	0	0	0	0
ASV00249	402	28874	0	35	165	47	32	0	0	0	0	0	0	0	0	0	0	0	0	0	0	0	0	0	38	0	0	86	0	0	110	0	0	0	0	0	52	102	21	48	99	125	112	189	39	283	32	8	30
ASV00250	426	28806	0	0	0	0	0	0	0	0	0	0	0	0	0	0	0	0	0	0	0	0	0	0	0	0	0	0	0	0	0	0	0	0	0	0	0	0	0	0	0	0	0	0	0	0	0	0	0
ASV00251	422	28747	0	0	0	0	0	0	0	0	0	0	0	0	0	0	0	0	0	0	0	0	0	0	0	0	0	0	0	0	0	0	0	0	0	0	0	0	0	0	0	0	0	0	0	0	0	0	0
ASV00252	421	28422	0	0	0	0	0	0	0	2351	0	0	0	0	1229	900	317	327	0	0	0	0	0	0	0	0	0	0	0	0	0	35	0	0	0	0	0	0	0	0	0	0	0	0	0	0	0	0	0
ASV00253	402	28168	0	0	0	0	0	0	0	0	0	0	0	0	0	0	0	0	0	0	0	0	0	0	0	0	0	0	0	0	0	0	0	0	0	0	0	0	0	0	0	0	0	603	281	963	0	602	1529
ASV00254	412	28161	0	0	0	0	0	0	0	0	0	0	0	0	0	0	0	0	0	0	0	0	0	0	0	0	0	0	0	0	0	0	0	0	0	0	0	0	0	0	0	0	0	0	0	0	0	0	0
ASV00255	426	28071	102	0	107	8	301	112	0	0	0	0	3	17	0	0	5	21	0	7	3	4	19	47	173	8	103	23	0	0	0	260	0	28	0	0	9	33	0	0	0	0	0	11	55	9	16	0	0
ASV00256	421	27930	0	0	0	0	0	0	0	0	0	0	0	0	0	0	0	0	0	0	0	0	0	0	0	0	0	0	0	0	0	0	0	0	0	0	0	0	0	0	0	0	0	0	0	0	0	0	0
ASV00257	406	27380	0	0	0	0	0	0	31	66	22	0	28	5	0	15	10	34	0	0	0	0	0	15	0	0	0	0	69	24	140	291	14	0	0	0	0	0	0	8	0	15	0	0	187	137	818	8	60
ASV00258	405	27057	13	0	159	29	32	0	42	65	83	0	0	37	0	0	20	67	0	0	0	0	0	0	0	24	0	0	0	0	0	0	0	0	0	0	0	0	0	0	0	0	0	0	39	57	0	0	0
ASV00259	422	26735	366	0	187	0	262	2215	0	0	0	0	0	0	0	0	0	0	0	0	0	0	0	0	0	0	0	0	0	0	0	0	0	0	0	0	0	0	0	0	0	0	0	289	0	514	176	89	0
ASV00260	402	26661	54	12	322	144	131	126	84	63	178	322	85	154	66	50	36	259	25	107	24	30	14	0	17	0	48	96	24	104	47	135	0	92	47	85	17	7	12	74	0	84	34	96	60	185	148	22	73
ASV00261	422	26420	0	0	0	0	0	0	0	0	0	0	0	0	0	0	0	0	0	0	0	0	0	0	0	0	0	0	0	0	0	0	0	0	0	0	0	0	0	0	0	0	0	0	0	0	0	0	0
ASV00262	402	26391	20	33	16	0	0	0	0	164	86	0	136	0	128	52	29	13	0	79	61	0	0	0	114	0	0	0	0	0	0	0	30	0	0	0	0	0	6	0	0	14	0	191	68	64	105	31	0
ASV00263	402	25792	0	0	50	0	0	0	0	0	0	0	0	0	0	0	0	0	0	0	0	0	0	0	0	0	0	0	0	0	0	0	0	796	217	91	127	249	0	597	77	0	94	1108	0	0	0	50	22
ASV00264	427	25785	0	0	0	0	0	0	0	0	0	0	0	0	0	0	0	0	0	0	0	0	0	0	0	0	0	0	0	0	0	0	0	0	0	0	0	0	0	0	0	0	0	0	0	0	0	0	0
ASV00265	426	25647	0	20	681	42	406	41	343	157	216	47	193	130	131	8	0	352	9	95	22	22	12	20	35	0	0	95	16	6	342	46	6	73	13	41	29	26	9	0	0	100	22	0	0	0	0	0	0
ASV00266	422	25267	0	0	0	0	0	0	0	0	0	0	0	0	0	0	0	0	0	0	0	0	0	0	0	0	0	0	0	0	0	0	0	0	0	0	0	0	0	0	0	0	0	0	0	0	0	0	0
ASV00267	402	25189	0	13	12	0	23	0	0	0	0	0	0	0	0	0	0	0	0	121	76	11	0	0	53	19	0	72	0	0	0	29	23	0	9	0	8	0	0	0	0	15	0	46	111	27	200	60	15
ASV00268	422	25055	0	0	0	0	0	0	0	0	0	0	0	0	0	0	0	0	0	0	0	0	0	0	0	0	0	0	0	0	0	0	0	0	0	0	0	0	0	0	0	0	0	0	0	0	0	0	0
ASV00269	402	24830	0	0	374	0	0	0	0	0	0	0	0	0	0	0	0	0	0	0	0	0	0	0	0	0	0	0	0	0	0	0	0	0	0	0	0	0	0	0	0	0	0	0	0	0	0	0	0
ASV00270	427	24724	0	0	0	0	0	0	0	0	0	0	0	0	0	0	0	0	0	0	0	0	0	0	0	0	0	0	0	0	0	0	0	0	0	0	0	0	0	0	0	0	0	0	0	0	0	0	0
ASV00271	403	24650	0	0	0	0	0	0	0	0	0	0	0	0	0	0	0	0	0	0	0	0	0	0	0	0	0	0	0	0	0	0	0	34	0	418	0	0	0	31	0	0	0	0	0	0	0	0	0
ASV00272	402	24538	0	0	0	0	0	0	0	23	0	0	0	0	0	0	0	0	0	50	0	0	162	0	0	0	29	0	0	0	0	0	0	0	0	0	0	0	0	0	0	0	0	0	0	0	0	0	0
ASV00273	422	24437	9955	29	1261	364	101	856	0	0	0	0	0	0	0	0	0	0	0	0	0	0	0	0	0	0	0	0	0	0	36	766	71	0	72	18	22	0	0	0	27	52	0	0	0	0	0	0	0
ASV00274	422	24299	0	0	0	0	0	0	0	0	0	0	0	0	0	0	0	0	0	0	0	0	0	0	0	0	0	0	0	0	0	80	0	0	0	0	0	0	0	0	0	0	0	0	0	0	0	0	0
ASV00275	422	24126	0	0	0	0	0	0	0	0	0	0	0	0	0	0	0	0	0	0	0	0	0	0	0	0	0	0	0	0	0	0	0	0	0	0	0	0	0	0	0	0	0	0	0	0	0	0	0
ASV00276	427	24112	0	0	0	0	0	0	0	0	0	0	0	0	0	0	0	0	0	0	0	0	0	0	0	0	0	0	0	0	0	0	0	0	0	0	0	0	0	0	0	0	0	0	0	0	0	0	0
ASV00277	403	24090	0	0	0	0	0	0	0	0	0	0	0	0	0	0	0	0	0	0	0	0	0	0	0	0	0	0	0	0	0	0	0	0	0	0	0	0	0	0	0	0	0	0	0	0	1047	139	0
ASV00278	422	24003	0	0	0	0	0	0	0	0	0	0	0	0	0	0	0	0	0	0	0	0	0	0	0	0	0	0	0	0	0	0	0	0	0	0	0	0	0	0	0	0	0	0	0	0	0	0	0
ASV00279	405	24003	0	0	0	0	0	0	0	0	0	0	0	0	0	0	0	0	0	0	0	0	0	0	0	0	0	0	0	0	0	0	0	0	0	0	0	0	0	0	0	0	0	0	0	0	0	0	0
ASV00280	403	23855	0	0	0	0	0	0	0	0	0	0	0	0	0	0	0	0	0	0	0	0	0	0	0	0	0	0	0	0	0	0	0	0	0	0	0	0	0	0	0	0	0	0	0	0	0	0	0
ASV00281	421	23712	0	0	0	0	0	0	0	0	0	0	0	0	0	0	0	0	0	0	0	0	0	0	0	0	0	0	0	0	0	0	0	0	0	0	0	0	0	0	0	0	0	0	0	0	0	0	0
ASV00282	427	23708	0	0	0	0	0	0	0	0	0	0	0	0	0	0	0	0	0	0	0	0	0	193	1079	500	2734	1005	333	2460	62	4840	386	0	0	0	0	0	0	0	0	0	0	0	0	0	0	0	0
ASV00283	427	23409	0	0	0	0	0	0	0	0	0	0	0	0	0	0	0	0	0	0	0	0	0	0	0	0	0	0	0	0	0	0	0	0	0	0	0	0	0	0	0	0	0	0	0	0	0	0	0
ASV00284	405	23214	0	0	0	0	0	0	0	0	0	0	0	0	0	0	0	0	0	67	43	43	37	0	0	0	0	0	0	0	0	0	0	0	0	21	64	0	0	0	0	0	0	130	181	234	330	144	76
ASV00285	422	23119	0	0	0	0	0	0	0	0	0	0	0	0	0	0	0	0	0	0	0	0	0	0	0	0	0	0	0	0	0	0	0	0	0	0	0	0	0	0	0	0	0	0	0	0	0	0	0
ASV00286	422	23085	0	0	0	0	0	0	0	0	0	0	0	0	0	0	0	0	0	0	0	0	0	97	75	0	0	0	0	46	26	39	0	126	0	0	75	0	0	84	0	0	0	0	0	0	0	0	0
ASV00287	422	23035	0	0	0	0	0	0	0	0	0	0	0	0	0	0	0	0	0	0	0	2	0	29	409	10	30	165	379	183	94	577	37	0	0	0	0	0	0	0	0	0	0	0	0	0	0	0	0
ASV00288	405	22936	0	0	0	0	0	0	0	22	0	0	0	0	0	0	0	0	0	0	0	0	0	0	158	0	0	0	147	0	0	28	0	37	122	13	0	0	25	240	0	39	274	0	0	0	56	0	0
ASV00289	402	22830	0	0	0	0	0	0	0	0	0	0	0	0	0	0	0	0	0	0	0	0	0	0	0	0	0	0	0	0	0	0	0	0	0	0	0	0	0	0	0	0	0	86	90	230	162	0	0
ASV00290	403	22667	0	0	0	0	0	0	0	0	0	0	0	0	0	0	0	0	0	0	0	0	0	0	0	0	0	0	0	0	0	0	0	0	0	0	0	0	0	0	0	0	0	0	0	0	0	0	0
ASV00291	427	22574	0	0	0	0	0	0	36	264	234	15	237	63	384	105	73	167	0	0	0	0	0	0	0	0	0	0	0	0	0	0	0	208	0	24	95	11	0	31	0	0	0	497	96	218	910	557	237
ASV00292	402	22547	0	0	0	0	0	0	0	0	0	0	0	0	0	0	0	0	0	0	0	0	0	0	0	0	0	0	0	0	0	0	0	0	0	0	0	0	0	0	0	0	0	0	0	0	0	0	0
ASV00293	403	22538	0	0	69	0	0	13	0	0	0	0	143	16	0	0	0	0	0	0	0	0	0	0	182	0	0	0	0	97	36	135	60	585	0	48	0	0	0	0	0	0	73	78	0	89	40	0	0
ASV00294	402	22430	0	7	59	0	22	0	273	104	82	70	0	82	39	27	29	705	0	0	0	0	0	0	0	0	0	0	0	0	0	0	0	41	94	84	207	0	252	6	150	172	32	97	0	245	241	0	0
ASV00295	401	22373	120	0	20	66	18	29	0	198	23	0	0	16	36	0	0	0	0	52	0	0	0	0	0	0	0	0	0	0	0	0	0	39	204	0	82	0	0	0	0	0	16	56	0	0	0	0	0
ASV00296	422	22027	0	0	0	0	0	0	0	0	0	0	0	0	0	0	0	0	0	0	0	0	0	0	0	0	0	0	0	0	0	0	0	0	0	0	0	0	0	0	0	0	0	0	0	0	0	0	0
ASV00297	403	21994	0	0	1724	0	1577	1551	0	0	0	0	0	0	0	0	0	0	0	0	0	0	0	0	0	0	0	0	0	0	0	0	0	0	0	0	0	54	0	98	0	63	0	0	226	0	0	0	0
ASV00298	422	21976	0	6	1665	317	268	312	0	0	0	0	0	0	0	0	0	0	0	39	129	19	33	252	0	47	572	509	1262	1602	729	360	27	70	0	0	36	0	0	22	0	0	0	0	0	0	0	0	0
ASV00299	402	21944	0	0	0	0	0	0	36	16	223	61	66	69	11	0	0	21	0	0	0	0	0	0	0	0	0	0	0	0	0	0	0	0	0	0	0	0	0	0	0	0	0	0	56	0	0	0	0
ASV00300	422	21941	2502	23	638	27	219	334	0	0	0	0	0	0	0	0	0	0	0	8	30	15	144	0	7	0	14	16	35	17	17	78	3	17	0	0	13	0	2	6	0	11	0	41	21	46	50	60	31
ASV00301	427	21910	0	0	0	0	0	0	0	0	0	0	0	0	0	0	0	0	0	0	0	0	0	0	0	0	0	0	0	0	0	0	0	0	0	0	0	0	0	0	0	0	0	0	0	0	0	0	0
ASV00302	422	21865	0	0	0	0	0	0	0	0	0	0	0	0	0	0	0	0	0	0	0	0	0	0	0	0	0	0	0	0	0	0	0	0	0	0	0	0	0	0	0	0	0	0	0	0	0	0	0
ASV00303	422	21859	0	0	0	0	0	0	0	0	0	0	0	0	0	0	0	0	0	0	0	0	0	0	0	0	0	0	0	0	0	0	0	0	0	0	0	0	0	0	0	0	0	0	0	0	0	0	0
ASV00304	422	21846	0	0	0	0	0	0	0	0	0	0	0	0	0	0	0	0	0	0	0	0	0	0	0	0	0	0	0	0	0	0	0	0	0	0	0	0	0	0	0	0	0	0	0	0	0	0	0
ASV00305	402	21677	0	0	0	0	0	0	0	0	0	0	0	0	0	0	0	0	0	0	0	0	0	0	0	0	0	0	0	0	0	0	0	0	0	0	0	0	0	0	0	0	0	0	0	0	0	0	0
ASV00306	402	21535	0	0	0	0	0	0	0	0	0	0	0	0	0	0	0	0	0	0	0	0	0	0	0	0	0	0	0	0	0	0	0	0	0	0	0	0	0	0	0	0	0	0	0	0	0	0	0
ASV00307	422	21450	0	0	0	0	0	0	0	0	0	0	0	0	0	0	0	0	0	0	0	0	0	0	0	0	0	0	0	0	0	0	0	0	0	0	0	0	0	0	0	0	0	0	0	0	0	0	0
ASV00308	403	21316	0	0	0	0	0	0	32	0	190	0	0	0	0	0	0	0	0	0	0	0	0	0	0	0	0	0	0	0	0	30	0	0	0	0	0	0	0	0	0	0	0	0	42	0	0	0	83
ASV00309	402	21062	0	0	12	0	15	0	12	34	134	90	80	52	13	24	39	18	0	0	0	0	0	0	179	9	35	101	23	0	0	79	32	105	183	0	174	21	0	15	18	606	138	64	0	35	92	8	12
ASV00310	404	21057	0	0	0	0	0	0	0	0	0	0	0	0	0	0	0	0	0	0	0	0	0	0	0	0	0	0	0	0	0	179	0	0	0	0	0	0	0	0	0	0	0	340	0	563	1120	60	0
ASV00311	402	20976	18	0	14	0	0	0	0	0	0	0	0	0	0	0	0	0	0	3	0	10	8	0	46	0	41	57	33	46	79	116	0	0	0	0	101	0	0	0	149	121	99	52	0	58	98	0	0
ASV00312	403	20974	0	0	0	0	0	0	0	0	0	0	0	0	0	0	0	0	0	0	0	0	0	0	0	0	0	0	0	0	0	0	0	0	215	25	0	0	0	0	4578	364	85	0	0	0	0	0	0
ASV00313	427	20849	0	0	0	0	0	0	0	0	0	0	0	0	0	0	0	0	0	0	0	0	0	0	0	0	0	0	0	0	0	0	0	0	0	0	0	0	0	0	0	0	0	0	0	0	0	0	0
ASV00314	406	20380	0	9	0	0	0	659	0	0	0	0	0	0	0	0	0	0	0	0	0	0	0	0	0	0	0	0	0	0	0	0	0	129	147	344	0	159	19	338	35	155	115	119	182	23	0	361	102
ASV00315	422	20346	0	0	0	0	0	0	0	0	0	0	0	0	0	0	0	0	0	0	0	0	0	0	0	0	0	0	0	0	0	0	0	0	0	0	0	0	0	0	0	0	0	0	0	0	0	0	0
ASV00316	401	20235	0	0	0	0	0	0	0	0	0	0	0	0	0	0	0	0	28	191	141	53	39	12	39	18	53	91	71	28	101	0	0	0	0	0	0	0	0	0	0	0	0	0	0	0	0	0	0
ASV00317	422	20135	0	0	0	0	0	0	0	0	0	0	0	0	0	0	0	0	0	0	0	0	0	0	0	0	0	0	0	0	0	0	0	0	0	0	0	0	0	0	0	0	0	1111	738	1704	2526	1929	2265
ASV00318	427	20086	0	0	0	0	0	0	0	0	0	0	0	0	0	0	0	0	0	0	0	0	0	0	0	0	0	0	0	0	0	0	0	0	0	0	0	0	0	0	0	0	0	0	0	0	0	0	0
ASV00319	422	19759	0	0	0	0	0	0	0	0	0	0	0	0	0	0	0	0	0	0	0	0	0	0	0	0	0	0	0	0	0	0	0	0	0	0	0	0	0	0	0	0	0	0	0	0	0	0	0
ASV00320	422	19644	0	0	0	0	0	0	0	0	0	0	0	0	0	0	0	0	0	0	0	0	0	0	0	0	0	0	0	0	0	0	0	30	15	6	3	7	0	7	16	15	4	0	0	0	0	0	0
ASV00321	426	19595	0	0	0	0	0	0	0	0	0	0	0	3	0	0	39	0	0	0	0	0	0	108	288	242	808	1182	235	69	0	0	0	0	0	0	0	0	0	0	0	0	0	0	0	0	0	0	4
ASV00322	427	19573	0	0	0	0	0	0	0	974	792	743	552	730	468	372	290	1319	0	0	0	0	0	0	0	0	0	0	0	0	0	36	0	0	0	0	0	0	0	0	0	0	0	0	0	0	0	0	0
ASV00323	426	19495	0	0	0	0	67	0	0	0	0	4	0	0	0	0	0	0	0	9	0	0	0	0	0	32	0	0	0	0	0	0	0	219	29	9	0	7	0	12	0	0	0	0	0	41	0	5	12
ASV00324	422	19471	0	0	0	0	0	0	0	0	0	0	0	0	0	0	0	0	0	0	0	0	0	0	0	0	0	0	0	0	0	0	0	0	0	0	0	0	0	0	0	0	0	0	0	0	0	0	0
ASV00325	423	19403	0	0	0	0	0	0	0	0	0	0	0	0	0	0	0	0	0	0	0	0	0	0	0	0	0	0	0	0	0	0	0	0	0	0	0	0	0	0	0	0	0	0	0	0	0	0	0
ASV00326	403	19011	319	113	826	672	49	0	0	0	0	0	0	0	0	0	0	0	0	0	0	0	0	0	0	0	0	0	0	0	0	0	0	0	0	0	0	0	0	0	0	0	0	0	0	0	0	0	0
ASV00327	422	18985	0	0	0	0	0	0	0	0	0	0	0	0	113	0	0	0	0	0	0	0	0	0	0	0	0	0	0	0	0	0	0	0	0	0	0	0	0	0	0	0	0	0	0	0	0	0	0
ASV00328	405	18931	0	0	0	66	0	62	0	0	0	0	0	0	0	0	0	0	0	0	0	0	0	0	0	0	0	0	0	0	0	0	0	132	96	79	126	52	43	127	0	346	0	0	113	97	225	54	105
ASV00329	402	18754	0	19	1230	0	0	0	0	0	0	0	0	0	0	0	0	0	0	0	0	0	0	0	121	0	0	0	0	0	0	0	104	0	197	0	0	0	0	22	0	2251	95	0	0	68	0	0	0
ASV00330	427	18748	0	0	0	0	0	0	0	0	0	0	0	0	0	0	0	0	0	0	0	0	0	0	0	0	0	0	0	0	0	0	0	0	0	0	0	0	0	0	0	0	0	0	0	0	0	0	0
ASV00331	402	18711	0	17	0	0	16	0	0	93	12	0	113	0	26	0	0	0	21	82	34	0	0	0	95	7	0	21	0	0	8	0	0	0	16	0	0	0	0	21	0	0	23	122	61	104	267	79	39
ASV00332	403	18704	0	6	3	0	0	0	42	0	945	107	946	7	0	0	0	0	0	0	0	0	0	0	0	0	37	0	0	0	0	0	0	0	0	0	0	0	0	23	0	0	0	0	0	0	177	24	9
ASV00333	402	18605	128	0	322	0	12	76	65	15	60	68	69	30	68	0	14	105	0	0	0	0	35	311	14	21	44	101	166	23	537	21	0	0	0	12	6	0	0	0	14	35	0	0	5	0	12	0	0
ASV00334	427	18523	257	72	946	0	46	0	0	0	0	0	0	0	0	0	0	0	0	0	0	0	0	0	0	0	0	0	0	0	0	0	0	166	0	272	0	0	0	0	0	974	209	0	0	0	0	0	0
ASV00335	422	18488	0	0	0	0	0	0	0	0	0	0	42	0	0	0	0	0	0	0	0	0	0	0	0	0	0	0	0	0	0	0	0	0	0	0	0	0	0	0	0	0	0	135	97	297	55	212	15
ASV00336	402	18295	0	0	0	0	0	0	0	63	0	24	13	0	20	27	19	268	0	0	0	0	0	0	0	0	0	0	0	0	0	0	0	17	0	19	345	68	20	39	0	247	189	0	0	0	0	0	0
ASV00337	405	18122	0	0	0	0	0	0	0	0	0	0	0	0	0	0	0	0	0	0	0	0	0	0	0	0	0	0	0	0	0	0	0	104	258	18	15	0	61	53	0	68	37	16	0	0	0	76	0
ASV00338	422	18082	0	0	0	0	0	0	0	0	0	0	0	0	0	0	0	0	0	0	0	0	0	0	0	0	0	0	0	0	0	0	0	0	0	0	0	0	0	0	0	0	0	0	0	0	0	0	0
ASV00339	422	17996	0	0	0	0	0	0	0	0	0	0	0	0	0	0	0	0	0	0	0	0	0	0	0	0	0	0	0	0	0	0	0	0	0	0	0	0	0	0	0	0	0	0	0	0	0	0	0
ASV00340	422	17986	223	55	539	205	175	424	0	0	0	0	0	0	0	0	0	0	0	0	0	0	0	0	0	0	0	0	0	0	0	0	0	289	107	379	104	0	0	97	0	158	0	0	0	0	0	0	0
ASV00341	405	17888	0	0	0	0	0	0	0	0	0	0	0	0	0	0	0	0	0	47	0	0	0	0	0	0	0	0	0	0	0	0	0	28	0	0	0	0	18	127	0	0	0	0	0	0	0	0	0
ASV00342	422	17805	0	0	0	0	0	0	0	0	0	0	0	0	0	0	0	0	0	0	0	0	0	0	0	0	0	0	0	0	0	0	0	0	0	0	0	0	0	0	0	0	0	0	0	0	0	0	0
ASV00343	427	17797	0	0	0	0	0	0	0	0	0	0	0	0	0	0	0	0	0	0	0	0	0	0	0	0	0	0	0	0	0	0	0	0	0	0	0	0	0	0	0	0	0	0	0	0	0	0	0
ASV00344	402	17796	0	0	0	0	0	0	0	0	0	0	0	0	0	0	0	0	0	0	0	0	0	148	236	228	308	1052	420	320	268	290	84	0	0	0	0	0	0	0	0	0	0	0	207	129	0	0	0
ASV00345	405	17790	0	0	0	0	0	0	0	0	0	0	0	0	0	0	0	0	0	0	0	0	0	0	0	0	0	0	0	0	0	0	0	0	0	0	0	0	0	0	0	0	0	0	0	0	0	0	0
ASV00346	421	17743	0	0	0	0	0	0	0	0	0	0	0	0	0	0	0	0	0	0	0	0	0	0	0	0	0	0	0	0	0	0	0	2147	822	1320	1924	99	596	1005	144	679	729	0	0	0	0	0	0
ASV00347	406	17694	500	71	14	64	110	569	0	0	0	0	0	0	0	0	0	0	0	0	0	0	0	0	65	0	0	0	0	0	117	0	6	23	60	119	8	60	75	123	88	159	16	22	31	30	0	29	97
ASV00348	404	17664	0	0	0	0	0	0	0	0	0	0	0	0	0	0	0	0	0	0	0	0	0	0	0	0	0	0	0	0	0	0	0	0	0	0	0	0	0	0	0	0	0	0	0	0	0	0	0
ASV00349	420	17638	0	0	0	0	0	0	0	0	0	0	0	0	0	0	0	0	0	0	0	0	0	0	0	0	0	0	0	0	0	0	0	0	0	0	0	0	0	0	0	0	0	0	0	0	0	0	0
ASV00350	422	17557	0	0	0	0	0	0	0	0	0	0	0	0	0	0	0	0	0	0	0	0	0	0	0	0	0	0	0	0	0	0	0	0	0	0	0	0	0	0	0	0	0	0	0	0	0	0	0
ASV00351	422	17452	0	0	0	0	0	0	0	0	0	0	0	0	0	0	0	0	0	0	0	0	0	0	0	0	0	0	0	0	0	0	0	0	0	0	0	0	0	0	0	0	0	0	0	0	0	0	0
ASV00352	427	17296	0	0	16	0	26	0	86	262	220	39	232	52	420	105	97	178	0	0	0	0	0	0	0	0	0	0	0	0	0	0	0	0	23	0	0	0	0	0	0	27	0	701	231	321	1541	632	755
ASV00353	427	17242	0	0	0	0	0	0	0	0	0	0	0	0	0	0	0	0	0	130	0	0	16	0	0	0	0	0	0	0	0	0	0	0	0	0	0	0	0	0	0	0	0	0	0	0	0	0	0
ASV00354	427	16901	225	0	0	0	0	0	0	0	0	23	0	0	0	0	0	0	0	0	6	11	0	0	0	0	103	0	0	53	0	102	0	0	0	35	106	15	0	0	0	0	0	0	0	0	0	0	0
ASV00355	402	16892	27	0	112	0	18	15	106	31	68	73	19	30	19	18	0	185	0	44	27	0	0	16	0	0	18	103	61	47	47	209	0	27	25	21	56	22	0	12	0	86	35	39	16	34	70	0	0
ASV00356	422	16872	0	0	0	0	0	0	0	0	0	0	0	0	0	0	0	0	0	0	0	0	0	0	0	0	0	0	0	0	0	45	0	0	0	0	0	0	0	0	0	0	0	0	0	0	0	0	0
ASV00357	402	16818	0	0	37	0	0	0	0	44	32	9	94	0	31	74	15	29	0	55	0	0	0	0	86	13	0	29	0	0	0	25	0	0	0	0	0	0	0	0	0	0	0	79	65	55	221	35	23
ASV00358	403	16681	0	0	0	0	0	0	0	0	0	0	0	0	0	0	0	0	0	0	0	0	0	0	0	0	0	0	0	0	0	0	0	0	0	0	0	0	0	0	0	0	0	0	0	0	0	0	0
ASV00359	404	16442	0	0	73	0	0	0	0	0	0	0	0	0	0	0	0	0	0	0	0	0	0	80	0	0	56	88	94	69	171	405	0	0	0	0	272	64	0	54	0	0	0	0	124	89	280	75	83
ASV00360	422	16442	0	0	0	0	0	0	0	0	0	0	0	0	0	0	0	0	143	514	867	248	864	0	0	0	0	0	0	0	0	0	0	1197	493	447	840	269	220	1085	219	462	66	0	0	0	0	0	0
ASV00361	427	16331	0	0	0	0	0	0	0	0	0	0	0	0	0	0	0	0	0	0	0	0	0	0	0	0	0	0	0	0	0	0	0	0	0	0	0	0	0	0	0	0	0	0	0	0	0	0	0
ASV00362	422	16275	0	0	0	0	0	0	0	0	0	0	0	0	0	0	0	0	0	0	0	0	0	0	0	0	17	0	0	35	47	35	0	0	0	0	0	0	0	0	0	0	0	0	0	0	0	0	0
ASV00363	422	15943	889	62	1493	427	447	65	0	218	0	0	0	0	0	0	59	281	0	0	0	0	0	0	0	0	0	0	0	0	0	0	0	0	0	0	0	0	0	0	0	0	0	0	0	0	0	0	0
ASV00364	427	15927	0	0	0	0	0	0	0	0	0	0	0	0	0	0	0	0	0	0	0	0	0	0	0	0	0	0	0	0	0	0	0	0	0	0	0	0	0	0	0	0	0	0	0	0	0	0	0
ASV00365	427	15875	0	0	0	0	0	0	0	0	0	0	0	0	0	0	0	0	0	0	0	0	0	0	0	0	0	0	0	0	0	0	0	0	0	0	0	0	0	0	0	0	0	0	0	0	0	0	0
ASV00366	405	15836	0	64	519	84	103	0	0	0	0	0	0	0	0	0	0	0	0	0	0	0	21	0	0	0	0	58	54	0	0	0	0	0	59	0	51	0	0	0	0	0	0	60	0	0	75	69	0
ASV00367	422	15819	0	0	0	0	0	0	0	0	0	0	0	0	0	0	0	0	0	0	0	0	0	28	83	0	16	51	0	23	23	7	10	0	0	0	0	0	0	0	0	0	0	0	0	0	0	0	0
ASV00368	422	15665	0	0	0	0	0	0	0	0	0	0	0	0	0	0	0	0	0	0	0	0	0	0	0	0	0	0	0	0	0	0	0	0	0	0	0	0	0	0	0	0	0	0	0	0	0	0	0
ASV00369	402	15475	0	0	0	0	0	0	0	0	0	0	0	0	0	0	0	0	0	0	0	0	0	0	0	0	0	0	0	0	0	0	0	0	0	0	0	0	0	0	0	0	0	0	0	0	0	0	0
ASV00370	421	15449	0	0	0	0	0	0	0	0	0	0	0	0	0	0	0	0	0	0	0	0	0	0	0	0	0	0	0	0	0	0	0	0	0	0	0	0	0	0	0	0	0	0	0	0	0	0	0
ASV00371	422	15446	0	0	0	0	0	0	0	0	0	0	0	0	0	0	0	0	0	0	0	0	0	0	0	0	0	0	0	0	0	0	0	0	0	0	0	0	0	0	0	0	0	0	0	0	0	0	0
ASV00372	403	15437	0	0	0	0	0	0	0	0	0	0	0	0	0	0	0	0	0	0	0	0	0	0	0	0	0	0	0	0	0	0	0	0	0	0	0	0	0	0	0	0	0	0	0	0	0	0	0
ASV00373	401	15322	0	0	3	0	0	0	5	12	0	6	0	8	4	0	0	18	0	96	48	57	256	0	0	0	0	7	67	18	17	16	0	332	135	110	387	119	243	194	209	590	151	78	7	150	124	58	123
ASV00374	402	15311	3062	0	0	0	0	0	0	0	0	0	0	0	0	0	0	0	0	0	0	0	0	0	0	0	0	0	0	0	0	0	0	502	781	2054	0	306	1417	928	341	386	190	0	0	0	0	0	0
ASV00375	404	15251	0	0	409	0	109	435	0	0	0	0	0	0	0	0	0	0	0	0	0	0	0	0	0	0	0	0	0	0	0	0	0	0	1034	0	0	343	103	842	87	1661	524	0	0	0	0	0	0
ASV00376	422	15235	0	0	0	0	0	0	0	0	0	0	0	0	0	0	0	0	0	0	0	0	0	0	0	0	0	0	0	0	0	0	0	0	0	0	0	0	0	0	0	0	0	0	0	0	0	0	0
ASV00377	422	15232	0	0	0	0	0	0	0	0	0	0	0	0	0	0	0	0	0	0	0	0	0	0	0	0	0	0	0	0	0	0	0	0	0	0	0	0	0	0	0	0	0	0	0	0	0	0	0
ASV00378	403	15144	0	0	0	0	0	0	0	0	0	0	0	0	0	0	4	0	0	0	0	0	0	0	0	0	0	0	0	0	0	8	0	0	0	0	0	0	0	0	0	0	0	0	0	0	0	0	0
ASV00379	403	15106	0	22	252	0	0	0	0	0	0	0	0	0	0	0	0	0	0	0	0	0	0	0	0	0	0	0	0	0	0	0	0	50	102	43	26	0	6	33	0	40	73	0	0	0	0	0	0
ASV00380	403	15078	0	0	0	0	0	0	0	0	0	0	0	0	0	0	0	0	0	0	0	0	0	0	0	0	0	0	0	0	0	0	0	0	0	0	0	0	0	0	0	0	0	0	0	0	0	0	0
ASV00381	408	15033	0	0	0	0	0	0	0	0	0	0	0	0	0	0	0	0	0	0	0	0	0	0	0	0	0	0	0	0	0	0	0	0	0	0	0	0	0	0	0	0	0	0	0	0	0	0	0
ASV00382	402	14990	0	0	0	0	0	0	0	0	37	21	31	0	0	0	0	0	0	0	0	0	0	0	89	0	0	0	0	0	0	0	15	68	170	8	128	0	21	65	0	247	138	569	60	301	380	20	14
ASV00383	402	14957	876	74	1170	449	348	792	0	0	0	0	0	0	0	0	0	0	0	0	0	0	0	0	0	0	0	0	0	0	0	0	0	180	74	101	131	82	21	111	136	221	17	0	8	59	66	61	45
ASV00384	404	14810	666	122	3910	0	0	669	0	0	0	0	0	0	0	0	0	0	0	0	0	0	0	0	0	0	0	0	0	0	0	0	0	249	0	172	389	307	365	598	284	1021	0	0	0	0	0	0	0
ASV00385	402	14763	0	0	0	0	0	0	0	191	79	0	0	0	0	0	41	0	0	0	46	0	0	0	99	0	0	0	0	0	81	0	27	151	190	63	0	170	167	149	60	577	130	73	0	232	87	0	0
ASV00386	422	14723	0	0	0	0	0	0	0	0	0	0	0	0	0	0	0	0	0	0	0	0	0	0	0	0	0	0	0	0	0	0	0	0	0	0	0	0	0	0	0	0	0	0	0	0	0	0	0
ASV00387	403	14618	0	0	0	0	0	0	0	0	0	0	0	0	0	0	0	0	0	0	0	0	0	0	0	0	0	0	0	0	0	42	0	0	0	0	0	0	0	2178	421	0	0	0	0	0	0	0	0
ASV00388	428	14598	0	0	0	0	0	0	55	361	286	151	157	66	238	111	0	225	0	0	0	0	0	0	0	0	0	0	0	0	0	0	0	0	0	0	0	0	0	0	0	0	0	0	0	0	0	0	0
ASV00389	422	14552	0	0	2	1	2	7	154	71	446	220	284	77	373	0	0	0	0	0	0	0	0	0	94	0	112	130	0	112	151	114	0	0	0	0	0	0	0	0	0	0	0	0	0	0	0	0	0
ASV00390	426	14410	0	0	0	0	0	0	0	0	0	0	0	0	0	0	0	0	0	0	0	0	0	0	0	0	0	0	0	0	0	0	0	0	0	0	0	0	0	0	0	0	0	0	0	0	0	0	0
ASV00391	402	14374	21	10	260	14	25	122	34	0	13	12	0	18	12	12	0	44	0	0	0	0	0	0	50	25	36	0	62	25	68	175	41	129	61	120	6	0	0	54	0	89	18	0	0	27	42	42	33
ASV00392	422	14314	0	0	0	0	0	0	0	0	0	0	0	0	0	0	0	0	0	0	0	0	0	0	0	0	0	0	0	0	0	0	0	0	0	0	0	0	0	0	0	0	0	0	0	0	0	0	0
ASV00393	402	14253	100	0	0	0	0	0	0	103	78	51	0	78	48	0	0	213	0	0	0	0	0	0	0	0	83	0	65	80	67	117	0	0	0	0	65	0	0	0	0	0	0	0	0	0	0	0	0
ASV00394	402	14236	0	0	0	0	0	0	0	66	0	0	0	0	0	0	0	319	51	43	0	0	0	0	73	0	0	81	82	60	0	155	53	126	117	78	0	0	44	0	0	170	208	0	0	0	0	0	0
ASV00395	404	13959	0	0	0	0	0	0	0	0	0	0	0	0	0	0	0	0	0	0	0	0	0	0	0	0	0	0	0	0	0	0	0	0	0	0	0	0	0	0	0	0	0	0	0	0	0	0	0
ASV00396	413	13873	0	0	0	0	0	0	0	0	0	0	0	0	0	0	0	0	0	0	0	0	0	0	0	0	0	0	0	0	0	0	0	0	0	0	0	0	0	0	0	0	0	0	0	0	0	0	0
ASV00397	402	13851	0	18	19	0	21	0	0	92	9	0	49	0	20	20	10	9	0	16	14	0	0	0	62	0	0	36	0	0	32	24	22	10	8	0	0	0	0	0	0	9	0	30	13	0	93	29	7
ASV00398	422	13842	449	68	882	420	322	713	0	0	0	0	0	0	0	0	0	0	0	0	0	0	0	3	5	2	6	2	2	4	2	4	2	342	90	661	105	29	49	80	30	152	44	0	0	0	0	0	0
ASV00399	426	13771	0	0	0	0	0	0	0	0	0	0	0	0	0	0	0	0	0	0	0	0	0	0	0	0	0	0	0	0	0	0	0	0	0	0	0	0	0	0	0	0	0	0	0	0	0	0	0
ASV00400	420	13728	0	0	0	0	0	0	0	0	0	0	0	0	0	0	0	0	0	0	0	0	0	0	0	0	0	0	0	0	0	0	0	0	0	0	0	0	0	0	0	0	0	0	0	0	0	0	0
ASV00401	422	13625	0	0	0	0	0	0	0	0	0	0	0	0	0	0	0	0	0	0	0	0	0	0	0	0	0	0	0	0	0	0	0	0	0	0	0	0	0	0	0	0	0	0	0	0	0	0	0
ASV00402	402	13601	0	0	0	0	0	0	0	0	0	0	0	0	0	0	0	0	0	0	0	0	0	0	214	0	0	0	0	0	0	17	14	0	197	0	9	0	0	0	0	32	75	0	0	0	0	0	0
ASV00403	422	13588	0	0	0	0	0	0	0	0	0	0	0	0	0	0	0	0	60	33	118	39	26	0	0	0	0	0	0	0	0	0	0	128	0	0	72	0	0	89	0	0	0	0	0	0	0	0	0
ASV00404	403	13490	0	0	0	0	0	0	0	0	0	0	0	0	0	0	0	0	0	0	0	0	0	0	0	0	0	0	0	0	0	0	0	8	31	0	0	0	0	8	0	20	26	0	0	215	356	275	134
ASV00405	422	13478	0	0	0	0	0	0	0	1605	0	0	0	0	0	338	198	357	0	0	0	0	0	0	0	0	0	0	0	0	0	0	0	0	0	0	0	0	0	0	0	0	0	0	0	0	0	0	0
ASV00406	405	13423	0	0	0	0	0	0	0	0	0	0	0	0	0	0	0	0	0	0	0	0	0	0	0	0	0	0	0	0	0	0	0	0	0	0	0	0	0	0	0	0	0	0	0	0	0	0	0
ASV00407	402	13410	0	0	0	0	0	0	0	0	409	756	215	97	73	188	0	147	0	0	0	0	0	0	0	0	0	0	0	0	0	0	0	291	400	0	621	0	78	229	140	294	97	0	0	0	0	0	0
ASV00408	402	13397	12	0	14	0	0	34	80	20	45	0	12	57	0	0	10	110	20	73	0	23	16	0	24	0	0	0	18	21	27	26	0	36	28	0	23	0	0	18	0	13	0	33	29	18	79	0	0
ASV00409	422	13294	0	0	0	0	0	0	0	0	0	0	0	0	0	0	0	0	0	0	0	0	0	0	0	0	0	0	0	0	0	0	0	0	0	0	0	0	0	0	0	0	0	0	0	0	0	0	0
ASV00410	403	13255	0	0	0	0	0	0	0	0	0	0	0	0	0	0	0	0	0	0	0	0	0	0	0	0	0	0	0	0	0	0	0	0	0	0	0	0	0	0	0	0	0	0	0	0	0	0	0
ASV00411	401	13232	0	0	0	0	0	0	0	21	0	0	0	0	0	11	0	0	0	0	0	0	0	0	0	0	0	0	0	0	0	0	0	257	158	31	7	0	0	253	0	33	135	0	0	0	0	0	0
ASV00412	402	13223	0	0	0	0	0	0	0	0	0	0	0	0	0	0	0	0	0	0	0	0	0	0	0	0	0	0	0	0	0	0	0	327	414	175	39	523	354	326	193	1337	352	0	0	0	0	0	0
ASV00413	422	13178	0	0	0	0	0	0	0	0	0	0	0	0	0	0	0	0	0	0	0	0	0	0	0	0	0	0	0	0	0	0	0	0	0	0	0	0	0	0	0	0	0	0	0	0	0	0	0
ASV00414	427	13059	0	0	0	0	0	0	0	0	0	0	0	0	0	0	0	0	0	0	0	0	0	0	0	0	0	0	0	0	0	0	0	0	0	0	0	0	0	0	0	0	0	0	0	0	0	0	0
ASV00415	404	12964	0	0	69	6	17	0	26	89	44	10	36	15	24	0	0	35	0	14	0	0	0	14	10	0	0	44	0	0	20	16	0	0	0	0	0	0	0	0	0	21	0	22	0	28	19	9	0
ASV00416	422	12930	0	13	21	18	61	10	0	0	0	0	0	0	0	0	0	0	0	0	0	0	0	51	138	20	18	93	67	151	70	109	63	0	0	0	0	0	0	0	0	0	0	0	0	0	0	0	0
ASV00417	427	12930	0	0	0	0	0	0	0	0	0	0	0	0	0	0	0	0	0	0	0	0	0	0	0	0	0	0	0	0	0	0	0	0	0	0	0	0	0	0	0	0	0	436	61	275	990	91	51
ASV00418	402	12841	0	0	0	0	0	0	0	0	0	0	0	0	0	0	0	0	0	0	0	0	0	0	0	0	0	0	0	0	0	0	0	0	0	0	0	0	0	0	0	0	0	717	0	1263	1135	230	97
ASV00419	422	12839	0	0	0	0	0	0	0	0	0	0	0	0	0	0	0	0	0	0	0	0	0	0	0	0	0	0	0	0	0	0	0	0	0	0	0	0	0	0	0	0	0	0	0	0	0	0	0
ASV00420	422	12817	0	0	0	0	0	0	0	0	0	0	0	0	0	0	0	0	0	0	0	0	0	0	0	0	0	0	0	0	0	0	0	0	0	0	0	0	0	0	0	0	0	0	0	0	0	0	0
ASV00421	422	12793	0	0	0	0	0	0	0	0	0	0	0	0	0	0	0	0	0	0	0	0	0	0	0	0	0	0	0	0	0	0	0	0	0	0	0	0	0	0	0	0	0	0	0	0	0	0	0
ASV00422	402	12752	0	0	0	0	0	0	0	0	0	0	0	0	0	0	0	0	0	0	0	0	0	0	0	0	0	0	0	0	0	0	0	0	0	0	0	0	0	0	0	0	0	0	0	0	0	0	0
ASV00423	422	12740	0	0	0	0	0	0	0	0	0	0	0	0	0	0	0	0	0	0	0	0	0	0	0	0	0	0	0	0	0	0	0	0	0	0	0	0	0	0	0	0	0	0	0	0	0	0	0
ASV00424	422	12726	0	0	0	0	0	0	0	0	0	0	0	0	0	0	0	0	0	0	0	0	0	0	0	0	0	0	0	0	0	0	0	0	0	0	0	0	0	0	0	0	0	0	0	0	0	0	0
ASV00425	427	12718	33	0	0	0	0	0	0	0	0	0	0	0	0	0	0	0	54	25	0	0	0	0	20	0	25	0	0	0	0	16	0	0	0	0	0	0	0	0	0	0	0	25	0	0	82	0	0
ASV00426	422	12623	0	0	0	0	0	0	0	0	0	0	0	0	0	0	0	0	0	0	0	0	0	0	0	0	0	0	0	0	0	0	0	0	0	0	0	0	0	0	0	0	0	0	0	0	0	0	0
ASV00427	422	12617	0	0	0	0	0	0	0	0	0	0	0	0	0	0	0	0	0	0	0	0	0	0	0	0	0	0	0	0	0	0	0	0	0	0	0	0	0	0	0	0	0	0	0	0	0	0	0
ASV00428	427	12614	0	0	0	0	0	0	0	0	0	0	0	0	0	0	0	0	0	0	0	0	0	0	32	0	97	0	0	0	0	1535	161	0	0	0	92	0	0	0	108	0	0	0	0	0	0	0	0
ASV00429	420	12596	0	0	0	0	0	0	0	0	0	0	0	0	0	0	0	0	0	0	0	0	0	0	0	0	0	0	0	0	0	0	0	0	0	0	0	0	0	0	0	0	0	0	0	0	0	0	0
ASV00430	402	12589	0	0	0	0	0	0	0	0	0	0	0	0	0	0	0	0	0	0	0	0	0	0	0	0	0	0	0	0	14	0	0	0	0	0	0	0	0	0	0	0	0	0	0	0	0	0	0
ASV00431	422	12568	0	0	0	0	0	0	0	0	0	0	0	0	0	0	0	0	0	0	0	0	0	0	0	0	0	0	0	0	0	0	0	0	0	0	0	0	0	0	0	0	0	0	0	0	0	0	0
ASV00432	405	12500	0	0	0	0	0	0	0	0	16	0	0	0	0	0	0	0	0	0	0	0	0	0	0	0	0	0	0	0	0	0	0	0	0	0	0	0	0	0	0	0	0	0	0	0	0	0	0
ASV00433	407	12373	0	0	0	0	0	0	0	0	0	0	0	0	0	0	0	0	0	0	0	0	0	0	0	0	0	0	0	0	0	0	0	0	0	0	0	0	0	0	0	0	0	0	0	0	0	0	0
ASV00434	422	12289	0	0	0	0	0	0	0	0	0	0	0	0	0	0	0	0	0	0	0	0	0	0	0	0	0	0	0	0	0	0	0	0	0	0	0	0	0	0	0	0	0	0	0	0	0	0	0
ASV00435	427	12280	33	0	0	0	0	0	0	0	0	0	0	0	0	0	0	0	0	0	0	0	0	0	0	0	0	0	0	0	0	0	0	0	0	0	0	0	0	0	0	0	0	0	0	0	0	0	0
ASV00436	422	12279	0	0	0	0	0	0	0	0	0	0	0	0	0	0	0	0	0	0	0	0	0	0	0	0	0	0	0	0	0	0	0	0	0	0	0	0	0	0	0	0	0	0	0	0	0	0	0
ASV00437	408	12276	0	0	0	0	0	0	0	0	0	0	0	0	0	0	0	0	0	0	0	0	0	0	0	0	0	0	0	0	0	0	0	365	481	162	489	15	25	269	35	1087	165	0	0	0	0	0	0
ASV00438	402	12267	0	0	0	0	0	0	0	0	51	145	0	0	0	0	0	46	0	0	0	0	36	0	0	0	192	0	70	0	0	0	0	146	0	189	69	76	180	0	103	135	102	0	0	0	0	0	0
ASV00439	422	12265	0	0	0	0	0	0	0	0	0	0	0	0	0	0	0	0	0	0	0	0	0	0	0	0	0	0	0	0	0	0	0	0	0	0	0	0	0	0	0	0	0	0	0	0	0	0	0
ASV00440	402	12240	0	0	57	0	71	0	165	19	0	0	0	23	0	0	0	140	0	31	24	14	25	18	28	19	110	38	20	41	37	18	17	0	0	0	20	21	0	0	0	52	13	0	0	0	0	0	0
ASV00441	422	12223	0	0	0	0	0	0	0	0	0	0	0	0	0	0	0	0	1946	4032	4638	1052	537	0	0	0	0	0	0	0	0	0	0	0	0	0	0	0	0	0	0	0	0	0	0	0	0	0	0
ASV00442	423	12150	0	0	0	0	0	0	0	0	0	0	0	0	0	0	0	0	0	0	0	0	0	0	0	0	0	0	0	0	0	0	0	0	0	0	0	0	0	0	0	0	0	0	0	0	0	0	0
ASV00443	422	12146	0	0	0	0	0	0	0	0	0	0	0	0	0	0	0	0	0	0	0	0	0	0	0	0	0	0	0	0	0	0	0	0	0	0	0	0	0	0	0	0	0	0	0	0	0	0	0
ASV00444	401	12102	0	8	32	14	0	0	108	153	238	174	67	200	51	27	23	257	0	198	130	30	56	0	0	0	0	0	0	0	0	0	0	0	55	0	100	0	32	0	39	59	72	39	0	31	26	14	0
ASV00445	402	12096	0	0	0	0	0	0	261	23	113	88	2	137	13	8	0	53	0	0	0	0	0	0	0	0	0	0	0	0	0	0	0	0	93	0	111	102	53	18	62	51	28	0	0	0	0	0	0
ASV00446	405	12093	0	81	0	0	0	36	0	0	0	0	0	0	0	0	0	0	0	0	0	0	0	0	15	0	0	0	0	0	0	11	0	129	142	16	0	28	10	72	46	113	7	0	19	0	0	0	0
ASV00447	402	12088	0	0	0	0	0	0	0	0	0	0	0	0	0	0	0	0	0	0	0	0	0	0	0	0	0	0	0	0	0	0	0	0	0	0	0	0	0	0	0	0	0	0	0	0	0	0	0
ASV00448	403	12000	0	0	0	0	0	0	0	0	0	0	0	0	0	0	0	0	0	0	0	0	0	0	0	0	0	0	0	0	0	0	0	0	0	0	0	0	0	0	0	0	0	0	0	0	0	0	0
ASV00449	402	11986	0	0	0	0	0	0	0	0	0	0	0	0	0	0	0	0	0	0	0	0	0	0	0	0	0	0	0	0	0	0	0	0	0	0	0	0	0	0	0	0	0	0	0	0	0	0	0
ASV00450	405	11980	0	14	18	5	72	0	0	0	0	0	0	0	0	0	0	0	0	0	0	0	0	0	14	0	0	0	0	0	17	0	0	0	20	0	0	0	0	0	0	0	0	0	0	0	0	0	0
ASV00451	401	11975	0	0	0	0	0	0	0	144	0	0	0	0	89	62	25	393	0	0	0	0	0	0	0	0	0	0	0	0	0	0	0	0	0	0	0	0	0	0	0	0	0	0	0	0	0	0	0
ASV00452	427	11968	0	0	0	0	0	0	0	0	0	0	0	0	0	0	0	0	0	0	0	0	0	0	0	0	0	0	0	0	0	0	0	0	0	0	0	0	0	0	0	0	0	0	0	0	0	0	0
ASV00453	427	11952	0	0	0	0	0	0	0	0	0	0	0	0	0	0	0	0	0	0	0	0	0	0	0	0	0	0	0	0	0	0	0	0	0	0	0	0	0	0	0	0	0	0	0	0	0	0	0
ASV00454	405	11889	0	0	0	0	0	0	0	0	0	5331	973	3534	1139	560	352	0	0	0	0	0	0	0	0	0	0	0	0	0	0	0	0	0	0	0	0	0	0	0	0	0	0	0	0	0	0	0	0
ASV00455	401	11857	0	0	0	0	0	0	0	0	0	0	0	0	0	0	0	0	0	0	0	0	0	0	0	0	0	0	0	0	0	0	0	0	0	0	0	0	0	0	0	0	0	0	0	0	0	0	0
ASV00456	427	11828	0	0	0	0	0	0	0	0	0	0	0	0	0	0	0	0	0	0	0	0	0	0	15	0	64	0	0	0	6	0	0	0	0	0	0	0	0	0	0	0	0	426	17	0	0	856	398
ASV00457	422	11740	816	52	1665	1808	2118	3790	0	0	0	0	0	0	0	0	0	0	0	0	0	0	0	0	0	0	0	0	0	0	0	0	0	0	0	0	0	0	0	0	0	0	0	0	0	0	0	0	0
ASV00458	402	11692	0	0	207	0	0	0	0	0	0	0	0	0	0	0	0	0	0	0	0	0	0	0	0	0	0	0	0	0	0	0	0	0	0	0	0	0	0	0	0	0	0	498	0	512	664	76	0
ASV00459	402	11526	0	0	0	0	0	0	0	0	0	0	0	0	0	0	0	0	0	0	0	0	0	0	0	0	0	0	0	0	0	0	0	0	0	0	0	0	0	0	0	0	0	0	0	0	0	0	0
ASV00460	402	11522	0	0	0	0	0	0	52	34	54	0	13	39	21	11	0	59	0	0	0	0	0	0	83	0	0	0	19	0	0	0	0	88	0	36	0	13	24	0	0	65	0	0	30	23	221	20	25
ASV00461	402	11506	0	0	0	0	0	0	0	121	58	0	0	0	0	112	0	750	0	0	0	0	0	86	0	0	0	122	103	0	323	0	0	0	0	0	0	94	0	0	0	0	0	152	0	267	0	0	0
ASV00462	422	11494	0	0	0	0	0	0	0	0	0	0	0	0	0	0	0	0	0	0	0	0	0	0	0	0	0	0	0	0	0	0	0	0	0	0	0	0	0	0	0	0	0	0	0	0	0	0	0
ASV00463	403	11447	0	0	0	0	0	0	0	0	0	0	0	0	0	0	0	0	0	0	0	0	0	0	0	0	0	0	0	0	0	0	0	0	0	0	0	0	0	0	0	0	0	0	0	0	0	0	0
ASV00464	421	11433	0	0	0	0	0	0	0	0	0	0	0	0	0	0	0	0	0	0	0	0	0	0	0	0	0	0	0	0	0	0	0	2274	1565	508	624	471	1501	1101	1761	1315	313	0	0	0	0	0	0
ASV00465	426	11426	0	0	0	0	0	0	0	0	0	0	0	0	0	0	0	0	263	877	45	85	89	0	0	0	0	0	0	0	0	0	0	0	0	0	0	0	0	0	0	0	0	0	0	0	0	0	0
ASV00466	402	11375	0	0	0	11	0	0	0	0	42	0	10	0	0	0	0	0	0	0	0	0	0	0	0	0	0	0	0	0	0	0	0	45	0	13	41	0	0	0	0	0	0	0	0	0	0	0	14
ASV00467	402	11213	0	0	0	0	0	0	0	0	0	0	0	0	0	0	0	0	0	0	0	0	0	0	0	0	0	0	0	0	0	0	0	0	0	0	0	0	0	0	0	0	0	0	0	0	0	0	0
ASV00468	402	11090	39	27	0	0	0	0	0	0	0	0	0	0	0	0	0	0	0	0	0	0	0	0	0	0	0	0	0	0	0	0	0	0	0	0	0	0	0	0	0	0	0	0	0	0	0	0	0
ASV00469	422	11019	0	0	0	0	0	0	0	0	0	0	0	0	0	0	0	0	0	77	108	39	176	73	80	45	138	128	66	130	168	113	38	64	54	137	48	0	29	62	0	93	20	0	0	0	0	0	0
ASV00470	422	10937	0	0	0	0	0	0	0	0	0	0	0	0	0	0	0	0	0	0	0	0	0	0	0	0	0	0	0	0	0	0	0	0	0	0	0	0	0	0	0	0	0	0	0	0	0	0	0
ASV00471	405	10870	20	48	387	0	0	0	0	0	0	0	0	0	0	0	0	0	0	0	0	0	0	0	0	0	0	0	0	0	0	0	0	0	0	0	0	0	0	0	0	0	0	0	0	0	0	0	0
ASV00472	422	10859	0	0	0	0	0	0	0	0	0	0	0	0	0	0	0	0	0	0	0	0	0	0	0	0	0	0	0	0	0	0	0	0	0	0	0	0	0	0	0	0	0	0	0	0	0	0	0
ASV00473	405	10853	0	0	0	0	0	0	0	0	0	0	0	0	0	0	0	0	0	0	0	0	0	0	0	0	0	0	0	0	0	0	0	0	28	0	0	0	0	0	0	93	0	0	0	0	0	0	0
ASV00474	427	10797	0	0	0	0	0	0	0	0	0	0	0	0	0	0	0	0	0	0	0	0	0	0	0	0	0	0	0	0	0	0	0	0	0	0	0	0	0	0	0	0	0	0	0	0	0	0	0
ASV00475	422	10765	0	0	0	0	0	0	0	0	0	0	0	0	0	0	0	0	0	0	0	0	0	0	0	0	0	0	0	0	0	0	0	0	0	0	0	0	0	0	0	0	0	0	0	0	0	0	0
ASV00476	422	10670	0	0	0	0	0	0	0	0	0	0	0	0	0	0	0	0	0	0	0	0	0	0	0	0	0	0	0	0	0	0	0	0	0	0	0	0	0	0	0	0	0	0	0	0	0	0	0
ASV00477	422	10554	0	0	0	0	0	0	0	0	0	0	0	0	0	0	0	0	0	0	0	0	0	0	0	0	0	0	0	0	0	0	0	0	0	0	0	0	0	0	0	0	0	0	0	0	0	0	0
ASV00478	401	10539	437	0	180	83	16	62	0	0	0	0	0	0	0	0	0	0	0	55	0	31	10	10	10	65	191	66	99	82	20	168	0	21	24	0	107	37	0	0	66	35	39	24	0	35	22	0	0
ASV00479	402	10538	0	36	0	0	0	0	0	0	0	0	0	0	0	0	0	0	0	0	0	0	0	0	0	0	0	0	0	0	0	0	0	35	55	0	0	0	0	49	0	136	0	98	57	0	0	90	43
ASV00480	422	10503	0	0	0	0	0	0	0	0	0	0	0	0	0	0	0	0	0	0	0	0	0	0	0	0	0	0	0	0	0	0	0	0	0	0	0	0	0	0	0	0	0	975	1179	357	210	531	703
ASV00481	422	10499	12	0	13	0	0	0	0	12	0	0	0	0	0	7	0	7	0	0	0	0	0	225	486	164	3236	834	664	1281	839	1299	120	0	0	0	0	0	0	0	0	0	0	0	0	0	9	0	0
ASV00482	423	10495	0	0	0	0	0	0	0	0	0	0	0	0	0	0	0	0	0	0	0	0	0	0	0	0	0	0	0	0	0	0	0	0	0	0	0	0	0	0	0	0	0	0	0	0	0	0	0
ASV00483	422	10482	0	0	0	0	0	0	0	0	0	0	0	0	0	0	0	0	1724	3766	3619	863	510	0	0	0	0	0	0	0	0	0	0	0	0	0	0	0	0	0	0	0	0	0	0	0	0	0	0
ASV00484	427	10476	119	0	0	12	0	0	0	249	0	0	0	0	0	0	0	0	0	0	0	0	0	71	0	0	16	0	0	143	0	0	0	59	0	0	0	489	0	0	0	0	0	0	0	0	0	0	0
ASV00485	427	10406	0	0	0	0	0	0	0	0	0	0	0	0	0	0	0	0	0	0	0	0	0	0	0	0	0	0	0	0	0	0	0	0	0	0	0	0	0	0	0	0	0	0	0	0	0	0	0
ASV00486	402	10342	0	14	0	0	0	0	0	0	131	0	51	55	29	110	100	0	0	0	0	0	0	0	0	0	0	0	0	0	0	0	0	0	97	0	0	0	0	0	0	0	11	0	15	178	0	0	0
ASV00487	402	10302	0	0	0	0	0	0	0	0	0	0	0	0	0	0	0	0	0	0	0	0	0	0	0	0	0	0	0	0	0	0	0	0	0	0	0	0	0	0	0	0	0	0	0	0	0	0	0
ASV00488	404	10227	0	5	145	0	42	13	7	24	37	11	71	70	28	5	0	81	0	0	0	0	6	8	27	9	0	61	0	9	98	35	6	7	0	10	0	0	0	0	0	0	0	31	36	49	108	32	65
ASV00489	427	10169	0	0	0	0	0	0	0	0	0	0	0	0	0	0	0	0	0	0	0	0	0	0	0	0	0	0	0	0	0	0	0	0	0	0	0	0	0	0	0	0	0	0	0	0	0	0	0
ASV00490	402	10169	0	0	0	0	0	0	0	0	0	0	0	0	0	0	0	0	0	0	0	0	0	0	0	0	0	0	0	0	0	0	0	0	0	0	0	0	0	0	0	0	0	0	0	0	0	0	0
ASV00491	422	10162	0	0	0	0	0	0	0	0	0	0	0	0	0	0	0	0	0	0	0	0	0	0	0	0	0	0	0	0	0	0	0	0	0	0	0	0	0	0	0	0	0	0	0	0	0	0	0
ASV00492	422	10158	0	0	0	0	0	0	0	0	0	0	0	0	0	0	0	0	0	0	0	0	0	54	39	0	6	21	0	21	14	20	0	49	0	0	0	0	0	41	0	0	0	0	0	0	0	0	0
ASV00493	404	10157	210	7	7	0	21	0	0	0	0	0	0	0	0	0	0	0	0	0	0	0	0	0	0	0	0	0	0	0	0	0	0	0	0	0	0	0	0	0	0	0	0	0	0	0	0	0	0
ASV00494	403	10118	0	0	0	0	0	0	0	0	0	0	0	0	0	0	0	0	0	0	0	0	0	0	0	0	0	0	0	0	0	0	0	0	0	0	0	0	0	0	0	0	0	0	47	0	0	0	0
ASV00495	422	10088	0	0	0	0	0	0	0	0	0	0	0	0	0	0	0	0	0	0	0	0	0	0	0	0	0	0	0	0	0	0	0	0	0	0	0	0	0	0	0	0	0	0	0	0	0	0	0
ASV00496	402	10002	0	0	15	0	0	0	0	55	13	17	0	0	12	84	92	5	0	0	0	0	0	0	0	0	0	43	19	0	0	0	0	0	0	0	0	0	0	0	0	0	0	0	0	0	0	0	0
ASV00497	422	9998	0	0	0	0	0	0	0	0	0	0	0	0	0	0	0	0	0	0	0	0	0	0	0	0	0	0	0	0	0	0	0	0	0	0	0	0	0	0	0	0	0	0	0	0	0	0	0
ASV00498	422	9995	0	0	0	0	0	0	0	0	0	0	0	0	0	0	0	0	0	0	0	0	0	0	0	0	0	0	0	0	0	0	0	0	0	0	0	0	0	0	0	0	0	0	0	0	0	0	0
ASV00499	402	9961	51	19	249	8	215	209	0	0	0	0	0	0	0	0	0	0	0	0	0	0	0	0	0	0	16	0	0	0	14	0	0	0	0	0	0	0	0	0	0	0	0	0	0	0	0	0	0
ASV00500	427	9900	0	0	0	0	0	0	0	0	0	0	0	0	0	0	0	0	0	0	0	0	0	0	0	0	0	0	0	0	0	0	0	0	0	0	0	0	0	0	0	0	0	0	0	0	0	0	0
ASV00501	402	9896	0	0	0	0	0	0	95	0	0	0	0	0	0	0	0	12	0	0	0	0	0	0	0	0	0	0	0	0	0	0	0	0	0	0	0	0	0	0	0	0	0	0	0	0	0	0	0
ASV00502	427	9830	0	0	0	0	0	0	0	0	0	0	0	0	0	0	0	0	0	0	0	0	0	0	0	0	0	0	0	0	0	0	0	0	0	0	0	0	0	0	0	0	0	0	0	0	0	0	0
ASV00503	422	9828	0	0	144	36	45	83	0	0	0	0	0	0	0	0	0	0	0	0	0	0	0	0	133	0	62	35	74	174	49	126	0	0	0	0	0	0	0	0	0	0	0	0	0	0	0	0	0
ASV00504	422	9806	0	0	0	0	0	0	0	0	0	0	0	0	0	0	0	0	0	0	0	0	0	0	0	0	0	0	0	36	0	29	0	0	0	0	0	0	0	0	0	0	0	0	0	0	0	0	0
ASV00505	405	9777	0	0	0	0	0	0	0	0	0	0	0	0	0	0	0	0	0	0	0	0	0	0	0	0	0	0	0	0	0	0	0	396	370	120	47	57	115	291	0	203	123	63	0	0	0	0	0
ASV00506	427	9726	0	0	0	0	0	0	0	0	0	0	0	0	0	0	0	0	0	0	0	0	0	0	33	0	13	0	0	13	0	1170	99	0	0	0	71	46	0	0	0	0	0	0	0	0	0	0	0
ASV00507	402	9689	0	0	0	0	0	0	14	0	131	0	0	0	0	0	7	0	0	0	0	0	0	0	0	0	0	0	0	0	0	0	0	0	0	0	0	0	0	0	0	0	0	0	0	0	0	0	0
ASV00508	422	9656	0	0	0	0	0	0	0	0	0	0	0	0	0	0	0	0	0	0	0	0	0	0	0	0	0	0	0	0	0	0	0	0	0	0	0	0	0	0	0	0	0	0	0	0	0	0	0
ASV00509	427	9634	4592	209	2078	1357	519	862	0	0	0	0	0	0	0	0	0	0	0	0	0	0	0	0	0	0	0	0	0	0	0	0	0	0	0	0	0	0	0	0	0	0	0	0	0	0	0	0	0
ASV00510	422	9601	0	0	0	0	0	0	0	0	0	0	0	0	0	0	0	0	0	0	0	0	0	0	0	0	0	0	0	0	0	0	0	0	0	0	0	0	0	0	0	0	0	0	0	0	0	0	0
ASV00511	402	9571	0	0	0	0	0	0	0	0	0	0	0	0	0	0	0	0	0	0	0	0	0	0	0	0	0	0	0	0	0	0	0	0	0	0	0	0	0	0	0	0	0	0	0	0	0	0	0
ASV00512	401	9470	0	0	0	0	0	0	0	0	0	0	0	0	0	0	0	0	0	0	0	0	0	0	0	0	0	0	0	0	0	0	0	0	0	0	0	0	0	0	0	0	0	0	0	0	0	0	0
ASV00513	427	9454	0	0	0	0	0	0	0	0	0	0	0	0	0	0	0	0	0	142	0	0	0	0	0	0	0	0	0	0	0	0	0	0	92	0	0	0	0	0	15	347	50	0	0	0	0	0	0
ASV00514	405	9428	0	0	206	0	338	153	0	0	0	0	0	0	0	0	0	0	0	0	0	0	0	0	59	0	0	0	0	46	142	212	16	292	73	147	278	307	60	150	37	370	59	0	70	0	0	0	0
ASV00515	423	9395	0	0	0	0	0	0	0	0	0	0	0	0	0	0	0	0	0	0	0	0	0	0	0	0	0	0	0	0	0	0	0	0	0	0	0	0	0	0	0	0	0	0	0	0	0	0	0
ASV00516	427	9392	0	0	0	0	0	0	0	0	0	0	0	0	0	0	0	0	0	0	0	0	0	0	0	0	0	0	0	0	0	0	0	0	0	0	0	0	0	0	0	0	0	0	0	0	0	0	0
ASV00517	402	9382	0	0	0	0	0	0	0	0	0	0	0	0	0	0	0	0	0	0	0	0	0	0	0	0	0	0	0	0	0	0	0	0	0	0	0	0	0	0	0	0	0	0	0	0	0	0	0
ASV00518	404	9377	0	0	0	0	0	0	0	0	0	0	0	0	0	0	0	0	0	0	0	0	0	449	962	0	143	701	313	105	90	319	73	0	0	0	0	0	0	0	0	0	0	0	0	0	0	0	0
ASV00519	403	9366	0	13	43	0	0	0	0	0	0	0	0	0	0	0	0	0	0	0	0	0	0	0	0	0	0	0	0	0	0	0	0	0	0	0	0	0	0	0	0	0	0	0	0	0	0	0	0
ASV00520	427	9365	0	0	0	0	0	0	0	0	0	0	0	0	0	0	0	0	0	0	0	0	0	80	722	157	120	490	82	124	288	977	220	0	0	0	0	0	0	0	0	0	0	0	0	0	0	0	0
ASV00521	427	9335	0	0	0	0	0	0	0	3067	11	0	0	0	0	0	0	0	0	0	0	0	0	0	0	95	66	64	0	54	0	0	0	60	0	0	9	0	0	0	8	0	0	0	0	0	0	0	0
ASV00522	402	9305	0	0	0	0	0	0	0	0	0	0	0	0	0	0	0	0	0	0	0	0	0	0	0	0	0	0	0	0	0	0	0	0	0	0	0	365	0	13	0	0	0	0	0	0	0	0	0
ASV00523	402	9291	0	0	0	0	117	0	0	17	0	0	0	0	0	0	0	2	0	0	0	0	0	0	0	0	0	0	0	0	0	0	0	0	26	10	0	9	19	22	48	109	0	0	0	0	0	0	0
ASV00524	402	9282	0	0	0	0	0	0	0	0	0	0	0	0	0	0	0	0	0	0	0	0	0	0	0	0	0	0	0	0	0	0	0	0	0	0	0	0	0	0	0	0	0	0	0	0	0	0	0
ASV00525	426	9232	0	0	0	0	0	0	0	0	0	0	0	0	0	0	0	0	0	0	0	0	0	0	0	0	0	0	0	0	0	0	0	46	114	13	0	0	21	97	9	153	42	0	0	0	0	0	0
ASV00526	404	9218	0	0	0	0	0	0	0	0	0	0	0	0	0	0	0	0	0	0	0	0	0	0	0	0	0	0	0	0	0	0	0	0	0	0	0	0	0	0	0	0	0	0	0	0	0	0	0
ASV00527	402	9214	0	0	0	0	0	0	0	0	0	0	0	0	0	0	0	0	0	0	0	0	0	0	0	0	0	0	0	0	0	0	0	0	0	0	0	0	0	0	0	0	0	864	0	1269	1145	281	105
ASV00528	427	9208	0	0	0	0	0	0	0	0	0	0	0	0	0	0	0	0	0	0	0	0	0	0	0	0	0	0	0	0	0	0	0	0	0	0	0	0	0	0	0	0	0	0	0	0	0	0	0
ASV00529	402	9202	0	0	0	0	0	0	0	0	0	0	0	0	0	0	0	0	0	0	0	0	0	0	0	0	0	0	0	0	0	7	0	0	0	0	0	0	0	0	0	0	0	0	0	0	0	0	0
ASV00530	422	9160	0	0	0	0	0	0	0	0	0	0	0	0	0	0	0	0	0	0	0	0	0	0	0	0	0	0	0	0	0	0	0	0	0	0	0	0	0	0	0	0	0	0	0	0	0	0	0
ASV00531	404	9144	0	0	0	0	0	0	0	0	0	0	0	0	0	0	0	0	0	0	0	0	0	0	0	0	0	0	0	0	0	0	0	0	0	0	0	0	0	0	0	0	0	0	0	0	0	0	0
ASV00532	422	9136	0	0	0	0	0	0	0	0	0	0	0	0	0	0	0	0	0	0	0	0	0	0	0	0	0	0	0	0	0	0	0	0	0	0	0	0	0	0	0	0	0	0	0	0	0	0	0
ASV00533	421	9114	31	18	61	9	62	16	0	0	0	0	0	0	0	0	0	0	0	0	0	0	0	0	43	0	0	0	0	0	0	0	0	247	48	38	26	31	18	70	22	187	36	49	0	0	34	0	0
ASV00534	404	9110	0	0	0	0	0	0	0	0	0	0	0	0	0	0	0	0	0	0	0	0	0	0	0	0	0	0	0	0	0	0	0	0	0	0	0	0	0	0	0	0	0	0	0	0	0	0	0
ASV00535	402	9075	25	0	31	0	23	0	0	0	0	0	0	0	0	0	0	0	0	61	88	22	21	0	53	0	0	0	21	0	0	0	0	0	0	0	14	0	0	0	0	0	8	69	0	0	185	51	27
ASV00536	405	9068	0	0	0	0	0	0	0	0	0	0	0	0	0	0	0	0	0	0	0	0	0	0	0	0	0	0	0	0	0	0	0	0	0	0	0	0	0	0	0	0	0	0	0	0	0	0	0
ASV00537	408	9025	0	0	0	0	0	0	0	0	0	0	0	0	0	0	0	0	0	0	0	0	0	0	0	0	0	0	0	0	0	0	0	0	0	0	0	0	0	0	0	0	0	0	0	0	0	0	0
ASV00538	402	9012	0	0	0	0	0	0	0	0	0	0	0	0	0	0	0	0	0	0	0	0	0	0	0	0	0	0	0	0	0	0	0	0	0	0	0	0	0	0	0	0	0	0	0	0	0	0	0
ASV00539	402	8966	0	0	0	0	0	0	96	101	257	740	180	116	247	302	93	377	0	0	0	0	0	0	0	0	0	0	0	0	0	0	0	302	87	0	53	0	0	85	0	521	294	504	210	53	253	0	0
ASV00540	402	8929	0	0	0	0	0	0	0	0	0	0	0	0	0	0	0	0	0	0	0	0	0	0	105	0	0	0	0	0	49	0	0	0	0	0	0	0	0	0	0	0	0	0	0	0	0	0	0
ASV00541	404	8907	0	0	0	0	0	0	0	0	0	0	0	0	0	0	0	0	0	0	0	0	0	0	0	0	0	0	0	0	0	0	0	0	0	0	0	0	0	0	0	0	0	0	0	0	0	0	0
ASV00542	427	8872	0	0	0	0	0	0	0	0	0	0	0	0	0	0	0	0	0	0	0	0	0	0	0	0	0	0	0	0	0	0	0	0	0	0	0	0	0	0	0	0	0	0	0	0	0	0	0
ASV00543	422	8821	0	0	0	0	0	0	0	0	0	0	0	0	0	0	0	0	0	0	0	0	0	0	0	0	0	0	0	0	0	0	0	0	0	0	0	0	0	0	0	0	0	128	86	257	82	0	0
ASV00544	403	8809	0	0	0	0	0	0	0	0	0	0	0	0	0	0	0	0	0	0	0	0	0	0	0	0	0	0	0	0	0	0	0	0	0	0	0	0	0	0	0	0	0	0	0	0	0	0	0
ASV00545	403	8745	0	0	0	0	0	0	56	0	120	0	0	0	0	0	0	0	0	0	0	0	0	0	179	0	0	0	0	0	0	53	10	0	0	0	0	0	0	0	0	0	0	0	0	0	0	0	0
ASV00546	421	8731	0	0	0	0	0	0	0	0	0	0	0	0	0	0	0	0	0	0	0	0	0	0	0	0	0	0	0	0	0	0	0	0	0	0	0	0	0	0	0	0	0	0	0	0	0	0	0
ASV00547	427	8721	0	0	0	0	0	0	0	7	75	0	0	0	0	0	0	0	0	0	0	0	0	0	0	0	0	0	0	0	0	0	0	0	0	0	0	0	0	0	0	0	0	0	0	0	0	0	0
ASV00548	402	8714	0	0	0	0	0	0	0	0	0	0	0	0	0	0	0	0	0	0	0	0	0	0	176	0	0	0	0	61	303	0	0	0	0	0	0	0	0	0	0	0	0	0	0	0	0	0	0
ASV00549	422	8714	0	0	0	0	0	0	0	0	0	0	0	0	0	0	0	0	0	0	0	0	0	0	0	0	0	0	0	0	0	0	0	0	38	0	0	0	0	0	0	59	34	0	0	0	0	0	0
ASV00550	422	8670	0	0	0	0	0	0	0	0	0	0	0	0	0	0	0	0	0	0	0	0	0	0	0	0	0	0	0	0	0	0	0	0	0	0	0	0	0	0	0	0	0	0	0	0	0	0	0
ASV00551	402	8635	0	0	0	0	0	0	0	0	0	0	0	0	0	0	0	0	0	0	0	0	0	0	7	0	0	0	0	0	0	13	0	36	0	0	69	12	0	16	8	83	24	0	0	0	0	0	0
ASV00552	402	8618	0	0	0	0	0	0	0	0	0	0	0	0	0	0	0	0	0	0	0	0	0	0	0	0	0	0	0	0	0	0	0	0	0	0	0	0	0	0	0	0	0	0	0	0	77	58	0
ASV00553	403	8609	0	0	0	0	0	0	0	0	0	0	0	0	0	0	0	0	0	0	0	0	0	0	0	0	0	0	0	0	0	0	0	0	0	0	0	0	0	0	0	0	0	0	0	0	0	0	0
ASV00554	405	8593	0	0	0	0	0	0	0	0	11	0	12	0	0	0	0	0	0	0	0	0	0	0	37	15	0	24	14	4	8	147	25	9	0	0	20	0	0	4	0	0	0	50	15	20	182	32	21
ASV00555	402	8575	0	0	0	0	0	0	0	0	0	0	0	0	0	0	0	0	0	0	0	0	0	0	0	0	0	0	0	0	0	0	0	0	0	0	0	0	0	0	0	0	0	0	0	0	0	0	0
ASV00556	405	8568	0	7	19	9	10	7	0	0	0	0	0	0	0	0	0	14	0	0	0	0	0	0	19	0	0	0	0	0	0	35	10	120	252	73	11	46	39	47	0	27	0	0	0	32	28	13	25
ASV00557	401	8566	0	0	21	0	14	0	0	23	0	0	0	0	23	26	0	180	0	0	0	0	0	0	0	0	0	0	0	0	0	0	0	17	14	0	0	0	0	5	0	0	24	120	51	217	212	29	35
ASV00558	402	8529	0	0	0	0	0	0	0	0	0	0	0	0	0	0	0	0	0	0	0	0	0	0	0	0	0	0	0	0	0	0	0	51	0	0	18	0	59	0	60	0	0	0	0	0	0	0	0
ASV00559	404	8506	0	0	0	0	0	0	0	0	0	0	0	0	0	0	0	0	0	0	0	0	0	0	0	0	0	0	0	0	0	0	0	0	0	0	0	0	0	0	0	0	0	0	0	0	0	0	0
ASV00560	402	8500	0	9	0	0	321	63	0	0	0	0	0	0	0	0	0	0	0	0	0	0	0	0	154	0	0	10	0	0	16	28	22	0	0	0	0	0	0	0	0	0	0	0	10	0	0	19	45
ASV00561	422	8496	0	0	0	0	0	0	0	0	0	0	0	0	0	0	0	0	0	0	0	0	0	0	0	0	0	0	0	0	0	0	0	0	0	0	0	0	0	0	0	0	0	0	0	0	0	0	0
ASV00562	422	8461	0	0	0	0	0	0	0	0	0	0	0	0	0	0	0	0	0	0	0	0	0	0	0	0	0	0	0	0	0	0	0	0	0	0	0	0	0	0	0	0	0	0	0	0	0	0	0
ASV00563	422	8461	0	0	0	0	0	0	0	0	0	0	0	0	0	0	0	0	0	0	0	0	0	0	0	0	0	0	0	0	0	0	0	0	0	0	0	0	0	0	0	0	0	0	0	0	0	0	0
ASV00564	405	8456	15	69	1026	9	286	0	0	0	0	0	0	0	0	0	0	0	0	0	0	0	0	0	0	0	0	0	0	0	0	0	0	113	69	94	13	19	0	76	0	72	69	0	181	0	0	0	0
ASV00565	402	8437	0	0	0	0	0	0	0	0	0	0	0	0	0	0	0	0	0	0	0	0	0	0	0	0	0	0	0	0	0	0	0	0	0	0	0	0	0	0	0	0	0	0	0	0	0	0	0
ASV00566	427	8338	50	0	0	0	0	0	0	0	0	0	0	0	0	0	0	0	0	0	0	0	0	0	0	0	0	0	0	0	0	0	0	0	0	0	0	0	0	0	0	0	0	0	0	0	0	0	0
ASV00567	404	8310	0	0	0	0	125	5	0	82	51	0	70	0	84	0	42	0	0	57	0	0	0	0	5	0	0	0	0	0	0	0	0	0	0	0	0	0	0	0	0	0	0	0	0	0	0	0	52
ASV00568	402	8296	0	0	0	0	0	0	0	0	0	0	0	0	0	0	0	0	0	0	0	0	0	0	0	0	0	0	0	0	0	0	0	0	0	0	0	0	0	0	0	0	0	0	0	0	0	0	0
ASV00569	402	8266	0	0	0	0	0	0	0	0	0	0	0	0	0	0	0	0	0	0	0	0	0	0	0	0	0	0	0	0	0	0	0	0	0	0	0	0	0	0	0	0	0	0	0	0	0	0	0
ASV00570	408	8257	0	0	0	0	0	0	0	0	0	0	0	0	0	0	0	0	0	0	0	0	0	0	0	0	0	0	0	0	0	0	0	0	0	0	0	0	0	0	0	0	0	0	0	0	0	0	0
ASV00571	401	8233	0	0	0	0	0	0	0	0	0	0	10	43	0	0	0	0	0	0	0	0	0	0	0	0	0	0	0	0	0	0	0	177	194	82	77	35	125	83	19	139	84	0	0	0	0	0	0
ASV00572	422	8113	0	0	0	0	0	0	0	0	0	0	0	0	0	0	0	0	0	0	0	0	0	0	0	0	0	0	0	0	0	0	0	0	0	0	0	0	0	0	0	0	0	0	0	0	0	0	0
ASV00573	402	8107	27	0	0	24	0	18	68	0	92	128	19	40	0	0	4	3	0	48	53	18	26	8	0	18	39	11	134	10	24	49	0	23	0	0	59	6	16	14	25	7	6	70	6	76	35	32	7
ASV00574	405	8107	0	0	0	0	0	0	0	0	720	0	0	0	0	0	0	0	0	0	0	0	0	0	0	0	0	0	0	0	1429	65	0	0	0	0	0	637	2498	0	531	0	0	0	0	0	0	0	0
ASV00575	405	8096	0	0	0	0	0	0	0	0	0	0	0	0	0	0	0	0	0	0	0	0	0	0	0	0	0	0	0	0	0	0	0	0	0	0	0	0	0	0	0	0	0	0	0	0	0	0	0
ASV00576	405	8074	163	0	33	0	0	0	0	0	0	0	0	0	0	0	0	0	0	0	0	0	0	0	0	0	0	0	0	0	0	0	0	0	0	0	0	0	0	0	0	0	0	0	0	0	0	0	0
ASV00577	402	8061	153	0	96	0	0	0	25	26	34	20	27	82	0	25	17	119	0	0	0	0	0	0	0	0	0	0	0	0	0	0	0	50	27	20	30	0	0	0	0	79	0	0	0	0	0	0	0
ASV00578	402	8011	0	0	0	0	0	0	0	0	0	0	0	0	0	0	0	0	0	0	0	0	0	0	0	0	0	0	0	0	0	0	0	0	0	0	0	0	0	0	0	0	0	969	183	265	3059	426	365
ASV00579	422	7938	0	0	0	0	0	0	0	705	0	0	0	0	0	160	92	177	0	0	0	0	0	0	0	0	0	0	0	0	0	0	0	0	0	0	0	0	0	0	0	0	0	0	0	0	0	0	0
ASV00580	402	7931	0	0	0	0	0	0	127	673	124	536	400	1910	845	326	286	2328	0	0	0	0	0	0	0	0	0	0	0	0	0	0	0	0	0	0	0	0	0	0	0	0	0	0	0	0	0	0	0
ASV00581	403	7894	0	0	0	0	0	0	0	0	0	0	0	0	0	0	70	0	0	0	0	0	0	0	0	0	0	0	0	0	0	0	0	0	0	0	0	0	0	0	0	0	0	0	0	0	0	0	0
ASV00582	427	7866	44	0	0	0	0	0	0	0	0	0	0	0	0	0	0	0	0	33	0	0	0	0	0	0	0	0	0	0	0	0	0	0	0	0	23	15	0	0	0	0	0	0	0	0	0	0	0
ASV00583	421	7864	0	0	0	0	0	0	0	0	0	0	0	0	0	0	0	0	0	0	0	0	0	122	1237	687	121	298	208	872	647	836	105	0	0	0	0	0	0	0	0	0	0	0	0	0	0	0	0
ASV00584	427	7857	0	0	0	0	0	0	0	0	0	0	9	0	0	0	0	0	0	0	27	0	45	0	0	0	140	0	0	0	0	5	0	0	173	28	102	32	64	0	925	78	57	0	0	0	19	0	0
ASV00585	427	7854	0	0	0	0	0	0	0	0	0	0	0	0	0	0	0	0	0	0	0	0	0	0	0	0	0	0	0	0	0	0	0	0	0	0	0	0	0	0	0	0	0	0	0	0	0	0	0
ASV00586	403	7821	0	0	0	0	0	0	0	0	0	0	0	0	0	0	0	0	0	0	0	0	0	0	0	0	0	0	0	0	0	0	0	0	0	0	0	0	0	0	0	0	0	0	0	0	0	0	0
ASV00587	422	7744	0	0	0	0	0	162	22	0	609	231	249	37	28	0	0	0	0	0	0	0	0	0	0	0	0	0	0	0	0	0	0	105	0	0	54	0	0	83	44	0	0	0	0	0	0	0	0
ASV00588	422	7729	0	0	0	0	0	0	0	20	30	0	47	0	16	0	0	0	0	0	0	0	0	0	0	0	0	0	0	0	0	0	0	0	0	0	0	0	0	0	0	0	0	0	0	0	0	0	0
ASV00589	421	7691	0	0	0	0	0	0	0	0	0	0	0	0	0	0	0	0	0	0	0	0	0	0	0	0	0	0	0	0	0	0	0	2243	1918	598	145	226	257	1113	0	740	451	0	0	0	0	0	0
ASV00590	402	7687	0	17	0	0	73	0	0	51	20	0	49	0	37	27	35	0	9	109	10	0	0	0	83	0	0	28	0	0	0	0	19	0	0	0	0	0	0	0	0	27	0	180	40	13	37	11	0
ASV00591	422	7675	0	0	0	0	0	0	0	0	0	0	0	0	0	0	0	0	0	0	0	0	0	0	0	0	0	0	0	0	0	0	0	0	0	0	0	0	0	0	0	0	0	0	0	0	0	0	0
ASV00592	403	7661	90	0	0	0	0	0	0	0	0	0	0	0	0	0	0	0	0	0	0	0	0	0	0	0	0	0	0	0	0	0	0	0	0	0	0	0	0	0	0	0	0	0	0	0	0	0	0
ASV00593	402	7650	0	0	0	0	0	0	0	0	0	0	0	0	0	0	0	0	0	0	0	0	0	0	0	0	0	0	0	0	0	0	0	0	0	0	0	0	0	0	0	0	0	0	0	0	0	0	0
ASV00594	427	7640	40	0	0	0	0	0	0	0	0	0	0	0	0	0	0	0	19	0	0	0	0	0	0	0	0	0	0	0	0	33	0	16	0	0	19	0	0	0	0	0	16	19	0	0	21	0	0
ASV00595	422	7597	0	0	0	0	0	0	0	0	0	0	0	0	0	0	0	0	0	0	0	0	0	0	0	0	0	0	0	0	0	0	0	0	0	0	0	0	0	0	0	0	0	0	0	0	0	0	0
ASV00596	427	7593	0	0	0	0	0	0	0	0	0	0	0	0	0	0	0	0	0	0	0	0	0	0	0	0	0	0	0	0	0	0	0	0	0	0	0	0	0	0	0	0	0	0	0	0	0	0	0
ASV00597	405	7578	0	0	0	0	0	0	0	0	0	0	0	0	0	0	0	0	0	0	0	0	0	0	0	0	0	0	0	0	0	0	0	0	130	0	0	0	0	0	0	0	54	0	0	0	0	0	0
ASV00598	409	7532	0	0	0	0	0	0	0	0	0	0	0	0	0	0	0	0	0	0	0	0	0	0	0	0	0	0	0	0	0	0	0	0	0	0	0	0	0	0	0	0	0	0	0	0	0	0	0
ASV00599	402	7526	0	0	0	0	0	0	7	27	23	11	18	22	0	21	0	55	0	43	9	0	0	0	34	12	15	44	23	20	31	91	8	29	36	35	32	0	0	0	0	49	25	45	0	0	25	14	13
ASV00600	402	7513	182	6	68	6	61	41	20	8	26	69	10	52	13	5	0	38	0	0	0	0	18	11	6	0	30	26	57	50	49	41	0	0	34	16	3	28	28	17	0	31	26	0	16	17	12	0	19
ASV00601	403	7511	0	0	0	0	0	6	0	0	0	0	0	0	0	0	0	0	0	0	0	0	0	0	0	0	0	0	0	0	0	0	0	9	0	0	0	0	0	0	0	0	0	0	0	0	0	0	0
ASV00602	402	7507	0	0	0	0	0	0	0	0	0	0	0	0	0	0	0	0	0	0	0	0	0	0	0	0	0	0	0	0	0	0	0	0	0	0	0	0	0	0	0	0	0	0	0	0	0	0	0
ASV00603	422	7486	0	0	0	0	0	0	0	0	0	0	0	0	0	0	0	0	0	0	0	0	0	0	0	0	0	0	0	0	0	0	0	0	0	0	0	0	0	0	0	0	0	0	0	0	0	0	0
ASV00604	402	7477	0	0	0	0	0	0	0	0	0	0	0	0	0	0	0	0	0	0	0	0	0	7	229	45	0	38	0	0	0	37	26	0	33	15	13	0	0	16	0	0	22	0	0	0	0	0	0
ASV00605	427	7458	47	0	0	0	0	0	0	0	0	0	0	0	0	0	0	0	127	105	0	43	0	0	34	0	0	33	19	0	0	0	0	0	0	0	0	0	0	0	0	0	0	119	0	27	61	10	0
ASV00606	402	7390	0	0	0	0	0	0	0	0	0	0	0	0	0	0	0	0	0	0	0	0	0	0	0	0	0	0	0	0	0	0	0	0	0	0	0	0	0	0	0	0	0	0	0	0	0	0	0
ASV00607	402	7370	0	0	0	0	0	0	90	0	0	0	0	0	0	0	0	233	0	133	0	102	143	0	0	0	0	0	0	0	0	0	0	0	0	0	0	0	0	0	0	0	0	0	0	0	0	0	0
ASV00608	422	7329	0	0	0	0	0	0	0	0	0	0	0	0	0	0	0	0	0	0	0	0	0	0	0	0	0	0	0	0	0	0	0	0	0	0	0	0	0	0	0	0	0	0	0	0	0	0	0
ASV00609	427	7323	0	0	0	0	0	0	0	0	0	0	0	0	0	0	0	0	0	0	0	0	0	0	0	0	0	0	0	0	0	0	0	0	0	0	0	0	0	0	0	0	0	0	0	0	0	0	0
ASV00610	422	7316	0	0	0	0	0	0	0	0	0	0	0	0	0	0	0	0	0	0	0	0	0	0	0	0	0	0	0	0	0	0	0	0	0	0	0	0	0	0	0	0	0	0	0	0	0	0	0
ASV00611	405	7303	0	0	0	0	0	0	0	0	0	0	0	0	0	0	0	0	0	0	0	0	0	0	0	0	0	0	0	0	0	0	0	0	19	0	0	0	47	0	41	0	0	0	0	22	0	0	95
ASV00612	422	7284	0	0	0	0	0	0	0	0	0	0	0	0	0	0	0	0	0	0	0	0	0	0	0	0	0	0	0	0	0	0	0	0	0	0	0	0	0	0	0	0	0	0	0	0	0	0	0
ASV00613	422	7273	0	0	0	0	0	0	0	0	0	0	0	0	0	0	0	0	0	0	0	0	0	0	0	0	0	0	0	0	0	0	0	0	0	0	0	0	0	0	0	0	0	0	0	0	0	0	0
ASV00614	401	7254	21	8	103	12	29	8	0	0	0	0	0	0	0	0	0	0	0	25	3	11	27	0	20	0	51	53	60	55	21	53	17	40	38	65	36	36	29	28	24	135	16	45	18	90	40	48	33
ASV00615	405	7238	0	0	0	0	0	0	0	0	0	0	0	0	0	0	0	0	0	0	0	0	0	0	0	0	0	0	0	0	1484	0	0	0	0	0	0	645	2619	0	549	0	0	0	0	0	0	0	0
ASV00616	422	7183	0	19	2	0	66	28	0	46	0	0	0	0	0	47	6	0	7	77	23	1	21	7	100	31	2	25	5	14	23	21	22	0	0	0	0	0	0	0	0	0	0	21	17	0	29	1	0
ASV00617	405	7152	0	0	0	0	0	0	0	0	0	0	0	0	0	0	0	0	0	0	0	0	0	0	0	0	0	0	0	0	0	0	0	40	117	143	24	84	51	126	44	128	36	0	0	0	0	0	0
ASV00618	421	7139	0	0	0	0	0	0	0	0	0	0	0	0	0	0	0	0	0	0	0	0	0	0	0	0	0	0	0	0	0	0	0	0	0	0	0	0	0	0	0	0	0	0	0	0	0	0	0
ASV00619	404	7128	0	0	0	0	158	24	0	0	0	0	0	0	0	0	0	0	0	24	0	0	0	0	0	5	82	48	29	31	0	427	33	221	21	13	34	0	252	195	11	0	0	0	0	0	0	0	0
ASV00620	422	7109	0	0	0	0	0	0	0	0	0	0	0	0	0	0	0	0	0	0	0	0	0	0	0	0	0	0	0	0	0	0	0	0	0	0	0	0	0	0	0	0	0	0	0	0	0	0	0
ASV00621	404	7093	0	0	0	7	0	0	0	65	9	28	34	0	65	32	0	53	0	47	0	7	0	0	34	17	0	19	19	0	10	22	0	19	0	0	0	0	0	0	0	0	9	83	23	39	161	12	17
ASV00622	402	7091	0	0	0	0	0	0	0	0	0	0	0	0	0	0	0	0	0	0	0	0	0	0	0	0	0	0	0	0	0	0	0	0	0	0	0	0	0	0	0	0	0	0	0	0	0	0	0
ASV00623	421	7068	0	0	0	0	0	0	0	0	0	0	0	0	0	0	0	0	0	0	0	0	0	0	0	0	0	0	0	0	0	0	0	0	0	0	0	0	0	0	0	0	0	0	0	0	0	0	0
ASV00624	402	7040	0	0	0	0	0	0	0	0	0	0	0	0	0	0	0	332	0	0	0	0	0	0	79	0	0	0	75	65	428	151	0	0	0	0	0	0	0	0	0	0	0	0	0	0	0	0	0
ASV00625	427	7035	0	0	0	0	0	0	0	0	0	0	0	0	0	0	0	0	0	0	0	0	0	0	0	0	0	0	0	0	0	0	0	0	0	0	0	0	0	0	0	0	0	1081	0	740	2583	249	116
ASV00626	402	7031	0	0	0	0	0	0	0	0	0	0	0	0	0	0	0	0	0	0	0	0	0	0	0	0	138	151	0	0	0	0	0	0	0	0	0	0	0	0	0	0	0	0	0	0	0	0	0
ASV00627	404	6971	0	0	0	0	0	0	0	0	0	0	0	0	0	0	0	0	0	0	0	0	0	0	0	0	0	0	0	0	0	0	0	0	0	0	0	0	0	0	0	0	0	0	0	0	0	0	0
ASV00628	405	6969	0	0	77	0	0	0	0	66	0	0	0	0	26	7	0	115	0	0	0	0	0	0	0	0	9	18	29	16	20	31	0	38	37	13	89	12	11	40	0	50	32	0	24	0	0	28	39
ASV00629	402	6955	0	0	0	0	0	0	0	0	0	0	0	0	0	0	0	0	0	0	0	0	0	0	26	0	0	0	0	0	0	0	0	24	15	43	24	46	41	27	62	28	15	15	0	0	0	0	68
ASV00630	402	6944	0	0	0	0	0	0	0	0	0	0	0	0	0	0	0	0	0	0	0	0	0	0	0	0	0	0	0	0	0	0	0	0	0	0	0	0	0	0	0	0	0	0	0	1615	0	0	0
ASV00631	422	6934	0	0	0	0	0	0	0	0	0	0	0	0	0	0	0	0	0	0	0	0	0	0	0	0	0	0	0	0	0	0	0	0	0	0	0	0	0	0	0	0	0	0	0	0	0	0	0
ASV00632	402	6926	0	0	0	0	0	0	0	0	0	0	0	0	0	0	0	0	0	0	0	0	0	0	0	0	0	0	0	0	0	0	0	0	0	0	0	0	0	0	0	0	0	0	0	0	0	0	0
ASV00633	427	6913	0	0	0	0	0	0	0	0	0	0	0	0	0	0	0	0	0	0	0	0	0	0	0	0	0	0	0	0	0	0	0	0	0	0	0	0	0	0	0	0	0	0	0	0	0	0	0
ASV00634	404	6897	0	0	0	0	0	0	0	0	0	0	0	0	0	0	0	0	0	0	0	0	0	0	0	0	0	0	0	0	0	0	0	0	0	0	0	0	0	0	0	40	0	199	89	157	89	67	76
ASV00635	402	6896	0	0	0	0	0	0	0	0	0	0	0	0	0	0	0	0	0	0	0	0	0	0	0	0	0	0	0	0	0	0	0	0	0	0	0	0	0	0	0	0	0	0	0	0	0	0	0
ASV00636	403	6881	0	0	0	0	0	0	0	1737	0	0	0	0	0	0	54	4346	0	0	0	0	0	0	0	0	0	0	0	0	0	0	0	0	0	0	0	0	0	0	0	0	0	0	0	0	0	0	0
ASV00637	405	6834	0	0	0	0	0	0	0	0	0	0	0	0	0	0	0	0	0	0	0	0	0	0	0	0	0	0	0	0	0	0	0	0	0	0	0	0	0	0	0	0	0	0	0	0	0	0	0
ASV00638	405	6833	106	0	65	20	57	11	0	0	0	0	0	0	0	0	0	0	0	0	0	0	0	0	196	0	0	37	52	16	47	462	43	12	0	0	0	0	0	0	0	11	0	101	42	0	0	0	89
ASV00639	402	6803	0	0	0	0	0	0	0	0	0	0	0	0	0	0	0	0	0	0	0	0	0	0	0	0	0	0	0	0	0	0	0	17	67	0	0	0	0	0	0	0	170	0	0	0	0	0	6
ASV00640	404	6787	20	6	139	29	34	23	16	37	43	11	19	37	17	0	6	54	0	0	0	0	0	13	34	0	5	57	5	12	29	23	0	0	0	7	0	0	0	0	0	6	0	30	0	12	20	29	0
ASV00641	422	6785	0	0	0	0	0	0	0	0	0	0	0	0	0	0	0	0	0	0	0	0	0	0	0	0	0	0	0	0	0	0	0	0	0	0	0	0	0	0	0	0	0	0	0	0	0	0	0
ASV00642	402	6780	0	0	0	0	0	0	0	0	0	0	0	0	0	0	0	0	0	102	0	0	0	0	0	0	0	0	0	0	0	0	0	0	0	0	0	0	0	0	0	95	0	0	0	0	0	0	0
ASV00643	409	6771	0	0	0	0	0	0	0	0	0	0	0	0	0	0	0	0	0	0	0	0	0	0	0	0	0	0	0	0	0	0	0	0	0	0	0	0	0	0	0	0	0	0	0	0	0	0	0
ASV00644	403	6750	0	0	0	0	0	0	0	0	0	0	0	0	0	0	0	0	0	0	0	0	0	0	0	0	0	0	0	0	0	0	0	0	0	0	0	0	0	0	0	0	0	0	0	0	0	0	0
ASV00645	402	6687	44	0	164	42	84	14	0	68	0	0	0	0	0	0	0	0	0	0	0	0	0	52	0	10	0	0	77	184	0	28	0	66	60	69	179	20	11	30	23	57	0	62	47	0	28	49	69
ASV00646	427	6683	0	0	0	0	0	0	0	0	0	0	0	0	0	0	0	0	0	0	0	0	0	0	0	0	0	0	0	0	0	31	0	0	0	0	0	0	0	0	0	0	0	0	0	0	0	0	0
ASV00647	422	6681	0	0	0	0	0	0	0	0	0	0	0	0	0	0	0	0	0	0	0	0	0	0	0	0	0	0	0	0	0	0	0	0	0	0	0	0	0	0	0	0	0	0	0	0	0	0	0
ASV00648	422	6674	0	0	35	25	34	29	0	0	0	0	0	0	0	0	0	0	0	0	0	17	40	0	113	32	0	0	0	0	0	0	0	0	0	0	0	0	0	0	0	0	0	0	0	0	0	0	0
ASV00649	405	6670	0	0	0	0	0	0	0	0	0	0	0	0	0	0	0	0	0	0	0	0	0	0	0	0	0	0	0	0	0	0	0	0	149	26	21	0	0	0	0	9	0	0	0	0	0	0	737
ASV00650	403	6662	0	0	0	0	0	0	0	0	0	0	0	0	0	0	0	0	0	0	0	0	0	135	281	73	589	268	450	110	244	120	38	0	0	0	0	0	0	0	0	0	0	0	0	0	0	0	0
ASV00651	404	6600	0	0	0	0	0	0	0	0	0	0	0	0	0	0	0	0	0	0	0	0	0	0	0	0	0	0	0	0	0	0	0	0	0	0	0	0	0	0	0	0	0	0	0	0	0	0	0
ASV00652	404	6591	0	0	0	0	0	0	0	0	0	0	0	0	0	0	0	0	0	0	0	0	0	0	0	0	0	0	0	0	0	0	0	0	0	0	0	0	0	0	0	0	0	0	0	0	0	0	0
ASV00653	422	6590	0	0	0	0	0	0	0	0	0	0	0	0	0	0	0	0	0	0	0	0	0	0	0	0	0	0	0	0	0	0	0	0	0	0	0	0	0	0	0	0	0	0	0	0	0	0	0
ASV00654	402	6559	0	67	0	0	711	0	0	0	0	0	0	0	0	0	0	0	0	0	0	0	0	0	0	0	0	0	0	0	0	0	0	0	0	0	0	0	0	0	0	0	0	0	0	0	0	0	0
ASV00655	428	6556	0	0	0	0	0	0	0	0	0	0	0	0	0	0	0	0	0	0	0	0	6529	0	0	0	0	0	0	0	0	0	0	0	0	0	0	0	0	0	0	0	0	0	0	0	0	0	0
ASV00656	405	6549	0	25	0	0	0	0	0	179	0	0	102	0	79	120	77	80	0	347	233	0	0	0	0	0	0	48	0	0	0	0	0	0	0	0	0	0	15	0	0	0	0	0	0	0	0	0	0
ASV00657	402	6527	3253	0	942	0	0	360	0	0	0	0	0	0	0	0	0	0	0	0	0	0	0	0	0	0	0	0	0	0	0	0	0	0	0	0	0	0	0	0	0	0	0	0	0	0	0	0	0
ASV00658	402	6525	0	0	0	0	0	0	0	0	0	0	0	0	0	0	0	0	0	0	0	0	0	0	0	0	0	0	0	0	0	0	0	0	0	0	0	0	0	0	0	0	0	0	0	0	0	0	0
ASV00659	427	6505	74	88	757	58	167	225	0	0	0	0	0	0	0	0	0	0	0	0	0	0	0	0	0	0	0	0	0	0	0	0	0	0	0	0	0	0	0	0	0	0	0	0	0	0	0	0	0
ASV00660	402	6500	0	0	0	0	0	0	0	0	0	0	0	0	0	0	0	0	0	0	0	0	0	0	0	0	0	0	0	0	0	0	0	0	0	0	0	0	0	0	0	0	0	273	221	67	336	20	16
ASV00661	422	6493	0	0	0	0	0	0	0	0	0	0	0	0	0	0	0	0	0	0	0	0	0	0	0	0	0	0	0	0	0	0	0	0	0	0	0	0	0	0	0	0	0	0	0	0	0	0	0
ASV00662	404	6478	0	0	0	0	0	0	0	0	0	0	0	0	0	0	0	0	0	0	0	0	0	155	0	0	0	0	0	0	0	0	0	0	0	0	0	0	0	0	0	0	0	0	0	0	0	0	0
ASV00663	405	6477	0	0	0	0	0	0	0	0	0	0	0	0	0	0	0	0	0	0	0	0	0	0	0	0	0	0	0	0	0	0	0	0	0	0	0	0	0	0	0	0	0	0	0	0	0	0	0
ASV00664	422	6471	0	0	0	0	0	0	0	0	0	0	1	3	4	0	0	0	0	0	0	0	0	0	0	0	0	0	0	0	0	0	0	0	0	0	0	0	0	0	0	0	0	0	0	0	0	0	0
ASV00665	402	6469	0	0	0	0	0	0	185	661	72	1001	719	339	738	500	185	1543	0	0	0	0	0	0	0	0	0	0	0	0	0	0	0	0	0	0	0	0	0	0	0	0	0	0	0	0	0	0	0
ASV00666	404	6453	0	0	0	0	0	0	0	0	0	0	0	0	0	0	0	0	0	0	0	0	0	0	0	0	0	0	0	0	0	0	0	88	311	1172	640	75	0	111	0	0	0	0	0	0	0	0	0
ASV00667	421	6436	0	0	0	0	0	0	0	0	0	0	0	0	0	0	0	0	0	0	0	0	0	0	0	0	0	0	0	0	0	0	0	0	0	0	0	0	0	0	0	0	0	0	0	0	0	0	0
ASV00668	402	6393	0	0	0	0	0	0	0	0	0	0	0	0	0	0	0	0	0	0	0	0	0	0	0	0	0	0	0	0	0	0	0	0	0	0	0	0	0	0	0	0	0	0	0	0	0	0	0
ASV00669	426	6350	0	0	0	0	0	0	16	73	10	10	0	14	0	0	0	29	5	5	0	0	16	0	0	0	0	0	0	0	0	0	0	0	0	0	0	0	0	0	0	0	0	0	0	0	0	0	0
ASV00670	421	6350	0	0	0	0	0	0	0	0	0	0	0	0	0	0	0	0	0	0	0	0	0	0	0	0	0	0	0	0	0	0	0	0	0	0	0	0	0	0	0	0	0	0	0	0	0	0	0
ASV00671	402	6339	0	0	0	0	0	0	0	0	0	0	0	0	0	0	0	0	0	0	0	0	0	0	0	0	0	0	0	0	0	0	0	0	0	0	0	0	0	0	0	0	0	0	0	0	0	0	0
ASV00672	426	6322	0	0	0	0	0	0	0	0	0	0	0	0	0	0	0	0	0	0	0	0	0	0	0	0	0	0	0	0	0	0	0	0	0	0	0	0	0	0	0	0	0	0	0	0	0	0	0
ASV00673	404	6320	0	0	0	0	0	0	0	0	0	0	0	0	0	0	0	0	0	0	0	0	0	0	56	0	72	59	79	44	68	99	0	199	58	40	187	28	30	51	25	76	12	0	0	0	0	0	0
ASV00674	402	6317	0	0	0	0	0	0	0	0	0	0	0	0	0	0	0	0	0	0	0	0	0	0	0	0	0	0	0	0	0	0	0	0	0	0	0	0	0	0	0	0	0	0	0	0	0	0	0
ASV00675	427	6296	0	0	0	0	0	0	0	0	0	0	0	0	0	0	0	0	0	0	0	0	0	0	0	0	0	0	0	0	0	0	0	0	0	0	0	0	0	0	0	0	0	0	0	0	0	0	0
ASV00676	402	6272	0	0	288	94	0	0	0	0	0	0	0	0	0	0	0	0	0	0	0	0	0	0	0	0	0	0	0	0	0	0	0	0	0	0	0	0	0	0	0	0	0	0	0	0	0	0	0
ASV00677	402	6269	0	0	0	0	0	0	0	0	0	0	0	0	0	0	0	0	0	0	0	0	0	0	0	0	0	0	0	0	0	0	0	0	0	0	0	0	0	0	0	0	0	0	0	0	0	0	0
ASV00678	422	6254	0	0	0	0	0	0	0	0	0	0	0	0	0	0	0	0	0	0	0	0	0	0	0	0	0	0	0	0	0	0	0	0	0	0	0	0	0	0	0	0	0	0	0	0	0	0	0
ASV00679	421	6248	0	0	0	0	0	0	0	0	0	0	0	0	0	0	0	0	0	0	0	0	0	0	0	0	0	0	0	0	0	0	0	0	0	0	0	0	0	0	0	0	0	0	0	0	0	0	0
ASV00680	402	6186	0	0	0	0	0	0	0	0	0	0	0	0	0	0	0	0	0	0	0	0	0	0	0	0	0	0	0	0	0	0	0	311	103	11	0	0	0	0	0	0	122	0	0	0	0	0	0
ASV00681	403	6153	0	0	0	0	0	0	0	0	0	0	0	0	0	0	0	0	0	0	0	0	0	0	0	0	0	0	0	0	0	0	0	0	0	0	42	0	4	118	33	15	7	0	0	0	0	0	0
ASV00682	422	6127	0	0	0	0	0	0	0	0	0	0	0	0	0	0	0	0	0	0	0	0	0	0	0	0	0	0	0	0	0	0	0	0	0	0	0	0	0	0	0	0	0	0	0	0	0	0	0
ASV00683	422	6114	0	0	0	0	0	0	0	0	0	0	0	0	0	0	0	0	0	0	0	0	0	0	0	0	0	0	0	0	0	0	0	0	0	0	0	0	0	0	0	0	0	0	494	0	0	0	0
ASV00684	404	6085	0	0	0	0	0	0	0	0	0	0	0	0	0	0	0	0	0	0	0	0	0	0	117	0	151	0	0	0	0	0	0	38	9	130	237	27	66	56	14	284	67	0	0	0	0	0	86
ASV00685	421	6073	0	0	0	0	0	0	0	0	0	0	0	0	0	0	0	0	0	0	0	0	0	0	0	0	0	0	0	0	0	0	0	0	0	0	0	0	0	0	0	0	0	0	0	0	0	0	0
ASV00686	422	6070	4	0	5	0	1	4	0	0	0	0	0	0	0	0	0	0	0	0	0	0	0	0	0	0	0	0	0	0	0	0	0	0	0	4	0	0	0	0	0	4	0	0	0	0	0	0	0
ASV00687	421	6045	0	0	0	0	0	0	0	0	0	0	0	0	0	0	0	0	0	0	0	0	0	0	0	0	0	0	0	0	0	0	0	0	0	0	0	0	0	0	0	0	0	0	0	0	0	0	0
ASV00688	405	6037	0	0	8	12	0	0	0	0	43	7	5	11	0	0	0	0	0	0	0	0	0	0	0	0	0	0	0	0	0	0	0	17	0	13	0	0	0	0	0	0	0	0	0	0	0	57	36
ASV00689	405	6010	0	0	0	0	25	0	0	0	0	0	0	0	0	0	0	0	0	0	0	0	0	0	0	0	0	0	0	0	0	0	0	0	0	0	0	0	0	0	0	0	0	0	0	0	0	0	0
ASV00690	405	6009	0	18	65	45	39	0	0	0	0	0	0	0	0	0	0	0	0	0	0	0	0	18	13	0	14	41	22	19	19	0	0	10	18	0	19	6	0	0	0	57	0	43	19	54	19	0	0
ASV00691	403	6009	0	0	0	0	0	0	0	0	0	0	0	0	0	0	0	0	0	0	0	0	0	0	0	0	0	0	0	0	0	0	0	0	0	0	0	0	0	0	0	0	0	0	0	0	0	0	0
ASV00692	405	6008	0	0	0	0	0	0	0	0	0	0	0	0	0	0	0	0	0	0	0	0	0	0	0	0	0	0	0	0	0	0	0	278	0	247	93	24	9	44	12	38	23	0	2	0	0	0	0
ASV00693	422	5969	0	0	0	0	0	0	0	0	0	0	0	0	0	0	0	0	0	0	0	0	0	0	0	0	0	0	0	0	0	0	0	0	0	0	0	0	0	0	0	0	0	0	0	0	0	0	0
ASV00694	402	5947	0	0	0	0	0	0	0	0	0	0	0	0	0	0	0	0	0	0	0	0	0	0	0	0	0	0	0	0	0	0	0	0	0	0	0	0	0	0	0	0	0	0	0	0	0	0	0
ASV00695	426	5873	0	0	0	0	0	0	0	0	0	0	0	0	0	0	0	0	0	0	0	0	0	0	0	0	0	0	0	0	0	0	0	0	0	0	0	0	0	0	0	0	0	0	0	0	0	0	0
ASV00696	402	5844	0	0	0	0	0	0	0	0	0	0	0	0	0	0	0	0	0	0	0	0	0	0	0	0	0	0	0	0	0	0	0	0	0	330	0	6	0	0	0	0	0	0	0	0	0	0	0
ASV00697	427	5839	0	0	0	0	0	0	0	0	0	0	0	0	0	0	0	0	0	0	0	0	0	0	0	0	0	0	0	0	0	0	0	0	0	0	0	0	0	0	0	0	0	0	0	0	0	0	0
ASV00698	403	5811	0	0	0	0	0	0	0	0	0	0	0	0	0	0	0	0	0	0	0	0	0	0	0	0	0	0	0	0	0	0	0	0	0	0	0	0	0	0	0	0	0	0	0	0	0	0	0
ASV00699	426	5742	0	0	0	0	0	0	0	0	0	0	0	0	0	0	0	0	0	0	0	0	0	0	0	0	0	0	0	0	0	0	0	0	0	0	0	0	0	0	0	0	0	0	0	0	0	0	0
ASV00700	405	5738	0	13	0	0	0	0	0	0	0	0	0	0	0	0	0	0	0	0	0	0	0	0	23	0	0	0	0	0	0	0	0	26	44	28	0	52	19	0	0	43	0	0	0	0	0	0	0
ASV00701	427	5710	0	0	0	0	0	0	0	0	0	0	0	0	0	0	0	0	0	0	0	0	0	0	0	0	0	0	0	0	0	0	0	633	309	219	16	130	105	205	514	442	88	0	0	0	0	0	0
ASV00702	402	5701	0	0	0	0	0	0	0	0	0	0	0	0	0	0	0	0	0	0	0	0	0	0	0	0	0	0	0	0	0	0	0	0	0	0	0	0	0	0	0	0	0	0	0	0	0	0	0
ASV00703	427	5685	0	0	0	0	0	0	0	0	0	0	0	0	0	0	0	0	0	0	0	0	0	0	0	0	0	0	0	0	0	0	0	0	0	0	0	0	0	0	0	0	0	0	0	0	0	0	0
ASV00704	403	5684	31	4	50	0	35	3	0	0	0	0	0	0	0	0	0	0	0	0	0	0	0	0	0	0	0	0	0	0	0	0	0	0	0	0	0	0	0	0	0	0	23	42	16	14	29	13	15
ASV00705	422	5663	0	0	0	0	0	0	0	0	0	0	0	0	0	0	0	0	0	0	0	0	0	0	0	0	0	0	0	0	0	0	0	0	0	0	0	0	0	0	0	0	0	0	0	0	0	0	0
ASV00706	404	5653	0	0	0	0	0	0	0	26	138	0	323	0	48	0	0	0	0	0	0	0	0	0	0	0	0	0	0	0	0	0	0	0	0	0	0	0	0	0	0	0	0	0	0	0	0	0	0
ASV00707	403	5633	0	0	0	0	0	0	0	0	0	0	0	0	0	0	0	0	0	0	0	0	0	0	18	0	0	21	0	0	0	0	0	0	0	0	0	0	0	0	0	0	0	0	0	0	0	0	0
ASV00708	402	5595	0	0	0	0	0	0	0	0	0	0	0	0	0	0	0	0	0	0	0	0	0	0	0	0	0	0	0	0	0	0	0	0	0	0	0	0	0	0	0	0	0	0	0	0	0	0	0
ASV00709	402	5592	0	0	0	0	0	0	0	0	0	0	0	0	0	0	0	0	0	0	0	0	0	0	0	0	0	0	0	0	0	208	0	0	53	0	0	0	0	0	0	51	49	0	0	0	0	0	0
ASV00710	402	5562	0	0	0	0	0	0	0	22	22	28	16	0	13	18	0	48	0	0	0	0	0	0	11	0	0	12	0	0	11	0	0	0	0	0	0	43	0	0	0	49	14	0	0	363	134	0	0
ASV00711	402	5562	0	0	0	0	0	0	0	0	0	0	0	0	0	0	0	0	0	0	0	0	0	0	0	0	0	0	0	0	0	0	0	0	0	0	0	0	0	0	0	0	0	0	0	0	0	0	0
ASV00712	427	5561	0	0	0	0	0	0	0	0	0	0	0	0	0	0	0	0	0	0	0	0	0	0	0	0	0	0	0	0	0	0	0	0	0	0	49	0	0	0	0	0	0	0	0	0	27	0	0
ASV00713	402	5556	0	0	0	0	0	0	0	0	0	0	0	0	0	0	0	0	0	0	0	0	0	0	0	0	0	0	0	0	0	0	0	0	0	0	0	0	0	0	0	0	0	0	0	0	0	0	0
ASV00714	422	5536	0	0	0	0	0	0	0	0	0	0	0	0	0	0	0	0	0	0	0	0	0	0	0	0	0	0	0	0	0	0	0	0	0	0	0	0	0	0	0	1	0	0	0	0	0	0	0
ASV00715	427	5531	0	0	0	0	0	0	0	0	0	0	0	0	0	0	0	0	0	0	0	0	0	0	0	0	0	0	0	0	0	0	0	0	0	0	0	0	0	0	0	0	0	0	0	0	0	0	0
ASV00716	403	5528	0	0	0	0	0	0	0	0	0	0	0	0	0	0	0	0	0	0	0	0	0	0	0	0	0	0	0	0	0	0	0	0	0	0	0	0	0	0	0	0	0	0	0	0	0	0	0
ASV00717	427	5517	0	0	0	0	0	0	0	0	0	0	0	0	0	0	0	0	0	0	0	0	0	0	0	0	0	0	0	0	0	0	0	0	0	0	0	0	0	0	0	0	0	0	0	0	0	0	0
ASV00718	422	5495	0	0	0	0	0	0	0	0	0	0	0	0	0	0	0	0	0	0	0	0	0	0	0	0	0	0	0	0	0	0	0	0	0	0	0	0	0	0	0	0	0	0	0	0	0	0	0
ASV00719	422	5495	0	0	0	0	0	0	0	0	0	0	0	0	0	0	0	0	0	0	0	0	0	0	0	0	0	0	0	0	0	0	0	0	0	0	0	0	0	0	0	0	0	0	0	0	0	0	0
ASV00720	427	5490	0	0	0	0	0	0	0	0	0	0	0	0	0	0	0	0	0	0	0	0	0	0	0	0	0	0	0	0	0	0	0	202	60	373	0	59	12	46	47	1444	294	0	0	0	0	0	0
ASV00721	426	5456	0	0	0	0	0	0	0	0	0	0	0	0	0	0	0	0	0	0	0	0	0	0	0	0	0	0	0	0	0	0	0	0	0	0	0	0	0	0	0	0	0	0	0	0	0	0	0
ASV00722	402	5442	0	0	0	0	0	0	0	0	0	0	0	0	0	0	0	0	0	0	0	0	0	0	0	0	0	0	0	0	0	0	0	0	0	0	0	0	0	0	0	0	0	0	0	0	100	0	0
ASV00723	422	5428	0	0	0	0	0	0	0	0	0	0	0	0	0	0	0	0	0	0	0	0	0	0	0	0	0	0	0	0	0	0	0	0	0	0	0	0	0	0	0	0	0	0	0	0	0	0	0
ASV00724	402	5426	0	0	0	0	0	0	0	0	0	0	0	0	0	0	0	0	0	0	0	0	0	0	0	0	0	0	0	0	0	0	0	0	0	0	0	0	0	0	0	0	0	0	0	0	0	0	0
ASV00725	422	5421	0	0	0	0	0	0	0	0	0	0	0	0	0	0	0	0	0	0	0	0	0	0	0	0	0	0	0	0	0	0	0	0	0	0	0	0	0	0	0	0	0	0	0	0	0	0	0
ASV00726	427	5412	0	0	0	0	0	0	0	0	0	0	0	0	0	0	0	0	0	0	0	0	0	0	0	0	0	0	0	0	0	0	0	0	0	0	0	0	0	0	0	0	0	0	0	0	0	0	0
ASV00727	422	5411	0	0	0	0	0	0	0	0	0	0	0	0	0	0	0	0	0	0	0	0	0	0	0	0	0	0	0	0	0	0	0	302	75	31	37	20	7	124	12	52	12	0	0	0	0	0	0
ASV00728	427	5406	0	0	0	0	0	0	0	0	0	0	0	0	0	0	0	0	0	0	0	0	0	0	53	0	0	0	0	0	0	0	0	0	0	0	0	0	0	0	0	0	0	22	0	0	0	0	0
ASV00729	403	5403	0	0	0	0	0	0	0	0	0	0	0	0	0	0	0	0	0	0	0	0	0	0	0	0	0	0	0	0	0	0	0	0	0	0	0	0	0	0	0	0	0	0	0	0	0	0	0
ASV00730	421	5399	0	0	0	0	0	0	0	0	0	0	0	0	0	0	0	0	0	0	0	0	0	0	0	0	0	0	0	0	0	0	0	0	0	0	0	0	0	0	0	0	0	0	0	0	0	0	0
ASV00731	427	5391	0	2	25	0	15	5	0	0	0	0	0	0	0	0	0	0	0	0	0	0	0	0	21	0	6	7	16	0	7	28	0	59	11	0	0	0	0	6	0	6	0	45	15	55	16	22	5
ASV00732	426	5390	0	0	0	0	0	0	70	36	95	78	36	94	53	26	15	154	0	0	0	0	0	0	6	0	10	12	25	19	17	23	0	0	46	26	50	0	24	0	0	113	45	35	20	78	52	24	15
ASV00733	402	5381	0	0	43	0	9	0	0	0	0	0	0	0	0	0	0	0	62	66	16	0	0	0	15	0	0	38	48	0	52	461	0	0	0	0	0	0	0	0	0	17	0	0	0	0	0	0	0
ASV00734	422	5372	0	0	0	0	0	0	0	0	0	0	0	0	0	0	0	0	0	0	0	0	0	0	0	0	0	0	0	0	0	0	0	0	0	0	0	0	0	0	0	0	0	0	0	0	0	0	0
ASV00735	402	5353	48	0	0	30	0	0	0	0	0	0	0	0	0	0	0	0	0	0	0	0	0	0	0	0	0	0	0	0	0	0	0	0	0	0	179	0	42	42	12	0	0	102	0	39	94	0	0
ASV00736	427	5351	0	0	0	0	0	0	0	0	0	0	0	0	0	0	0	0	0	0	0	0	0	0	0	0	0	0	0	0	0	0	0	0	0	0	0	0	0	0	0	0	0	0	0	0	0	0	0
ASV00737	426	5344	0	0	0	0	0	0	0	0	0	0	0	0	0	0	0	0	0	0	0	0	0	0	0	0	0	0	0	0	0	0	0	0	0	0	0	0	0	0	0	0	0	0	0	0	0	0	0
ASV00738	422	5340	0	0	0	0	0	0	0	0	0	0	0	0	0	0	0	0	0	0	0	0	0	0	0	0	0	0	0	0	0	0	0	0	0	0	0	0	0	0	0	0	0	0	0	0	0	0	0
ASV00739	402	5331	0	0	0	0	0	0	0	0	0	0	0	0	0	0	0	0	0	0	0	0	0	0	0	0	0	0	0	0	11	0	0	0	0	113	20	15	58	0	28	63	0	0	0	0	0	0	0
ASV00740	402	5324	0	0	0	0	0	0	0	0	0	0	0	0	0	0	0	0	0	0	0	0	0	0	0	0	0	0	0	0	0	0	0	0	0	0	0	0	0	0	0	0	0	0	0	0	0	0	0
ASV00741	422	5317	206	0	72	6	89	61	0	0	0	0	0	0	0	0	0	0	0	0	0	0	0	0	0	0	0	0	0	0	0	0	0	0	0	0	0	0	0	0	0	0	0	0	0	0	0	0	0
ASV00742	422	5280	7	0	7	2	3	15	0	0	2	2	0	0	2	0	0	0	0	0	0	0	0	0	0	0	0	0	0	0	0	0	0	1	0	4	0	0	0	0	0	2	0	0	0	0	0	0	0
ASV00743	402	5279	0	0	0	0	0	0	0	0	0	0	41	0	32	0	0	0	0	0	0	0	0	0	0	0	0	0	0	0	0	0	0	0	0	0	0	0	0	0	0	0	0	0	0	0	0	0	0
ASV00744	403	5252	0	0	0	0	0	0	0	0	0	0	0	0	0	0	0	0	0	0	0	0	0	0	0	0	0	0	0	0	0	0	0	0	0	0	0	0	0	0	0	0	0	0	0	0	0	0	0
ASV00745	402	5251	9	0	33	0	6	7	0	7	0	0	32	29	13	23	0	36	0	8	0	0	0	0	22	0	0	26	0	0	0	34	0	20	10	20	7	0	0	10	0	21	0	0	10	20	28	7	9
ASV00746	427	5248	0	0	0	0	0	0	0	0	0	0	0	0	0	0	0	0	0	0	0	0	0	0	0	0	0	0	0	0	0	0	0	0	0	0	0	0	0	0	0	0	0	0	0	0	0	0	0
ASV00747	402	5241	0	0	0	0	0	0	0	0	0	0	0	0	0	0	0	0	0	0	0	0	0	24	0	0	70	0	0	0	201	129	0	0	0	0	0	0	0	0	0	0	0	0	81	47	113	50	0
ASV00748	402	5241	0	0	0	0	0	0	0	0	0	0	0	0	0	0	0	0	0	0	0	0	0	0	0	0	0	0	0	0	0	0	0	0	0	0	0	0	0	0	0	0	0	0	0	0	0	0	0
ASV00749	405	5238	0	0	25	15	50	0	0	0	0	0	0	0	0	0	0	0	0	0	0	0	0	0	0	0	66	29	22	0	0	88	0	25	25	16	33	17	0	23	0	22	7	32	43	21	40	19	12
ASV00750	422	5227	0	0	0	0	0	0	0	0	0	0	0	0	0	0	0	0	0	0	0	0	0	0	0	0	0	0	0	0	0	0	0	0	0	0	0	0	0	0	0	0	0	0	0	0	0	0	0
ASV00751	402	5213	0	0	0	0	0	0	0	0	0	0	0	0	0	0	0	0	0	0	0	0	0	0	0	0	0	0	0	0	0	0	0	0	0	0	0	0	0	0	0	0	0	0	0	0	0	0	0
ASV00752	422	5209	0	0	0	0	0	0	0	0	0	0	0	0	0	0	0	0	0	0	0	0	0	0	0	0	0	0	0	0	0	0	0	0	0	0	0	0	0	0	0	0	0	0	0	0	0	0	0
ASV00753	405	5187	0	0	42	0	7	9	18	18	31	13	22	32	0	0	4	26	0	0	0	0	8	0	10	0	12	132	21	24	20	26	0	61	0	0	0	6	7	12	0	2	9	25	0	32	22	6	7
ASV00754	421	5182	0	0	0	0	0	0	0	0	0	0	0	0	0	0	0	0	0	0	0	0	0	0	0	0	0	0	0	0	0	0	0	0	0	0	0	0	0	0	0	0	0	0	0	0	0	0	0
ASV00755	402	5131	0	0	0	0	0	0	0	0	0	0	0	0	0	0	0	0	0	0	0	0	0	0	0	0	0	0	0	0	0	0	0	0	0	0	0	0	0	0	0	0	0	0	0	0	0	0	0
ASV00756	422	5104	0	0	0	0	0	0	229	69	67	19	80	62	33	0	0	0	0	0	0	0	0	0	0	0	0	0	0	0	0	0	0	0	0	0	0	0	0	0	0	0	0	0	0	0	0	0	0
ASV00757	422	5084	0	0	0	0	0	0	0	26	0	0	0	0	0	0	0	0	0	0	0	0	0	19	263	9	111	49	299	92	93	504	35	0	0	0	0	0	0	0	0	0	0	0	0	0	0	0	0
ASV00758	427	5081	0	0	0	0	0	0	0	0	0	0	0	0	0	0	0	0	0	0	0	0	0	0	0	0	0	0	0	0	0	0	0	0	0	0	0	0	0	0	0	0	0	0	0	0	0	0	0
ASV00759	426	5076	0	0	0	0	0	0	0	0	0	0	0	0	0	0	0	0	0	0	0	0	0	0	0	0	0	0	0	0	0	0	0	0	0	0	0	0	0	0	0	0	0	0	0	0	0	0	0
ASV00760	403	5056	0	0	0	0	0	0	0	0	15	0	12	0	6	0	0	0	0	0	0	0	0	0	14	0	0	47	80	68	15	88	43	0	7	0	0	0	0	0	0	0	0	78	30	46	28	41	35
ASV00761	402	5019	0	0	0	0	0	0	0	0	0	0	0	0	0	0	0	0	0	0	0	0	0	0	0	0	0	0	0	0	0	0	0	0	0	0	0	0	0	0	0	0	0	0	0	0	0	0	0
ASV00762	402	5000	0	0	46	0	0	9	14	6	22	0	32	22	0	8	0	17	0	13	4	0	0	0	0	0	0	0	0	0	0	0	0	0	0	0	0	0	0	0	0	0	8	40	12	38	109	0	0
ASV00763	402	4994	0	0	0	0	0	0	0	0	0	0	0	0	0	0	0	0	0	0	0	0	0	0	0	0	0	0	0	0	0	0	0	0	0	0	0	0	0	0	0	0	0	0	0	0	0	0	0
ASV00764	405	4991	0	0	0	0	0	0	0	0	0	0	0	7	0	0	0	0	0	0	0	0	0	0	0	0	0	0	0	0	0	0	0	0	0	7	0	0	0	13	0	0	0	0	0	0	0	0	0
ASV00765	403	4990	0	0	0	0	0	0	0	0	0	0	0	0	0	0	0	0	0	0	0	0	0	0	0	0	0	0	0	0	0	0	0	62	155	137	635	82	58	0	0	170	13	0	0	0	0	0	0
ASV00766	422	4990	0	0	0	0	0	0	0	0	0	0	0	0	0	0	0	0	0	0	0	0	0	0	0	0	0	0	0	0	0	0	0	0	0	0	0	0	0	0	0	0	0	0	0	0	0	0	0
ASV00767	402	4988	0	0	0	0	0	0	0	0	0	0	0	0	0	0	0	0	0	0	0	0	0	16	0	0	0	0	0	0	0	0	0	0	0	0	0	0	0	0	0	0	0	0	0	0	0	0	0
ASV00768	428	4986	0	0	0	0	0	0	0	0	0	0	0	0	0	0	0	0	0	0	0	0	0	0	0	0	0	0	0	0	0	0	0	0	0	0	0	0	0	0	0	0	0	0	0	0	0	0	0
ASV00769	402	4985	0	0	79	0	424	185	0	0	0	0	0	0	0	0	0	0	0	0	0	0	0	0	0	0	0	0	0	0	0	0	0	0	0	0	0	0	0	0	0	0	0	0	0	0	0	0	0
ASV00770	426	4959	0	0	0	0	0	0	0	0	0	0	0	0	0	0	0	0	0	0	0	0	0	0	0	0	0	0	0	0	0	0	0	0	0	0	0	0	0	0	0	0	0	107	55	16	110	10	0
ASV00771	402	4955	0	0	0	0	0	0	0	0	45	147	0	0	0	0	0	39	0	0	0	0	0	0	0	0	0	0	0	0	0	0	0	126	0	235	36	69	134	0	75	130	87	0	0	0	0	0	0
ASV00772	404	4940	0	0	0	0	0	0	0	0	0	0	0	0	0	0	0	0	0	0	0	0	0	0	0	0	0	0	0	0	0	0	0	0	0	0	0	0	0	0	0	0	0	0	0	0	0	0	0
ASV00773	402	4936	0	0	0	0	0	0	0	0	0	0	0	0	0	0	0	0	0	0	0	0	0	0	990	267	0	0	0	0	413	0	79	0	0	0	0	0	0	0	0	0	0	136	0	140	220	0	0
ASV00774	402	4936	0	0	0	0	0	0	0	0	0	0	0	0	0	0	0	0	0	0	0	0	0	0	0	0	0	0	0	0	0	0	0	0	0	0	0	0	0	0	0	0	0	0	0	0	0	0	0
ASV00775	422	4927	65	273	1730	500	1493	148	0	0	0	0	0	0	0	0	0	0	0	0	0	0	0	0	0	0	0	0	0	0	0	0	0	0	0	0	0	0	0	0	0	0	0	0	0	0	0	0	0
ASV00776	422	4927	0	0	0	0	0	0	0	624	0	0	0	0	377	101	47	151	0	0	0	0	0	0	0	0	0	0	0	0	0	0	0	0	0	0	0	0	0	0	0	0	0	0	0	0	0	0	0
ASV00777	402	4917	0	0	0	0	0	0	0	0	0	0	0	0	0	0	0	0	0	0	0	0	0	0	0	0	0	0	0	0	0	0	0	284	0	0	0	161	1020	0	153	0	0	0	0	0	0	0	0
ASV00778	405	4901	68	9	8	7	0	0	0	0	0	0	0	0	0	0	0	0	0	0	0	0	0	0	12	0	0	0	0	0	0	230	11	0	0	76	54	31	10	147	0	0	0	0	0	0	0	0	0
ASV00779	422	4898	0	0	0	0	0	0	0	0	0	0	0	0	0	0	0	0	0	0	0	0	0	0	0	0	0	0	0	0	0	0	0	0	0	0	0	0	0	0	0	0	0	0	0	0	0	0	0
ASV00780	427	4897	0	0	0	0	0	0	0	0	0	0	0	0	0	0	0	0	0	0	0	0	0	0	0	0	0	0	0	0	0	0	0	0	0	0	0	0	0	0	0	0	0	0	0	0	0	0	0
ASV00781	405	4830	15	0	78	11	13	12	29	27	72	35	0	48	0	0	0	34	0	0	12	0	4	18	0	0	10	23	45	71	45	42	0	37	19	7	0	13	17	6	0	52	15	20	38	0	27	21	13
ASV00782	402	4816	0	68	0	0	0	0	0	0	0	0	0	0	0	0	0	0	0	0	0	0	0	0	13	0	0	0	0	0	0	0	0	0	204	307	0	0	0	367	0	0	434	0	0	12	0	6	0
ASV00783	427	4800	0	0	0	0	0	0	0	0	0	0	0	0	0	0	0	0	0	16	6	0	7	0	0	0	0	0	0	0	0	0	0	0	0	0	0	0	0	0	0	0	0	0	0	0	0	0	0
ASV00784	427	4793	0	0	0	0	0	0	0	0	0	0	0	0	0	0	0	0	0	0	0	0	0	0	0	0	0	0	0	0	0	0	0	0	0	0	0	0	0	0	0	0	0	0	0	0	0	0	0
ASV00785	427	4760	0	0	0	0	0	0	0	0	0	0	0	0	0	0	0	0	0	0	0	0	0	0	0	0	0	0	0	0	0	0	0	0	0	0	0	0	0	0	0	0	0	0	0	0	0	0	0
ASV00786	402	4744	0	0	0	0	0	0	0	55	0	0	23	0	23	0	0	11	0	0	0	0	0	0	45	0	0	39	0	0	34	0	28	0	0	0	0	0	0	0	0	0	0	0	0	0	0	0	0
ASV00787	427	4742	0	0	0	0	0	0	0	0	0	0	0	0	0	0	0	0	0	0	0	21	52	0	0	0	0	0	0	0	0	0	0	0	0	0	0	0	0	0	0	0	0	0	0	0	120	0	8
ASV00788	422	4729	0	0	0	0	0	0	0	0	0	0	0	0	0	0	0	0	0	0	0	0	0	0	0	0	0	0	0	0	0	0	0	0	0	0	0	0	0	0	0	0	0	0	0	0	0	0	0
ASV00789	402	4726	0	0	0	0	0	0	0	0	0	0	0	0	0	0	0	0	0	0	0	0	0	0	0	0	0	0	0	0	0	0	0	0	0	0	0	0	0	0	0	0	0	0	0	0	0	0	0
ASV00790	422	4714	0	0	0	0	0	0	0	0	0	0	0	0	0	0	0	0	0	0	0	0	0	0	0	0	0	0	0	0	0	0	0	0	0	0	0	0	0	0	0	0	0	0	0	0	0	0	0
ASV00791	405	4713	0	0	0	0	0	0	20	37	131	13	28	324	40	6	6	149	0	0	0	0	0	0	33	0	4	28	0	9	6	13	0	0	0	0	0	0	0	0	0	0	0	0	0	0	0	0	0
ASV00792	402	4711	0	0	0	0	0	0	0	0	0	0	0	0	0	0	0	0	0	0	0	0	0	0	0	0	0	0	0	0	0	0	0	0	0	0	0	0	0	0	0	0	0	0	0	0	0	0	0
ASV00793	402	4694	0	0	0	0	0	0	0	0	0	0	0	0	0	0	0	0	0	0	0	0	0	0	0	0	0	438	0	0	0	0	0	0	0	0	0	0	0	0	0	0	0	0	0	0	0	0	0
ASV00794	422	4677	0	0	0	0	0	0	0	0	0	0	0	0	0	0	0	0	0	0	0	0	0	0	0	0	0	0	0	0	0	0	0	0	0	0	0	0	0	0	0	0	0	0	0	0	0	0	0
ASV00795	404	4641	0	0	0	0	0	0	38	0	24	5	15	0	0	0	0	0	0	0	0	0	0	0	0	0	0	0	0	0	0	0	0	0	0	0	0	0	0	0	0	0	0	0	0	0	0	0	0
ASV00796	422	4639	0	0	0	0	0	0	0	0	0	0	0	0	0	0	0	0	0	0	0	0	0	0	0	0	0	0	0	0	0	0	0	0	0	0	0	0	0	0	0	0	0	0	0	0	0	0	0
ASV00797	427	4636	0	0	0	0	0	0	0	0	0	0	0	0	0	0	0	0	0	0	0	0	0	0	0	0	0	0	0	0	0	0	0	0	0	0	0	0	0	0	0	0	0	0	0	0	0	0	0
ASV00798	421	4636	0	0	0	0	0	0	0	0	0	0	0	0	0	0	0	0	0	0	0	0	0	0	0	0	0	0	0	0	0	0	0	0	0	0	0	0	0	0	0	0	0	0	0	0	0	0	0
ASV00799	401	4622	0	0	0	0	0	0	0	0	0	0	0	0	0	0	0	0	0	0	0	0	0	0	0	0	0	0	0	0	0	0	0	0	0	0	0	0	0	0	0	0	0	0	0	0	0	0	0
ASV00800	402	4619	13	0	20	0	11	15	16	0	0	11	0	13	0	0	0	6	0	0	0	3	0	0	0	0	15	22	0	8	10	7	0	7	0	9	10	0	4	6	30	21	19	0	3	12	10	2	0
ASV00801	402	4618	0	0	0	0	0	0	0	0	0	0	0	0	0	0	0	0	0	0	0	0	0	27	238	72	19	80	90	72	7	278	67	0	0	0	0	0	0	0	0	0	0	0	0	0	0	0	0
ASV00802	420	4617	0	0	0	0	0	0	0	0	0	0	0	0	0	0	0	0	0	0	0	0	0	0	0	0	0	0	0	0	0	0	0	0	0	0	0	0	0	0	0	0	0	0	0	0	0	0	0
ASV00803	401	4602	0	0	0	0	0	0	0	39	0	37	13	94	21	9	10	126	0	0	0	0	0	0	0	0	0	0	0	0	0	0	0	30	48	76	12	81	71	39	71	188	27	0	0	0	0	0	0
ASV00804	402	4596	0	0	0	0	0	0	0	0	0	0	0	0	0	0	0	0	0	0	0	0	0	0	0	0	0	0	0	0	0	0	0	0	0	0	0	0	0	0	0	0	0	0	0	0	0	0	0
ASV00805	421	4571	0	0	0	0	0	0	0	0	0	0	0	0	0	0	0	0	0	0	0	0	0	0	0	0	0	0	0	0	0	0	0	0	0	0	0	0	0	0	0	0	0	0	0	0	0	0	0
ASV00806	422	4569	0	0	0	0	0	0	0	0	0	0	0	0	0	0	0	0	0	0	0	0	0	0	0	0	0	0	0	0	0	0	0	0	0	0	0	0	0	0	0	0	0	0	0	0	0	0	0
ASV00807	403	4557	0	0	0	0	0	0	0	22	0	0	38	0	39	14	13	0	0	0	0	0	0	0	0	0	0	0	0	0	0	0	0	27	0	9	0	0	0	5	0	31	0	0	0	0	0	0	0
ASV00808	402	4548	0	0	0	0	0	0	0	0	0	0	0	0	0	0	0	0	0	0	0	0	0	0	0	0	0	0	0	0	0	0	0	0	0	0	0	0	0	0	0	0	0	0	0	0	0	0	0
ASV00809	421	4545	0	0	0	0	0	0	0	0	0	0	0	0	0	0	0	0	0	0	0	0	0	58	0	0	212	135	157	67	96	119	0	0	0	0	0	0	0	0	0	0	0	0	0	0	0	0	0
ASV00810	405	4540	0	0	0	28	0	0	0	89	148	15	0	0	55	11	0	124	0	37	32	0	0	0	0	0	0	46	0	0	36	0	0	0	0	0	0	0	0	0	0	0	0	27	81	73	63	24	64
ASV00811	421	4539	0	0	0	0	0	0	0	0	0	0	0	0	0	0	0	0	0	0	0	0	0	0	0	0	0	0	0	0	0	0	0	0	0	0	0	0	0	0	0	0	0	0	0	0	0	0	0
ASV00812	401	4525	0	0	0	0	0	0	0	0	18	23	26	33	8	0	0	0	0	0	0	0	0	0	0	0	0	17	15	0	0	0	0	0	0	0	0	0	0	0	0	0	0	0	0	0	0	0	0
ASV00813	405	4524	0	20	117	0	72	0	0	0	47	51	39	32	24	8	9	37	0	0	0	13	47	0	11	6	38	48	56	0	15	0	0	0	0	0	0	0	0	0	0	0	0	0	0	51	0	0	0
ASV00814	401	4519	0	0	0	0	0	0	0	0	0	0	0	0	0	0	0	7	0	0	0	0	0	0	0	0	32	12	14	0	13	12	0	0	0	0	0	0	0	0	0	0	0	0	0	0	0	0	0
ASV00815	426	4518	0	0	0	0	0	0	0	0	0	0	0	0	0	0	0	0	0	0	0	0	0	0	0	0	0	0	0	0	0	0	0	0	0	0	0	0	0	0	0	0	0	0	0	0	0	0	0
ASV00816	404	4518	0	0	0	0	0	0	0	0	0	0	0	0	0	0	0	0	0	0	0	0	0	0	0	0	0	0	0	0	0	0	0	0	0	0	0	0	0	0	0	0	0	0	0	0	0	0	0
ASV00817	422	4515	0	0	0	0	0	0	0	0	0	0	0	0	0	0	0	0	0	0	0	0	0	0	0	0	0	0	0	0	0	0	0	0	0	0	0	0	0	0	0	0	0	0	0	0	0	0	0
ASV00818	402	4511	0	0	124	8	52	49	0	0	0	0	0	0	0	0	0	0	0	0	0	0	0	0	0	0	0	0	0	0	0	0	0	64	48	104	147	89	45	60	68	166	46	0	0	0	0	0	0
ASV00819	405	4498	0	0	0	0	0	0	0	0	0	0	0	0	0	0	0	0	0	0	0	0	0	0	0	0	0	0	0	0	0	0	0	211	124	307	548	87	325	194	123	172	123	0	0	0	0	0	0
ASV00820	403	4498	0	0	0	0	0	0	0	0	0	0	0	0	0	0	0	0	0	0	0	0	0	0	0	0	0	0	0	0	0	0	0	0	0	0	0	0	0	0	0	0	0	0	0	0	0	0	0
ASV00821	421	4497	0	0	0	0	0	0	0	0	0	0	0	0	0	0	0	0	0	0	0	0	0	0	0	0	0	0	0	0	0	0	0	0	0	0	0	0	0	0	0	0	0	0	0	0	0	0	0
ASV00822	422	4495	0	0	0	0	0	0	0	0	0	0	0	0	0	0	0	0	0	0	0	0	0	0	0	0	15	0	0	16	29	13	0	0	0	0	0	0	0	0	0	0	0	0	0	0	0	0	0
ASV00823	422	4489	0	0	0	0	0	0	0	0	0	0	0	0	0	0	0	0	0	0	0	0	0	0	0	0	0	0	0	0	0	0	0	0	0	0	0	0	0	0	0	0	0	0	0	0	0	0	0
ASV00824	402	4484	0	0	0	0	0	0	0	0	0	0	0	0	0	0	0	0	0	0	0	0	0	0	0	0	0	0	0	0	0	0	0	0	0	0	0	0	0	0	0	0	0	0	0	0	0	0	0
ASV00825	402	4456	0	0	0	0	0	0	0	0	0	0	0	0	0	0	0	261	0	0	0	0	0	0	0	0	0	0	0	0	0	0	0	0	0	0	0	0	0	0	0	0	0	0	0	0	0	0	0
ASV00826	402	4454	0	0	0	0	0	0	0	0	0	0	0	0	0	0	0	0	0	0	0	0	0	0	62	0	74	54	56	164	70	0	0	0	0	0	0	0	0	0	0	0	0	0	0	0	0	0	0
ASV00827	422	4453	0	0	0	0	0	0	0	0	0	0	0	0	0	0	0	0	0	0	0	0	0	0	0	0	0	0	0	0	0	0	0	18	16	0	0	0	0	2	0	1	0	0	0	0	0	0	0
ASV00828	402	4432	0	0	0	0	0	0	0	0	0	0	0	0	0	0	0	0	0	0	0	0	0	0	0	0	0	0	0	0	12	41	0	0	0	0	0	0	0	0	0	0	0	0	0	0	0	0	0
ASV00829	426	4429	0	0	0	0	0	0	34	0	0	0	0	0	0	0	9	28	0	0	0	4	0	0	0	0	0	10	0	0	0	0	0	0	0	0	0	6	0	0	0	0	0	0	3	3	0	0	0
ASV00830	421	4428	0	0	0	0	0	0	0	0	0	0	0	0	0	0	0	0	0	0	0	0	0	0	0	0	0	0	0	0	0	0	0	0	0	0	0	0	0	0	0	0	0	0	0	0	0	0	0
ASV00831	404	4417	13	0	0	0	0	0	7	12	9	11	3	6	8	0	0	97	0	0	0	0	0	0	0	0	28	14	0	9	7	0	0	6	0	0	3	0	0	0	8	5	0	0	0	0	0	0	0
ASV00832	402	4406	0	5	784	0	0	13	0	0	0	0	0	0	0	0	0	0	0	0	0	0	0	0	45	0	0	0	19	30	60	46	10	17	0	0	0	0	0	0	0	11	0	0	0	0	0	57	166
ASV00833	402	4404	0	0	0	0	0	0	0	0	0	0	0	0	0	0	0	0	0	0	0	0	0	0	0	0	0	0	0	0	0	0	0	0	0	0	0	0	0	0	0	0	0	0	0	0	0	0	0
ASV00834	402	4403	0	0	0	0	0	0	0	0	0	0	0	0	0	0	0	0	0	0	0	0	0	0	0	0	0	0	0	0	0	0	0	0	0	0	0	0	0	0	0	0	0	0	0	0	0	0	0
ASV00835	402	4391	0	0	0	0	0	0	0	0	0	0	0	0	0	0	0	0	0	0	0	0	0	0	0	0	0	0	0	37	0	0	0	0	0	0	0	0	0	0	0	0	0	0	0	0	0	0	0
ASV00836	404	4372	0	0	0	0	0	0	0	0	0	0	0	0	0	0	0	0	0	0	0	0	0	0	0	0	0	0	0	0	0	0	0	0	0	0	0	0	0	0	0	0	0	0	0	0	0	0	0
ASV00837	422	4371	0	0	0	0	0	0	315	0	755	349	1539	206	924	82	95	106	0	0	0	0	0	0	0	0	0	0	0	0	0	0	0	0	0	0	0	0	0	0	0	0	0	0	0	0	0	0	0
ASV00838	421	4359	0	0	0	0	0	0	0	0	0	0	0	0	0	0	0	0	0	0	0	0	0	0	0	0	0	0	0	0	0	0	0	0	0	0	0	0	0	0	0	0	0	0	0	0	0	0	0
ASV00839	427	4356	33	0	0	0	0	0	0	0	0	15	0	35	0	0	0	0	0	59	0	0	0	0	0	0	21	0	0	0	0	0	0	0	0	11	0	9	7	0	0	0	11	44	0	15	16	0	0
ASV00840	405	4351	0	0	0	0	0	0	0	0	0	0	0	0	0	0	0	0	0	0	0	0	0	0	0	0	0	0	0	0	0	0	0	0	0	0	0	0	0	0	0	0	0	0	0	0	0	0	0
ASV00841	405	4350	0	12	36	0	0	0	21	31	126	21	29	20	28	21	0	184	0	0	0	0	0	0	0	0	0	0	0	0	0	0	0	38	126	17	36	0	0	61	0	43	22	32	32	10	43	0	9
ASV00842	402	4346	0	0	0	0	0	0	0	0	0	0	0	0	0	0	0	0	0	0	0	0	0	0	0	0	0	0	0	0	0	0	0	0	0	0	0	0	0	0	0	0	0	0	0	0	0	0	0
ASV00843	404	4342	49	0	115	0	10	16	0	0	0	0	0	0	0	0	0	0	0	0	0	0	0	0	0	0	0	0	0	0	0	0	0	0	0	0	0	0	0	0	0	0	0	0	0	0	0	32	0
ASV00844	421	4336	0	0	0	0	0	0	0	0	0	0	0	0	0	0	0	0	0	0	0	0	0	0	41	0	0	0	0	0	0	39	0	98	0	0	0	13	0	52	0	40	0	75	0	71	42	31	0
ASV00845	421	4334	0	0	0	0	0	0	0	0	0	0	0	0	0	0	0	0	0	0	0	0	0	0	0	0	0	0	0	0	0	0	0	0	0	0	0	0	0	0	0	0	0	0	0	0	0	0	0
ASV00846	408	4333	0	0	0	0	0	0	0	0	0	0	0	0	0	0	0	0	0	0	0	0	0	0	0	0	0	0	0	0	0	0	0	0	0	0	0	0	0	0	0	0	0	0	0	0	0	0	0
ASV00847	402	4324	0	0	0	0	0	0	0	0	0	0	0	0	0	0	0	0	0	0	0	0	0	0	0	0	0	0	0	0	0	0	0	0	0	0	0	0	0	0	0	0	0	0	0	0	0	0	0
ASV00848	402	4312	0	0	0	0	0	0	0	0	0	0	0	0	0	0	0	0	0	0	0	0	0	126	0	0	0	0	0	0	0	0	0	0	0	0	0	0	0	0	0	0	0	0	0	0	0	0	0
ASV00849	422	4307	0	0	0	0	0	0	0	0	0	0	0	0	0	0	0	0	0	0	0	0	0	0	0	0	0	0	0	0	0	0	0	0	0	0	0	0	0	0	0	0	0	0	0	0	0	0	0
ASV00850	427	4301	0	0	0	0	0	0	0	0	0	0	0	0	0	0	0	0	0	0	0	0	0	0	0	0	0	0	0	0	0	0	0	0	0	0	0	0	0	0	0	0	0	0	0	0	0	0	0
ASV00851	402	4295	0	0	0	0	0	0	0	0	0	0	0	0	0	0	0	0	0	0	0	0	0	0	0	0	0	0	0	0	0	0	0	36	0	0	0	7	0	0	0	0	0	0	0	0	128	6	0
ASV00852	422	4295	0	0	0	0	0	0	0	0	0	0	0	0	0	0	0	0	0	0	0	0	0	0	0	0	0	0	0	0	0	0	0	0	0	0	0	0	0	0	0	0	0	0	0	0	0	0	0
ASV00853	422	4293	0	0	0	0	0	0	0	0	0	0	0	0	0	0	0	0	0	0	0	0	0	0	0	0	0	0	0	0	0	0	0	0	0	0	0	0	0	0	0	0	0	0	0	0	0	0	0
ASV00854	427	4291	0	0	0	0	0	0	0	0	0	0	0	0	0	0	0	0	0	0	0	0	0	0	0	0	0	0	0	0	0	0	0	0	0	0	21	0	0	0	8	0	0	0	0	0	0	0	0
ASV00855	405	4267	0	0	0	0	0	0	0	0	0	0	0	0	0	0	0	0	0	0	0	0	0	0	0	0	0	0	0	0	0	0	0	0	0	0	0	0	0	0	0	41	0	0	0	0	0	0	0
ASV00856	402	4251	0	0	0	0	0	0	0	0	0	0	0	0	0	0	0	7	0	0	0	0	0	0	0	0	0	0	0	0	0	0	0	0	0	0	0	0	0	0	0	0	0	0	0	0	0	0	0
ASV00857	402	4239	0	0	0	0	0	0	0	0	0	0	0	0	0	0	0	0	0	0	0	0	0	150	285	132	1447	206	134	0	153	442	92	0	0	0	0	0	0	0	0	0	0	0	0	0	0	0	0
ASV00858	402	4232	0	0	37	0	94	46	0	0	8	0	0	0	0	0	0	0	0	0	0	7	0	11	0	5	0	11	41	47	5	189	0	0	0	0	0	0	0	0	0	0	0	0	0	0	0	0	9
ASV00859	404	4213	0	0	0	0	0	0	0	0	0	0	0	0	0	0	0	0	0	0	0	0	0	0	0	0	0	0	0	0	0	0	0	63	31	28	14	0	0	32	0	59	41	26	0	17	29	53	82
ASV00860	402	4194	0	0	0	0	0	0	0	0	0	0	0	0	0	0	0	0	0	0	0	0	0	0	0	0	0	0	0	0	0	0	0	0	0	0	0	0	0	0	0	0	0	0	0	0	0	0	0
ASV00861	402	4184	0	0	0	0	0	0	0	0	0	0	0	0	0	0	0	0	0	0	0	0	0	0	0	0	0	0	0	0	0	0	0	0	0	0	0	0	0	0	0	0	0	0	0	0	0	0	0
ASV00862	422	4172	0	0	0	0	0	0	0	0	0	0	0	0	0	0	0	0	0	0	0	0	0	0	0	0	0	0	0	0	0	0	0	0	0	0	0	0	0	0	0	0	0	0	0	0	0	0	0
ASV00863	422	4170	0	0	0	0	0	0	0	0	0	0	0	0	0	0	0	0	0	0	0	0	0	0	0	0	0	0	0	0	0	0	0	0	0	0	0	0	0	7	0	17	0	0	0	0	0	0	0
ASV00864	386	4157	0	0	0	0	0	0	0	0	0	0	0	0	0	0	0	0	0	0	0	0	0	0	0	0	0	0	0	0	0	0	0	0	0	0	0	0	0	0	0	0	0	0	0	0	0	0	0
ASV00865	402	4154	0	0	0	0	0	0	0	0	0	0	0	0	0	0	0	0	0	0	0	0	0	0	0	0	0	0	0	0	0	0	0	0	0	0	0	0	0	0	0	0	0	0	0	0	0	0	0
ASV00866	427	4145	0	0	0	0	0	0	0	0	0	0	0	0	0	0	0	0	0	0	0	0	0	0	0	0	0	0	0	0	0	0	0	0	0	0	0	0	0	0	0	0	0	0	0	0	0	0	0
ASV00867	427	4143	0	0	0	0	0	0	0	292	261	0	241	60	450	103	62	191	0	0	0	0	0	0	0	0	0	0	0	0	0	0	0	0	0	0	0	0	0	0	0	0	0	0	0	0	0	0	0
ASV00868	402	4140	0	11	218	4	57	30	0	0	0	0	0	0	0	0	0	0	0	0	0	0	0	0	0	0	0	0	0	0	0	0	0	0	0	0	0	0	0	0	0	0	0	39	61	62	55	14	30
ASV00869	427	4117	182	0	18	21	0	0	101	48	77	323	0	0	168	0	25	0	0	0	0	0	0	0	60	39	0	0	0	0	0	0	0	0	0	0	0	0	0	0	0	0	0	0	0	0	0	0	0
ASV00870	427	4116	0	0	0	0	0	0	0	0	0	0	0	0	0	0	0	0	0	0	0	0	0	0	0	0	0	0	0	0	0	0	0	0	0	0	0	0	0	0	0	0	0	0	0	0	0	0	0
ASV00871	427	4107	0	0	0	0	0	0	0	0	0	0	0	0	0	0	0	0	0	0	0	0	0	0	0	0	0	0	0	0	0	0	0	0	0	0	0	0	0	0	0	0	0	0	0	0	0	0	0
ASV00872	402	4105	0	0	0	0	0	0	0	0	0	0	0	0	0	0	0	0	0	0	0	0	0	0	0	0	0	0	0	0	0	0	0	0	0	0	0	0	0	0	0	0	0	0	0	0	0	0	0
ASV00873	402	4105	0	0	0	0	0	0	0	0	0	0	0	0	0	0	0	0	0	0	0	0	0	0	0	0	0	0	0	0	0	0	0	0	0	0	0	0	0	0	0	0	0	0	0	0	0	0	0
ASV00874	402	4103	0	0	0	0	0	0	0	0	0	0	0	0	0	0	0	0	0	0	0	0	0	0	0	0	0	0	0	0	0	0	0	0	0	0	0	0	0	0	0	0	0	0	0	0	0	0	0
ASV00875	402	4087	0	0	0	0	0	0	79	0	69	110	38	16	76	0	0	9	0	0	0	0	0	0	0	0	0	0	0	0	0	0	0	0	0	0	0	0	0	0	0	0	0	0	0	0	0	0	0
ASV00876	402	4087	0	0	0	0	0	0	0	0	0	0	0	0	0	0	0	0	0	0	0	0	0	0	0	0	0	0	0	0	0	0	0	0	0	0	0	0	0	0	0	0	0	0	0	0	0	0	0
ASV00877	402	4077	0	0	0	0	0	0	0	0	0	0	0	0	0	0	0	0	0	0	0	0	0	0	0	0	0	0	0	0	0	0	0	0	0	0	0	0	0	0	0	0	0	0	0	0	0	0	0
ASV00878	404	4076	284	69	2051	0	38	317	0	0	0	0	0	0	0	0	0	0	0	0	0	0	0	0	0	0	0	0	0	0	0	0	0	0	0	1	0	0	0	0	0	0	0	0	0	0	0	0	0
ASV00879	426	4051	49	7	75	0	0	0	0	0	0	0	0	0	0	0	0	0	0	0	0	6	0	0	0	0	0	0	0	0	0	0	0	0	0	0	0	0	0	0	0	21	0	0	0	0	0	0	0
ASV00880	422	4033	0	0	0	0	0	0	0	0	0	0	0	0	0	0	0	0	0	0	0	0	0	0	0	0	0	0	0	0	0	0	0	0	0	0	0	0	0	0	0	0	0	0	0	0	0	0	0
ASV00881	426	4021	0	0	0	0	0	0	0	0	9	0	0	0	0	0	0	12	0	0	0	0	0	0	0	0	0	0	0	0	0	0	0	0	0	0	0	0	0	0	0	0	0	0	0	0	0	0	0
ASV00882	402	4006	0	0	0	0	0	0	0	0	0	0	0	0	0	0	0	0	0	0	0	0	0	0	0	0	0	0	0	0	0	0	0	0	0	0	0	0	0	0	0	0	0	0	0	0	0	0	0
ASV00883	402	3997	27	0	155	0	45	0	0	0	0	0	0	0	0	0	0	0	0	0	0	0	0	0	0	0	0	0	0	0	0	0	0	0	0	0	0	0	0	0	0	0	0	0	0	0	0	0	0
ASV00884	402	3997	0	0	0	0	0	0	0	0	0	0	0	0	0	0	0	0	0	0	0	0	0	0	0	0	0	0	0	0	0	0	0	0	0	0	0	0	0	0	0	0	0	0	0	0	0	0	0
ASV00885	402	3991	0	0	0	0	0	0	0	0	0	0	0	0	0	0	0	0	0	0	0	0	0	0	0	0	0	0	0	0	0	0	0	0	0	0	0	0	0	0	0	0	0	0	0	0	0	0	0
ASV00886	402	3986	0	0	0	0	0	0	0	0	0	0	0	0	0	0	0	0	0	0	0	0	0	0	0	0	0	0	0	0	0	0	0	0	0	0	0	0	0	0	0	0	0	0	0	0	0	0	0
ASV00887	402	3985	0	0	0	0	0	0	0	0	0	0	0	0	0	0	0	0	0	0	0	0	0	0	0	0	0	0	0	0	0	0	0	0	0	0	0	0	0	0	0	0	0	0	0	0	0	0	0
ASV00888	408	3984	0	0	0	0	0	0	0	0	0	0	0	0	0	0	0	0	0	0	0	0	0	0	0	0	0	0	0	0	0	0	0	0	0	0	0	0	0	0	0	0	0	0	0	0	0	0	0
ASV00889	402	3943	0	0	0	0	0	0	0	0	0	0	0	0	0	0	0	0	0	0	0	0	0	0	0	0	0	0	0	0	0	0	0	0	0	0	0	0	0	0	0	0	0	0	0	0	0	0	0
ASV00890	421	3943	0	0	0	0	0	0	0	0	0	0	0	0	0	0	0	0	0	0	0	0	0	0	0	0	0	0	0	0	0	0	0	0	0	0	0	0	0	0	0	0	0	0	0	0	0	0	0
ASV00891	406	3939	0	0	0	0	0	0	0	0	0	0	0	0	0	0	0	5	0	0	0	0	0	0	0	6	36	0	0	8	4	0	0	0	0	0	0	0	0	0	0	0	0	0	0	0	0	0	0
ASV00892	404	3939	0	0	0	0	0	0	0	0	0	0	0	0	0	0	0	0	0	0	0	0	0	0	0	0	0	0	0	0	0	0	0	0	0	0	0	0	0	0	0	0	0	0	0	0	0	0	0
ASV00893	402	3924	0	0	0	0	0	0	0	0	0	0	0	0	0	0	0	0	0	0	0	0	0	0	0	0	0	0	0	0	0	0	0	0	0	0	0	0	0	0	0	0	0	0	0	0	0	0	0
ASV00894	422	3923	0	0	0	0	0	0	0	0	0	0	0	0	0	0	0	0	0	0	0	0	0	0	0	0	0	0	0	0	0	0	0	0	0	0	0	0	0	0	0	0	0	0	0	0	0	0	0
ASV00895	405	3919	0	7	0	0	18	0	0	0	0	0	0	0	0	0	0	0	0	0	0	0	0	0	0	0	22	0	0	0	0	0	0	0	0	10	0	21	40	0	27	11	0	0	6	0	0	0	0
ASV00896	402	3909	0	0	0	0	0	0	0	0	0	0	0	0	0	0	0	0	110	124	0	0	0	0	0	0	0	0	0	0	0	0	0	0	0	0	0	0	0	0	0	0	0	0	0	0	0	0	0
ASV00897	405	3906	14	188	1691	0	0	0	0	0	0	0	0	0	0	0	0	0	0	0	0	0	0	0	0	0	0	0	0	0	0	0	0	0	0	0	0	0	0	0	0	0	0	0	0	0	0	0	0
ASV00898	403	3901	0	0	12	0	0	0	0	0	0	0	0	0	0	0	0	0	0	0	0	0	0	17	0	0	0	0	0	0	0	0	0	0	0	0	0	0	0	0	0	0	0	0	0	0	0	0	0
ASV00899	422	3894	0	0	0	0	0	0	0	0	0	0	0	0	0	0	0	0	0	0	0	0	0	0	0	0	0	0	0	0	0	21	0	0	0	0	0	0	0	0	0	0	0	0	0	0	0	0	0
ASV00900	426	3890	0	0	0	0	0	0	0	0	0	0	0	0	0	0	0	0	0	0	0	0	0	0	0	0	0	0	0	0	0	0	0	7	0	0	0	13	0	0	0	0	0	0	0	0	0	0	0
ASV00901	405	3887	0	25	37	0	233	22	0	0	0	0	0	0	0	0	0	0	0	0	0	0	0	0	0	0	52	78	0	0	18	0	6	28	19	0	0	8	0	7	11	0	0	30	0	0	0	15	18
ASV00902	402	3880	0	0	0	0	0	0	97	0	176	111	52	251	32	0	11	0	0	0	0	0	0	0	0	0	0	0	0	0	0	0	0	0	0	0	0	0	0	0	0	0	0	0	0	0	0	0	0
ASV00903	422	3877	0	0	0	0	0	0	0	0	0	0	0	0	0	0	0	0	0	0	0	0	0	0	0	0	0	0	0	0	0	0	0	0	0	0	0	0	0	0	0	0	0	0	0	0	0	0	0
ASV00904	421	3864	0	0	0	0	0	0	0	0	0	0	0	0	0	0	0	0	0	0	0	0	0	0	0	0	0	0	0	0	0	0	0	0	0	0	0	0	0	0	0	0	0	0	0	0	0	0	0
ASV00905	402	3844	0	0	0	0	0	0	0	50	77	0	0	23	0	0	0	182	0	0	0	0	0	0	0	0	0	0	0	0	0	0	0	23	16	20	270	76	0	0	16	211	148	0	0	0	0	0	0
ASV00906	402	3839	0	0	0	0	0	0	0	0	0	0	0	0	0	0	0	0	0	0	0	0	0	0	0	0	0	0	0	0	0	0	0	0	0	0	0	0	0	0	0	0	0	0	0	0	0	0	0
ASV00907	422	3838	0	0	0	0	0	0	0	0	0	0	0	0	0	0	0	0	0	0	0	0	0	0	0	0	0	0	0	0	0	0	0	0	0	0	0	0	0	0	0	0	0	211	171	254	421	86	58
ASV00908	402	3825	0	0	0	0	0	0	0	0	0	0	0	0	0	0	0	0	0	0	0	0	0	0	0	0	0	0	0	0	0	0	0	0	0	0	0	0	0	0	47	0	33	0	0	0	0	0	0
ASV00909	427	3820	0	0	0	0	0	0	0	0	0	0	0	0	0	0	0	0	0	0	0	0	0	0	0	0	0	0	0	0	0	0	0	0	0	0	0	0	0	0	0	0	0	0	0	0	0	0	0
ASV00910	402	3802	0	0	0	0	0	0	0	0	0	0	0	0	0	0	0	0	0	0	0	0	0	0	0	0	0	0	0	0	0	0	0	0	0	0	0	0	0	0	0	0	0	0	0	0	0	0	0
ASV00911	421	3801	0	0	0	0	0	0	0	0	0	0	0	0	0	0	0	0	0	0	0	0	0	0	0	0	0	0	0	0	0	0	0	0	0	0	0	0	0	0	0	0	0	0	0	0	0	0	0
ASV00912	402	3796	0	0	0	0	0	0	0	0	0	0	0	0	0	0	0	0	0	0	0	0	0	0	0	0	0	0	0	0	0	0	0	0	0	0	0	0	0	0	0	0	0	0	0	0	0	0	0
ASV00913	422	3779	0	0	0	0	0	0	0	7	0	0	0	0	0	5	0	0	0	0	0	0	0	5	26	8	4	53	18	52	6	35	3	0	0	0	0	0	0	0	0	0	0	0	0	0	0	0	0
ASV00914	403	3774	0	0	0	0	0	0	0	0	0	0	0	0	0	0	0	0	0	0	0	0	0	0	0	0	0	0	0	0	0	0	0	0	0	0	0	0	0	0	0	0	0	0	0	0	0	0	0
ASV00915	427	3769	0	0	0	0	0	0	0	0	0	0	0	0	0	0	0	0	0	0	0	0	0	0	0	0	0	0	0	0	0	0	0	0	0	0	0	0	0	0	0	0	0	0	0	0	0	0	0
ASV00916	427	3768	0	0	0	0	0	0	0	0	0	0	0	0	0	0	0	0	0	0	0	0	0	0	0	0	0	0	0	0	0	0	0	0	0	0	0	0	0	0	0	0	0	0	0	0	0	0	0
ASV00917	402	3738	0	0	0	0	0	0	0	0	0	0	0	0	0	0	0	0	0	0	0	0	0	0	0	0	0	0	0	0	0	0	0	0	0	0	0	0	0	0	0	0	0	0	0	0	0	0	0
ASV00918	422	3730	0	0	0	0	0	0	0	0	0	0	0	0	0	0	0	0	0	0	0	0	0	0	0	0	0	0	0	0	0	0	0	0	0	0	0	0	0	0	0	0	0	0	0	0	0	0	0
ASV00919	404	3727	0	0	0	0	0	0	0	0	0	0	0	0	0	0	0	0	0	0	0	0	0	0	0	0	0	0	0	0	0	0	0	0	0	0	0	0	0	0	0	0	0	0	0	0	0	0	0
ASV00920	401	3723	0	0	0	0	0	0	0	0	0	0	0	0	0	0	0	0	0	0	0	0	0	0	0	0	0	0	0	0	0	0	0	0	0	0	0	0	0	0	0	0	0	0	0	0	0	0	0
ASV00921	427	3722	0	0	0	0	0	0	0	0	0	0	0	0	0	0	0	0	0	0	0	0	0	0	0	0	0	0	0	0	0	0	0	0	0	0	0	0	0	0	0	0	0	0	0	0	0	0	0
ASV00922	403	3715	0	0	0	0	0	0	0	0	0	0	0	0	0	0	0	0	0	0	0	0	0	0	0	0	0	0	0	0	0	0	0	0	0	0	0	0	0	0	0	0	0	0	0	0	0	0	0
ASV00923	402	3709	0	0	0	0	0	0	0	0	0	0	0	0	0	0	0	0	0	0	0	0	0	0	0	0	0	0	0	0	0	0	0	0	0	0	0	0	0	0	0	0	0	0	0	0	0	0	0
ASV00924	402	3698	0	0	0	0	0	0	0	0	0	0	0	0	0	0	0	0	0	0	0	0	0	0	0	154	0	0	0	0	0	0	0	0	0	0	0	0	0	0	0	0	0	0	0	0	0	0	0
ASV00925	402	3698	0	0	0	0	0	0	0	0	0	0	0	0	0	0	0	0	0	0	0	0	0	0	0	0	0	0	0	0	0	0	0	0	0	0	0	0	0	0	0	0	0	0	0	0	0	0	0
ASV00926	405	3695	0	0	0	0	0	0	0	0	0	0	0	0	0	0	0	0	0	0	0	0	0	0	0	0	0	0	0	0	0	0	0	0	0	0	0	0	0	0	0	0	0	0	0	0	0	0	52
ASV00927	402	3688	0	0	0	0	0	0	0	0	0	0	0	0	0	0	0	0	0	0	0	0	0	0	0	0	0	0	0	0	0	0	0	0	0	0	0	0	0	0	0	0	0	0	0	0	0	0	0
ASV00928	427	3678	0	0	0	13	0	0	0	0	0	0	0	0	0	0	0	0	0	0	0	0	0	0	0	0	0	0	0	0	0	0	0	0	0	55	104	30	31	16	26	131	130	0	0	0	81	0	0
ASV00929	403	3676	0	0	0	0	0	0	0	0	0	0	0	0	0	0	0	0	0	0	0	0	0	0	0	0	0	0	0	0	0	0	0	0	0	0	0	0	0	0	0	0	0	0	0	0	0	0	0
ASV00930	422	3661	0	0	0	0	0	0	0	0	0	0	0	0	0	0	0	0	0	0	0	0	0	0	0	0	0	0	0	0	0	0	0	0	0	0	0	0	0	0	0	0	0	0	0	0	0	0	0
ASV00931	402	3655	0	0	0	0	0	0	0	0	0	0	0	0	0	0	0	0	0	0	0	0	0	0	0	0	0	0	0	0	0	0	0	0	0	0	0	0	0	0	0	0	0	0	0	0	0	0	0
ASV00932	422	3649	0	0	0	0	0	0	0	0	0	0	0	0	0	0	0	0	0	0	0	0	0	0	0	0	0	0	0	0	0	0	0	0	0	0	0	0	0	0	0	0	0	0	0	0	0	0	0
ASV00933	402	3638	0	0	0	0	0	0	19	0	0	0	0	0	0	0	0	15	0	0	0	0	0	0	0	0	0	0	0	0	0	0	0	0	0	0	0	0	7	0	0	0	0	0	0	0	14	10	0
ASV00934	426	3630	26	0	89	0	0	0	0	0	0	0	0	0	0	0	0	0	0	0	0	0	0	0	0	0	0	0	0	0	0	0	0	32	0	0	0	0	0	22	0	0	0	0	0	0	0	0	0
ASV00935	405	3621	0	0	0	0	0	0	0	80	28	0	69	0	19	16	7	43	0	0	0	0	0	0	45	16	0	0	0	13	24	13	0	0	0	0	0	0	0	0	0	0	0	0	0	0	0	0	0
ASV00936	422	3613	0	0	0	0	0	0	0	0	0	0	0	0	0	0	0	0	0	0	0	0	0	0	0	0	0	0	0	0	0	0	0	0	0	0	0	0	0	0	0	0	0	0	0	0	0	0	0
ASV00937	422	3610	0	0	0	0	0	0	0	0	0	0	0	0	0	0	0	0	0	0	0	0	0	0	0	0	0	0	0	0	0	0	0	0	0	0	0	0	0	0	0	0	0	0	0	0	0	0	0
ASV00938	405	3607	0	14	538	0	0	0	0	0	0	0	0	0	0	0	0	0	0	0	0	0	0	0	0	0	0	0	0	0	0	0	0	70	72	188	0	16	10	122	0	76	70	0	0	0	0	0	0
ASV00939	405	3604	0	0	0	0	0	0	0	0	0	0	0	0	0	0	0	0	0	0	0	0	0	0	0	0	0	0	0	0	0	0	0	187	293	113	0	306	23	338	143	163	0	0	0	0	0	0	0
ASV00940	401	3597	0	0	0	0	0	0	0	0	0	0	0	0	0	0	0	0	0	0	0	0	0	0	0	0	0	0	0	0	0	0	0	0	0	33	135	0	0	0	57	0	0	0	0	0	0	0	0
ASV00941	403	3592	0	0	0	0	0	0	0	0	0	0	0	0	0	0	0	0	0	0	0	0	0	0	0	0	0	0	0	0	0	0	0	0	41	0	0	0	0	224	0	23	15	0	0	0	0	0	0
ASV00942	402	3571	0	0	90	0	52	0	0	0	0	0	0	0	0	0	0	0	0	0	0	0	0	0	0	0	0	0	0	0	0	0	0	0	0	0	0	0	0	0	0	0	0	0	0	0	0	0	0
ASV00943	402	3566	0	0	0	0	0	0	0	0	0	0	0	0	0	0	0	0	0	0	0	0	0	0	0	0	0	0	0	0	0	0	0	0	0	0	0	0	0	0	0	0	0	0	0	0	0	0	0
ASV00944	421	3558	0	0	0	0	0	0	0	0	0	0	0	0	0	0	0	0	0	21	11	6	0	0	0	0	0	0	0	0	0	0	0	0	0	0	0	0	0	0	0	0	0	0	0	0	0	0	0
ASV00945	422	3555	0	0	0	0	0	0	0	0	0	0	0	0	0	0	0	0	0	0	0	0	0	0	0	0	0	0	0	0	0	0	0	0	0	0	0	0	0	0	0	0	0	0	0	0	0	0	0
ASV00946	422	3545	0	0	0	0	0	0	0	0	0	0	0	0	0	0	0	0	0	0	0	0	0	0	0	0	0	0	0	0	0	0	0	0	0	0	0	0	0	0	0	0	0	0	0	0	0	0	0
ASV00947	405	3531	0	0	0	0	0	0	0	0	0	0	0	0	0	0	0	0	0	0	0	0	0	0	0	0	0	0	0	0	0	0	0	0	0	0	0	0	0	0	0	0	0	0	0	0	0	0	0
ASV00948	428	3529	0	0	0	0	0	0	0	0	0	0	0	0	0	0	0	0	0	0	0	0	48	0	49	0	0	0	0	0	139	0	0	0	0	0	0	0	0	0	0	0	0	0	0	0	0	0	0
ASV00949	402	3528	0	0	0	0	0	0	0	0	0	0	0	0	0	0	0	0	0	0	0	0	0	0	0	0	0	0	0	0	0	0	0	0	0	0	80	0	0	0	0	0	0	0	0	0	0	0	0
ASV00950	404	3515	0	0	0	0	0	0	0	0	0	0	0	0	0	0	0	0	0	0	0	0	0	0	0	0	0	0	0	0	0	0	0	0	0	0	0	0	0	0	0	0	0	0	0	0	0	0	0
ASV00951	402	3511	0	0	0	0	0	0	0	0	0	0	0	0	0	0	0	0	0	0	0	0	0	0	0	0	0	0	0	0	0	0	0	0	22	0	37	0	0	0	0	87	0	0	0	0	0	0	0
ASV00952	422	3507	0	0	0	0	0	0	0	0	0	0	0	0	0	0	0	0	0	0	0	0	0	0	0	0	0	0	0	0	0	0	0	0	0	0	0	0	0	0	0	0	0	0	0	0	0	0	0
ASV00953	422	3506	0	0	0	0	0	0	0	0	0	0	0	0	0	0	0	0	0	0	0	0	0	0	0	0	0	0	0	0	0	0	0	0	0	0	0	0	0	0	0	0	0	0	0	0	0	0	0
ASV00954	402	3495	0	0	0	0	0	0	0	0	66	111	63	0	0	0	0	497	0	0	0	0	0	0	0	0	0	0	0	0	0	0	0	0	0	0	0	0	0	0	0	0	0	0	0	0	0	0	0
ASV00955	403	3493	0	0	0	0	0	0	0	0	0	0	0	0	0	0	0	0	0	0	0	0	0	0	0	0	0	0	0	0	0	0	0	0	0	0	0	0	138	64	56	0	0	0	0	0	0	0	0
ASV00956	423	3488	0	0	0	0	0	0	0	0	0	0	0	0	0	0	0	0	0	0	0	0	0	0	0	0	0	0	0	0	0	0	0	0	0	0	0	0	0	0	0	0	0	0	0	0	0	0	0
ASV00957	402	3478	0	0	0	0	0	0	0	0	0	0	0	0	0	0	0	0	0	0	0	0	0	0	0	0	0	0	0	0	0	0	0	0	0	0	0	0	0	0	0	0	0	275	0	0	0	0	0
ASV00958	403	3475	0	0	0	0	0	0	0	0	0	0	0	0	0	0	0	0	0	0	0	0	0	0	0	0	0	0	0	0	0	0	0	0	0	0	0	0	0	0	0	0	0	0	0	0	0	0	0
ASV00959	427	3472	0	0	0	0	0	0	0	0	0	0	0	0	0	0	0	0	0	0	0	0	0	0	0	0	0	0	0	0	0	0	0	0	0	0	0	0	0	0	0	0	0	0	0	0	0	0	0
ASV00960	422	3460	0	0	0	0	0	0	0	0	0	0	0	0	0	0	0	0	0	0	0	0	0	0	0	0	0	0	0	0	0	0	0	0	0	0	0	0	0	0	0	0	0	0	0	0	0	0	0
ASV00961	401	3459	0	0	0	0	0	0	0	0	0	0	0	0	0	0	0	0	0	0	0	0	0	0	0	0	0	0	0	0	0	0	0	0	0	0	0	0	0	0	0	0	0	0	0	0	0	0	0
ASV00962	427	3456	0	0	0	0	0	0	0	0	0	0	0	0	0	0	0	0	0	0	0	15	0	0	0	0	0	23	0	0	0	0	0	0	0	0	9	0	0	0	0	0	0	0	0	0	42	0	0
ASV00963	428	3451	0	0	0	0	0	0	0	0	0	0	0	0	0	0	0	0	0	0	0	0	0	0	0	0	0	0	0	0	0	0	0	0	0	0	0	0	0	0	0	0	0	0	0	0	0	0	0
ASV00964	422	3444	0	0	0	0	0	0	0	0	0	0	0	0	0	0	0	0	0	0	0	0	0	0	0	0	0	0	0	0	0	0	0	0	0	0	0	0	0	0	0	0	0	0	0	0	0	0	0
ASV00965	426	3436	0	0	0	0	0	0	0	0	0	0	0	0	0	0	0	0	0	0	0	0	0	0	0	0	0	0	0	0	0	0	0	0	0	0	0	0	0	0	0	0	0	0	0	0	0	0	0
ASV00966	427	3425	0	0	0	0	0	0	0	0	0	0	0	0	0	0	0	0	0	0	0	0	0	0	0	0	0	0	0	0	0	0	0	0	0	26	37	0	33	0	0	82	48	0	0	0	16	0	0
ASV00967	404	3423	0	0	12	0	0	0	0	32	23	5	37	0	31	9	0	0	0	0	0	0	0	0	18	0	0	0	0	0	0	0	0	0	0	0	0	0	0	0	0	0	0	0	0	0	15	10	6
ASV00968	404	3408	53	5	163	10	38	6	0	0	10	0	19	0	7	0	0	0	0	6	2	0	0	0	0	0	0	0	0	0	0	0	0	12	0	0	0	0	0	4	0	0	0	0	7	0	0	0	0
ASV00969	422	3398	0	0	0	0	0	0	0	0	0	0	0	0	0	0	0	0	0	0	0	0	0	0	0	0	0	0	0	0	0	0	0	0	0	0	0	0	0	0	0	0	0	0	0	0	0	0	0
ASV00970	402	3384	0	0	0	0	0	0	133	72	91	0	0	0	0	0	0	289	0	0	0	0	0	0	0	0	0	0	0	0	0	0	0	0	0	57	0	0	0	0	0	0	0	0	0	0	0	0	0
ASV00971	422	3383	0	0	0	0	0	0	0	0	0	0	0	0	0	0	0	0	0	0	0	0	0	0	0	0	0	0	0	0	0	0	0	0	0	0	0	0	0	0	0	0	0	0	0	0	0	0	0
ASV00972	404	3371	9	0	34	7	0	0	7	0	0	10	13	10	0	0	0	7	0	0	0	0	5	0	0	0	12	15	15	8	8	6	0	0	0	11	6	0	0	6	28	12	0	0	0	6	0	0	0
ASV00973	426	3369	0	0	0	0	0	0	0	0	0	0	0	0	0	0	0	0	0	0	0	0	0	0	0	0	0	0	0	0	0	0	0	0	0	0	0	0	0	0	0	0	0	0	0	0	0	0	0
ASV00974	422	3363	0	110	196	41	474	221	0	0	0	0	0	0	0	0	0	0	0	0	0	0	0	0	0	0	0	0	0	0	0	0	0	0	0	0	0	0	0	0	0	0	0	0	0	0	0	0	0
ASV00975	422	3349	0	0	0	0	0	0	0	0	0	0	0	0	0	0	0	0	0	0	0	0	0	0	0	0	0	0	0	0	0	0	0	0	0	0	0	0	0	0	0	0	0	0	0	0	0	0	0
ASV00976	405	3348	0	0	0	0	0	0	0	0	0	0	0	0	0	0	0	0	0	18	0	0	10	0	0	0	0	0	0	0	0	0	0	208	93	83	198	109	198	76	485	86	42	37	14	42	63	43	38
ASV00977	402	3345	0	0	0	0	0	0	0	0	0	0	0	0	0	0	0	0	11	126	0	6	0	0	0	0	0	0	0	0	0	0	0	48	40	26	11	0	0	57	0	25	14	0	0	0	0	0	0
ASV00978	402	3340	0	0	0	0	0	0	0	0	0	0	0	0	0	0	0	0	0	0	0	0	0	0	0	0	0	0	0	0	0	0	46	0	0	0	0	0	0	0	0	28	0	0	0	0	65	0	0
ASV00979	427	3338	0	0	0	0	0	0	0	0	0	0	0	0	0	0	0	0	0	0	0	0	0	0	0	0	0	0	0	0	0	0	0	0	0	0	0	0	0	0	0	0	0	0	0	0	0	0	0
ASV00980	427	3329	0	0	0	0	0	0	0	0	0	0	0	0	0	0	0	0	0	0	0	0	0	0	0	0	0	0	0	0	0	0	0	0	0	0	0	0	0	0	0	0	0	0	0	0	0	0	0
ASV00981	404	3324	0	0	0	0	0	0	0	0	0	0	0	0	0	0	0	0	0	0	0	0	0	0	0	0	0	0	0	0	0	0	0	0	0	0	0	0	0	0	0	0	0	0	0	0	0	0	0
ASV00982	405	3318	0	0	0	0	0	0	254	0	0	0	0	0	0	0	0	0	0	0	0	0	0	0	0	0	11	0	0	0	0	0	0	0	0	0	0	0	0	0	0	0	0	0	0	0	0	0	0
ASV00983	422	3317	0	0	0	0	0	0	0	0	0	0	0	0	0	0	0	0	0	0	0	0	0	0	0	0	0	0	0	0	0	0	0	0	0	0	0	0	0	0	0	0	0	0	0	0	0	0	0
ASV00984	402	3317	0	0	0	0	0	0	0	0	0	0	0	0	0	0	0	0	0	0	0	0	0	0	0	0	0	0	0	0	0	0	0	0	0	0	0	0	0	0	0	0	0	0	0	0	0	0	0
ASV00985	427	3314	0	0	0	0	0	0	0	0	0	0	0	0	0	0	0	0	0	0	0	0	0	0	0	0	0	0	0	0	0	0	0	0	0	0	0	0	0	0	0	0	0	0	0	0	0	0	0
ASV00986	402	3311	0	20	180	0	0	0	0	0	0	0	0	0	0	0	0	0	0	0	0	0	0	0	0	0	0	0	0	0	0	0	0	0	0	0	0	0	0	0	0	0	0	0	0	0	0	0	0
ASV00987	422	3311	0	0	0	0	0	0	0	0	0	0	0	0	0	0	0	0	0	0	0	0	0	0	0	0	0	0	0	0	0	0	0	0	0	0	0	0	0	0	0	0	0	0	0	0	0	0	0
ASV00988	402	3301	0	0	0	0	0	0	0	0	0	0	0	0	0	0	0	0	0	0	0	0	0	0	0	0	0	0	0	0	0	0	0	0	0	0	0	0	0	0	0	0	0	0	0	0	0	0	0
ASV00989	404	3297	0	0	0	0	0	0	0	0	0	0	0	0	0	0	0	0	0	0	0	0	0	0	0	0	0	0	0	0	0	0	0	101	0	0	0	0	0	0	0	0	0	0	0	0	0	0	0
ASV00990	407	3293	0	0	0	0	0	0	0	0	0	0	0	0	0	0	0	0	0	0	0	0	0	0	0	0	0	0	0	0	0	0	0	0	0	0	0	0	0	0	0	0	0	0	0	0	0	0	0
ASV00991	422	3289	0	0	0	0	0	0	0	0	0	0	0	0	0	0	0	0	0	0	0	0	0	0	0	0	0	0	0	0	0	0	0	0	0	0	0	0	0	0	0	0	0	0	0	0	0	0	0
ASV00992	427	3285	0	0	0	0	0	0	0	0	0	0	0	0	0	0	0	0	0	0	0	0	0	0	0	0	0	0	0	0	0	0	0	0	0	0	0	0	0	0	0	0	0	0	0	0	0	0	0
ASV00993	427	3276	0	0	0	0	0	0	0	0	0	0	0	0	0	0	0	0	0	0	0	0	0	0	0	0	53	0	0	0	0	463	55	0	0	0	164	0	0	0	83	0	0	0	0	0	0	0	0
ASV00994	402	3269	0	26	15	0	164	0	0	0	0	0	0	0	0	0	0	0	0	34	0	6	0	0	0	0	0	0	0	0	0	0	0	0	0	0	0	0	0	0	0	16	0	28	51	66	55	23	0
ASV00995	402	3258	0	0	0	0	0	0	0	0	32	0	23	0	0	0	0	0	0	0	0	0	0	0	0	0	0	0	0	0	0	0	0	0	0	0	0	0	0	0	0	0	0	175	0	92	94	0	0
ASV00996	402	3253	0	0	0	0	0	0	0	0	0	0	0	0	0	0	0	0	0	0	0	0	0	0	0	0	0	0	0	0	0	0	0	0	0	0	0	0	0	0	0	0	0	0	0	0	0	0	0
ASV00997	409	3240	0	0	0	0	0	0	0	0	0	0	0	0	0	0	0	0	0	0	0	101	0	0	0	0	0	130	0	0	0	0	0	0	0	0	0	0	0	0	0	0	0	0	0	0	0	0	0
ASV00998	402	3237	0	0	0	0	0	0	0	0	0	0	0	0	0	0	0	0	0	0	0	0	0	0	0	0	0	0	0	0	0	0	0	0	0	0	0	0	0	0	0	0	0	0	0	0	0	0	0
ASV00999	405	3231	0	41	0	0	0	0	0	0	0	0	0	0	0	0	0	0	0	0	0	0	0	0	0	0	0	0	0	0	0	0	0	18	0	9	0	0	0	0	0	0	0	0	0	0	0	0	0
ASV01000	403	3223	0	0	0	0	0	0	0	0	0	0	0	0	0	0	0	0	0	0	0	0	0	0	0	0	0	0	0	0	0	0	0	0	0	0	0	0	0	0	0	0	0	140	0	42	600	102	37
ASV01001	427	3221	0	0	0	0	0	0	0	0	0	0	0	0	0	0	0	0	0	0	0	0	0	0	0	0	0	0	0	0	0	0	0	0	0	0	0	0	0	0	0	0	0	0	0	0	0	0	0
ASV01002	402	3220	0	0	0	0	0	0	0	0	0	0	0	0	0	0	0	0	0	0	0	0	0	0	0	0	0	0	0	0	0	0	0	0	0	0	0	0	0	0	0	0	0	0	0	0	0	0	0
ASV01003	422	3196	0	0	0	0	0	0	0	0	0	0	0	0	0	0	0	0	0	0	0	0	0	0	0	0	0	0	0	0	0	0	0	0	0	0	0	0	0	0	0	0	0	0	0	0	0	0	0
ASV01004	402	3193	0	0	0	0	0	0	0	0	0	0	0	0	0	0	0	0	0	0	0	0	0	0	0	0	0	0	0	0	0	0	0	0	0	0	0	0	0	0	0	0	0	0	0	0	0	0	0
ASV01005	422	3192	0	0	0	0	0	0	0	0	0	0	0	0	0	0	0	0	0	0	0	0	0	0	0	0	0	0	0	0	0	0	0	0	0	0	0	0	0	0	0	0	0	0	0	0	0	0	0
ASV01006	421	3185	0	0	0	0	0	0	0	0	0	0	0	0	0	0	0	0	0	0	0	0	0	0	0	0	0	0	0	0	0	0	0	0	0	0	0	0	0	0	0	0	0	0	0	0	0	0	0
ASV01007	402	3172	0	0	0	374	0	0	0	0	0	0	0	0	0	0	0	0	0	0	0	0	0	0	0	0	0	0	0	0	0	0	0	0	0	0	0	0	0	0	0	0	0	0	0	0	0	0	0
ASV01008	422	3168	0	0	0	0	0	0	0	0	0	0	0	0	0	0	0	0	0	0	0	0	0	0	0	0	0	0	0	2	0	0	0	0	0	0	0	0	0	0	0	0	0	0	0	0	0	0	0
ASV01009	422	3168	0	0	0	0	0	0	0	0	0	0	0	0	0	0	0	0	0	0	0	0	0	0	0	0	0	0	0	0	0	0	0	0	0	0	0	0	0	0	0	0	0	0	0	0	0	0	0
ASV01010	402	3160	0	0	0	0	0	0	0	0	0	0	0	0	0	0	0	0	0	0	0	0	0	0	0	0	0	0	0	0	0	0	0	0	0	0	0	0	0	0	0	0	0	0	0	0	0	0	0
ASV01011	404	3152	0	0	74	0	0	0	0	0	0	0	0	0	0	0	0	0	0	0	0	0	0	0	0	0	0	0	0	0	0	0	0	0	0	0	0	6	0	0	0	0	0	0	0	0	0	0	0
ASV01012	402	3138	0	0	0	0	0	0	0	0	0	0	0	0	0	0	0	0	0	0	0	0	0	0	0	0	0	0	0	0	0	0	0	0	0	0	0	0	0	0	0	0	0	0	0	0	0	0	0
ASV01013	405	3131	0	0	22	8	11	0	0	42	51	12	64	37	27	0	0	33	0	0	0	0	0	0	13	0	0	11	0	0	19	16	0	0	10	4	0	0	0	11	0	19	0	8	0	13	11	0	0
ASV01014	405	3130	0	0	23	0	0	0	0	0	0	0	0	0	0	0	0	0	0	0	0	0	0	0	0	0	0	0	0	0	0	0	0	42	0	37	7	19	20	42	17	27	19	23	6	19	32	11	6
ASV01015	403	3126	0	0	0	0	0	0	0	0	0	0	0	0	0	0	0	0	0	0	0	0	0	0	0	0	0	0	0	0	0	0	0	71	106	102	15	118	56	69	0	606	126	0	0	0	0	0	0
ASV01016	402	3114	0	0	0	0	0	0	0	0	0	0	0	0	0	0	0	0	0	0	0	0	0	0	0	0	0	0	0	0	0	0	0	0	0	0	0	0	0	0	0	0	0	0	0	0	0	0	0
ASV01017	421	3113	16	12	27	10	39	27	0	0	0	0	0	0	0	0	0	0	0	0	0	0	0	0	16	0	0	0	0	0	0	3	0	0	0	0	0	0	0	0	0	0	0	0	0	0	0	0	0
ASV01018	403	3110	0	0	0	0	0	0	0	0	0	0	0	0	0	0	0	0	0	0	0	0	0	0	0	0	0	0	0	0	0	0	0	0	0	0	0	0	0	0	0	0	0	0	0	0	0	0	0
ASV01019	427	3106	0	0	0	0	0	0	0	0	0	0	0	0	0	0	0	0	0	0	0	0	0	0	0	0	0	0	0	0	0	0	0	0	0	0	0	0	0	0	0	0	0	0	0	0	0	0	0
ASV01020	403	3102	0	0	0	0	0	0	0	0	0	0	0	0	0	0	0	0	0	0	0	0	0	0	0	0	0	0	0	0	0	0	0	0	0	0	0	0	0	0	1470	0	0	0	0	0	0	0	0
ASV01021	402	3099	0	0	0	0	0	0	0	0	0	0	0	0	0	0	0	0	0	0	0	0	0	0	0	0	0	0	0	0	0	0	0	0	0	0	0	0	0	0	0	0	0	0	0	0	0	0	0
ASV01022	422	3099	0	0	0	0	0	0	0	0	0	0	0	0	0	0	0	0	0	0	0	0	0	0	0	0	0	0	0	0	0	0	0	0	0	0	0	0	0	0	0	0	0	0	0	0	0	0	0
ASV01023	402	3096	0	0	0	0	0	0	0	0	0	0	0	0	0	0	0	0	0	0	0	0	0	0	0	0	0	0	0	0	0	0	0	0	0	0	0	0	0	0	0	0	0	0	0	0	0	0	0
ASV01024	401	3095	0	0	0	0	22	0	0	0	0	0	0	0	0	0	0	0	0	0	0	0	0	0	0	0	0	31	0	0	0	36	0	195	116	112	0	102	81	86	69	160	199	0	0	0	0	0	0
ASV01025	422	3095	0	0	0	0	0	0	0	0	0	0	0	0	0	0	0	0	0	0	0	0	0	0	0	0	0	0	0	0	0	0	0	0	0	0	0	0	0	0	0	0	0	0	0	0	0	0	0
ASV01026	405	3092	0	0	0	0	0	0	0	0	6	0	0	0	0	0	0	0	0	0	0	0	0	0	100	0	18	17	65	32	283	52	0	0	0	0	0	0	0	0	0	0	0	0	0	0	0	0	0
ASV01027	427	3085	0	0	0	0	0	0	0	0	0	0	0	0	0	0	0	0	0	0	0	0	0	0	0	0	0	0	0	0	0	0	0	0	0	0	0	0	0	0	0	0	0	0	0	0	0	0	0
ASV01028	403	3074	0	19	0	0	0	0	0	2	18	3	0	0	6	1	31	0	0	44	0	41	0	22	2	0	0	1	0	0	0	3	0	0	24	0	0	0	0	29	0	48	0	0	0	2	0	0	2
ASV01029	421	3074	0	0	0	0	0	0	0	0	0	0	0	0	0	0	0	0	0	0	0	0	0	0	0	0	0	0	0	0	0	0	0	0	0	0	0	0	0	0	0	0	0	0	0	0	0	0	0
ASV01030	402	3073	0	0	0	0	0	0	0	0	0	0	0	0	0	0	0	0	0	0	0	0	0	0	0	0	0	0	0	0	0	0	0	0	0	0	0	0	0	0	0	0	0	90	0	0	0	0	0
ASV01031	402	3063	0	0	0	0	0	0	0	0	0	0	0	0	0	0	0	0	0	0	0	0	0	0	0	0	0	0	0	0	0	0	0	0	0	0	0	0	0	0	0	0	0	0	0	0	0	0	0
ASV01032	402	3059	0	0	0	0	0	0	0	0	0	0	0	0	0	0	0	0	0	0	0	0	0	0	0	0	0	0	0	0	0	0	0	0	0	0	0	0	0	0	0	0	0	0	0	0	0	0	0
ASV01033	422	3058	0	0	0	0	0	0	0	0	0	0	0	0	0	0	0	0	0	0	1	0	0	0	0	0	0	0	0	0	0	0	0	0	0	0	0	0	0	0	0	0	0	0	0	0	0	0	0
ASV01034	402	3044	0	0	0	0	0	0	0	0	0	0	0	0	0	0	0	0	0	9	0	0	0	0	0	24	24	0	0	0	0	0	0	0	0	0	0	6	0	0	0	0	0	0	0	0	0	0	0
ASV01035	422	3041	0	0	0	0	0	0	0	0	0	0	0	0	0	0	0	0	0	0	0	0	0	0	0	0	0	0	0	0	0	0	0	0	0	0	0	0	0	0	0	0	0	0	0	0	0	0	0
ASV01036	422	3040	0	0	0	0	0	0	0	0	0	0	0	0	0	0	0	0	0	0	0	0	0	0	0	0	662	386	179	248	0	826	0	0	0	0	0	0	0	0	0	55	0	0	0	0	0	0	0
ASV01037	402	3026	47	4	111	41	32	33	0	0	0	0	0	0	0	0	0	0	0	0	0	0	0	0	0	0	50	5	27	64	31	58	0	45	36	80	19	31	43	48	34	92	16	0	0	0	0	0	9
ASV01038	402	3018	0	0	0	0	0	0	0	0	0	0	0	0	0	0	0	0	13	550	255	93	36	0	0	0	0	0	0	0	0	0	0	0	0	0	0	0	0	0	0	0	0	0	0	0	0	0	0
ASV01039	422	3011	0	0	0	0	0	0	0	0	0	0	0	0	0	0	0	0	0	0	0	0	0	0	0	0	0	0	0	0	0	0	0	0	0	0	0	0	0	0	0	0	0	0	0	0	0	0	0
ASV01040	403	3008	0	0	0	0	0	0	0	0	0	0	0	0	0	0	0	0	0	0	0	0	0	0	0	0	0	0	0	0	0	0	0	0	0	0	0	0	0	0	0	0	0	0	0	0	0	0	0
ASV01041	411	3001	0	0	0	0	0	0	0	0	0	0	0	0	0	0	0	0	0	0	0	0	0	0	0	0	0	0	0	0	0	0	0	0	0	0	0	0	0	0	0	0	0	0	0	0	0	0	0
ASV01042	422	2998	0	0	0	0	0	0	0	0	0	0	0	0	0	0	0	0	0	0	0	0	0	0	0	0	0	0	0	0	0	0	0	0	0	0	0	0	0	0	0	0	0	0	0	0	0	0	0
ASV01043	402	2997	0	0	0	0	0	0	0	0	0	0	0	0	0	0	0	0	0	0	0	0	0	0	0	0	0	0	0	0	0	0	0	0	0	0	0	0	0	0	0	0	0	0	0	0	0	0	0
ASV01044	422	2993	0	0	0	0	0	0	0	0	0	0	0	0	0	0	0	0	0	0	0	0	0	0	0	0	0	0	0	0	0	0	0	0	0	0	0	0	0	0	0	0	0	0	0	0	0	0	0
ASV01045	426	2980	0	0	0	0	0	0	0	0	0	0	0	0	0	0	0	0	0	0	0	0	0	0	0	0	0	0	0	0	0	0	0	0	0	0	0	0	0	0	0	0	0	0	0	0	0	0	0
ASV01046	404	2969	0	0	0	0	0	0	0	0	0	0	0	0	0	0	0	0	0	0	0	0	0	0	0	0	0	0	0	0	0	0	0	0	34	0	0	0	0	0	0	206	12	0	0	0	0	179	75
ASV01047	402	2967	0	0	0	0	0	0	0	0	0	0	0	0	0	0	0	0	0	0	0	0	0	0	0	0	0	0	0	0	0	0	0	0	0	0	0	0	0	0	0	0	0	0	0	0	0	0	0
ASV01048	402	2966	0	0	0	0	0	0	0	0	0	0	0	0	0	0	0	0	0	76	0	0	0	0	0	0	0	0	0	0	0	0	0	0	0	0	0	0	0	0	0	0	0	0	0	0	0	0	0
ASV01049	402	2961	0	0	0	0	0	0	0	0	0	0	0	0	0	0	0	0	0	0	0	0	0	0	0	0	0	0	0	0	0	0	0	0	0	0	0	0	0	0	0	0	0	0	0	0	0	0	0
ASV01050	405	2948	0	0	0	0	0	0	0	0	0	0	0	0	0	0	0	0	0	0	0	0	0	0	0	0	0	0	0	0	0	0	0	0	0	0	0	0	0	0	0	0	0	0	0	0	0	0	0
ASV01051	402	2948	0	0	0	0	0	0	0	0	0	0	0	0	0	0	0	0	0	0	0	0	0	0	0	0	0	0	0	0	0	0	0	0	0	0	0	0	0	0	0	0	0	0	0	0	0	0	0
ASV01052	427	2946	0	0	0	0	0	0	0	0	0	0	0	0	0	0	0	0	0	0	0	0	0	0	0	0	0	0	0	0	0	0	0	0	0	0	0	0	0	0	8	0	0	0	0	0	0	0	0
ASV01053	427	2944	0	0	0	0	0	0	0	218	167	157	109	156	98	73	70	286	0	0	0	0	0	0	0	0	0	0	0	0	0	0	0	0	0	0	0	0	0	0	0	0	0	0	0	0	0	0	0
ASV01054	422	2926	0	690	1272	156	230	303	0	0	0	0	0	0	0	0	0	0	0	0	0	0	0	0	0	0	0	0	0	0	0	0	0	0	0	0	0	0	0	0	0	0	0	0	0	0	0	0	0
ASV01055	402	2923	6	0	44	0	21	22	0	6	13	11	0	0	0	0	0	12	0	0	5	0	0	11	0	0	32	23	13	19	17	19	0	20	0	8	21	10	18	0	22	27	9	0	0	7	0	6	0
ASV01056	402	2922	0	0	0	0	0	0	0	0	0	0	0	0	0	0	0	0	0	0	0	0	0	0	0	0	0	0	0	0	0	0	0	0	0	0	0	0	0	0	0	0	0	0	0	0	0	0	0
ASV01057	405	2921	46	0	76	31	11	14	0	0	0	0	0	20	0	0	0	0	0	0	0	0	0	0	0	0	25	13	17	7	18	10	0	19	0	11	0	37	26	12	41	26	0	0	0	0	0	3	0
ASV01058	402	2921	0	0	135	0	0	0	0	0	0	0	0	0	0	0	0	0	0	0	0	0	0	0	0	0	0	0	0	0	0	0	0	0	0	0	0	0	0	0	0	0	0	0	0	0	221	0	0
ASV01059	401	2914	0	0	0	0	0	0	0	0	0	0	0	0	0	0	0	0	0	0	0	0	0	0	0	0	0	0	0	0	0	0	0	0	0	0	0	0	0	0	0	0	0	0	0	0	0	0	0
ASV01060	405	2904	0	0	0	0	0	0	0	0	0	0	0	0	0	0	0	0	0	0	0	0	0	0	0	0	0	0	0	0	0	0	0	0	0	0	0	0	0	0	0	0	0	0	0	0	0	0	0
ASV01061	427	2901	0	0	0	0	0	0	0	27	0	0	0	0	4	5	11	39	0	0	0	0	0	0	17	0	0	0	0	3	17	0	0	0	28	0	0	0	0	33	38	20	0	0	0	0	0	0	0
ASV01062	402	2896	0	0	0	0	0	0	0	0	0	0	0	0	0	0	0	0	0	0	0	0	0	0	0	0	0	0	0	0	0	0	0	126	0	0	0	0	0	0	0	0	0	0	0	0	0	0	0
ASV01063	422	2895	0	0	0	0	0	0	0	0	0	0	0	0	0	0	0	0	0	0	0	0	0	3	6	0	0	0	0	2	3	3	0	1	0	0	0	0	0	0	0	0	0	0	0	0	0	0	0
ASV01064	402	2894	0	0	0	0	0	0	0	0	0	0	0	0	0	0	0	0	0	0	0	0	0	0	0	0	0	0	0	0	0	0	0	0	0	0	0	0	0	0	0	0	0	0	0	0	0	0	0
ASV01065	402	2893	0	0	119	0	0	8	0	0	0	0	0	0	0	0	0	0	0	0	0	0	3	0	0	0	7	0	0	0	0	6	0	6	11	0	6	9	0	9	0	21	0	0	0	0	0	0	0
ASV01066	403	2886	0	0	0	0	0	0	0	0	0	0	0	0	0	0	0	0	0	0	0	0	0	0	0	0	0	0	0	0	0	0	0	0	171	60	0	104	27	201	55	193	25	0	0	0	0	0	0
ASV01067	402	2878	0	0	0	0	12	0	0	11	0	0	0	0	0	0	0	0	0	0	0	0	0	0	0	0	0	0	0	0	0	0	0	0	0	0	0	0	0	0	0	0	0	0	0	0	0	0	0
ASV01068	404	2871	0	0	0	0	0	0	0	0	0	0	0	0	0	0	0	0	0	0	0	0	0	0	0	0	0	0	0	0	0	0	0	0	0	0	0	0	0	0	0	0	0	0	0	0	0	0	0
ASV01069	401	2866	0	0	163	20	0	0	0	0	0	0	0	0	0	0	0	0	0	0	0	0	0	0	0	0	0	0	0	0	0	0	0	15	0	0	32	0	0	0	0	0	0	0	0	0	0	0	0
ASV01070	403	2866	0	0	0	0	0	0	0	0	0	0	0	0	0	0	0	0	0	0	0	0	0	0	0	0	0	0	0	0	0	0	0	0	0	0	0	0	0	0	0	0	0	0	0	0	0	0	0
ASV01071	427	2858	14	0	0	0	0	0	0	0	0	0	0	0	0	0	0	0	0	22	0	0	0	0	0	0	0	0	0	0	0	0	0	0	0	0	0	10	4	0	0	0	0	11	0	15	16	0	0
ASV01072	422	2847	0	0	0	0	0	0	0	215	0	0	0	0	0	72	72	137	0	0	0	0	0	0	0	0	0	0	0	0	0	0	0	0	0	0	0	0	0	0	0	0	0	0	0	0	0	0	0
ASV01073	403	2844	0	0	0	0	0	0	0	0	0	0	0	0	0	0	0	0	0	0	0	0	0	0	0	0	0	0	0	0	0	0	0	0	0	0	0	0	0	0	0	0	0	0	0	0	0	0	0
ASV01074	402	2843	5	3	68	0	0	0	0	0	0	2	0	0	0	0	0	0	0	0	0	0	0	0	7	0	0	22	5	7	27	77	0	11	0	0	0	0	0	7	0	0	5	0	0	0	12	16	0
ASV01075	404	2838	0	0	0	12	39	13	9	12	38	35	7	0	0	0	0	0	0	0	0	0	0	0	0	0	0	0	0	0	0	8	0	24	0	0	0	0	0	0	0	10	0	0	7	0	0	9	0
ASV01076	405	2835	0	7	0	0	0	0	0	0	0	0	0	0	0	0	0	0	0	0	0	0	0	0	0	0	0	0	0	0	0	0	0	0	0	0	0	0	0	11	0	0	0	0	0	0	0	0	0
ASV01077	404	2826	0	0	0	0	0	9	0	0	0	0	0	0	0	0	0	0	0	0	0	0	0	0	0	0	0	0	0	0	0	0	0	0	0	0	0	0	0	0	0	0	0	0	0	0	0	0	0
ASV01078	403	2825	0	0	0	0	0	0	0	0	0	0	0	0	0	0	0	0	0	0	0	0	0	0	0	0	8	13	13	0	30	34	0	0	0	0	0	0	0	0	0	0	0	0	0	0	0	25	20
ASV01079	402	2825	0	0	0	0	0	0	0	0	0	0	0	0	0	0	0	0	0	0	0	0	0	0	0	0	0	0	0	0	0	0	0	0	0	0	0	0	0	0	0	0	0	0	0	0	0	0	0
ASV01080	404	2825	0	0	0	0	0	0	0	0	0	0	0	0	0	0	0	0	0	0	0	0	0	0	0	0	0	0	0	0	0	0	0	0	0	0	0	0	0	0	0	0	0	0	0	0	0	0	0
ASV01081	423	2824	0	0	0	0	0	0	0	0	0	0	0	0	0	0	0	0	0	0	0	0	0	0	0	0	0	0	0	0	0	0	0	0	0	0	0	0	0	0	0	0	0	0	0	0	0	0	0
ASV01082	423	2819	0	0	0	0	0	0	0	0	0	0	0	0	0	0	0	0	0	0	0	0	0	0	0	0	0	0	0	0	0	0	0	0	0	0	0	0	0	0	0	0	0	0	0	0	0	0	0
ASV01083	422	2819	0	0	0	0	0	0	0	0	0	0	0	0	0	0	0	0	0	0	0	0	0	0	0	0	0	0	0	0	0	0	0	0	0	0	0	0	0	0	0	0	0	0	0	0	0	0	0
ASV01084	403	2805	0	0	0	0	0	0	0	0	0	0	0	0	0	0	0	0	0	0	0	0	0	0	0	0	0	0	0	0	0	0	0	0	0	0	0	0	0	0	0	6	0	0	0	0	0	0	0
ASV01085	422	2800	0	0	0	0	0	0	0	0	0	0	0	0	0	0	0	0	0	0	0	0	0	0	0	0	0	0	0	0	0	0	0	0	0	0	0	0	0	0	0	0	0	0	0	0	0	0	0
ASV01086	402	2799	0	0	0	0	0	0	0	0	0	0	0	0	0	0	0	0	0	0	0	0	0	0	0	0	0	0	0	0	0	0	0	0	0	0	0	0	0	0	0	0	0	0	0	0	0	0	0
ASV01087	422	2785	0	0	0	0	0	0	0	0	0	0	0	0	0	0	0	0	0	0	0	0	0	0	0	0	0	0	0	0	0	0	0	0	0	0	0	0	0	0	0	0	0	0	0	0	0	0	0
ASV01088	403	2784	0	0	0	0	0	0	0	0	0	0	0	0	0	0	0	0	0	0	0	0	0	0	0	0	0	0	0	0	0	0	0	53	75	16	23	14	20	30	0	83	0	0	0	0	0	0	0
ASV01089	423	2784	0	0	0	0	0	0	0	0	0	0	0	0	0	0	0	0	0	0	0	0	0	0	0	0	0	0	0	0	0	0	0	0	0	1049	0	0	0	1735	0	0	0	0	0	0	0	0	0
ASV01090	402	2774	0	0	0	0	0	0	0	0	0	0	0	0	0	0	0	0	0	0	0	0	0	0	0	0	0	0	0	0	0	0	0	0	0	0	0	0	0	0	0	0	0	0	0	0	0	0	0
ASV01091	402	2771	0	0	0	0	0	0	0	0	0	0	0	0	0	0	0	0	0	0	0	0	0	0	0	0	0	0	0	0	0	0	0	0	0	0	0	0	0	0	0	0	0	0	0	0	0	0	0
ASV01092	427	2766	0	0	0	0	0	0	0	173	174	155	127	154	112	82	69	280	0	0	0	0	0	0	0	0	0	0	0	0	0	0	0	0	0	0	0	0	0	0	0	0	0	0	0	0	0	0	0
ASV01093	405	2764	0	0	0	0	0	0	0	0	0	0	0	0	0	0	0	0	0	0	0	0	0	0	0	0	0	0	0	0	0	0	0	0	0	0	0	0	0	0	0	0	0	0	0	0	0	0	0
ASV01094	422	2763	0	0	0	0	0	0	0	0	0	0	0	0	0	0	0	0	0	0	0	0	0	0	0	0	0	0	0	0	0	0	0	0	0	10	0	0	0	0	0	0	0	0	0	0	0	0	0
ASV01095	403	2763	0	0	0	0	0	0	0	0	0	0	0	0	0	0	0	0	0	0	0	0	0	0	0	0	0	0	0	0	0	0	0	0	0	0	0	0	0	0	0	0	0	0	0	0	0	0	0
ASV01096	404	2753	0	0	0	0	0	0	0	0	0	0	0	0	0	0	0	0	0	0	0	0	0	0	0	0	0	0	0	0	0	0	0	0	0	0	0	0	0	0	0	0	0	0	0	0	0	0	0
ASV01097	427	2746	0	0	0	0	0	0	0	0	0	0	0	0	0	0	0	0	0	0	0	0	0	0	0	0	0	0	0	0	0	0	0	0	0	0	0	0	0	0	0	0	0	0	0	0	0	0	0
ASV01098	402	2735	0	0	0	0	0	0	0	0	0	0	0	0	0	0	0	0	0	0	0	0	0	0	0	0	0	0	0	0	0	0	0	0	0	0	0	0	0	0	0	0	0	0	0	0	0	0	0
ASV01099	402	2730	0	0	0	0	0	0	0	0	0	0	0	0	0	0	0	0	0	0	0	0	0	0	0	0	0	0	0	0	0	0	0	0	0	0	0	0	0	0	0	0	0	0	0	0	0	0	0
ASV01100	402	2724	0	0	0	0	0	0	0	0	0	0	0	0	0	0	0	0	0	0	0	0	0	0	0	0	0	0	0	0	0	0	0	0	0	0	0	0	0	0	0	0	0	0	0	0	0	0	0
ASV01101	422	2721	0	0	0	0	0	0	0	0	0	0	0	0	0	0	0	0	0	0	0	0	0	0	0	0	0	0	0	0	0	0	0	0	0	0	0	0	0	0	0	0	0	0	0	0	0	0	0
ASV01102	405	2720	0	0	0	0	0	0	0	0	0	0	0	0	0	0	0	0	0	0	0	0	0	0	0	0	0	0	0	0	0	0	0	0	0	0	0	0	0	0	0	0	0	0	0	0	0	0	0
ASV01103	405	2712	0	0	0	0	0	0	0	0	0	0	0	0	0	0	0	0	0	0	0	0	0	0	0	0	0	0	0	0	0	0	0	0	0	0	0	0	0	0	0	0	0	63	72	97	74	58	58
ASV01104	402	2708	0	0	0	0	0	0	0	0	0	0	0	0	0	0	0	0	0	0	0	0	0	0	0	0	0	0	0	0	0	0	0	0	0	20	0	0	0	0	0	0	0	0	0	0	42	0	0
ASV01105	427	2700	1287	63	541	407	146	256	0	0	0	0	0	0	0	0	0	0	0	0	0	0	0	0	0	0	0	0	0	0	0	0	0	0	0	0	0	0	0	0	0	0	0	0	0	0	0	0	0
ASV01106	427	2695	0	0	0	0	0	0	0	0	0	0	0	0	0	0	0	0	0	0	0	0	0	0	0	0	0	0	0	0	0	0	0	0	0	0	0	0	0	0	0	0	0	366	0	284	1052	91	56
ASV01107	404	2694	0	0	10	0	0	0	0	20	8	0	18	0	13	0	6	16	0	0	0	0	0	0	13	0	0	0	0	0	0	0	9	0	0	0	0	0	0	0	0	0	0	40	14	22	38	7	0
ASV01108	403	2692	0	0	0	0	0	0	0	0	0	0	0	0	0	0	0	0	0	0	0	0	0	0	0	0	0	0	0	0	0	0	0	0	0	0	0	0	0	0	0	0	0	0	0	0	0	0	0
ASV01109	402	2688	0	0	0	0	0	0	0	0	0	0	0	0	0	0	0	0	0	0	0	0	0	0	0	0	0	0	0	0	0	0	0	0	0	0	0	0	0	0	0	0	0	0	0	0	0	0	0
ASV01110	405	2687	0	0	0	0	0	0	0	0	0	0	0	0	0	0	0	0	0	0	0	0	0	0	0	0	0	0	0	0	0	0	0	0	0	0	0	0	0	0	0	0	0	0	0	0	0	0	0
ASV01111	403	2686	0	0	0	0	0	0	0	0	0	0	0	0	0	0	0	0	0	0	0	0	0	0	0	0	0	0	0	0	0	0	0	0	0	0	0	0	0	0	0	0	0	0	0	0	0	0	0
ASV01112	405	2682	0	0	0	0	0	0	0	0	0	0	0	0	0	0	0	0	0	0	0	0	0	0	0	0	0	0	0	0	0	0	0	0	0	0	0	0	0	0	0	0	0	0	0	0	0	0	0
ASV01113	402	2682	0	0	0	0	0	0	0	0	0	0	0	0	0	0	0	0	0	0	0	0	0	0	0	0	0	0	0	0	0	0	0	0	0	0	0	0	0	0	0	0	0	0	0	0	0	0	0
ASV01114	403	2680	0	0	0	0	0	0	0	0	0	0	0	0	0	0	0	0	0	0	0	0	0	0	0	0	0	0	0	0	0	0	0	0	0	0	0	0	0	0	0	0	0	0	0	0	0	0	0
ASV01115	427	2678	0	0	0	0	0	0	0	0	0	0	0	0	0	0	0	0	0	0	0	0	0	0	0	0	890	0	0	0	0	0	0	55	0	55	0	20	14	28	0	0	0	0	0	0	0	0	0
ASV01116	402	2678	0	0	0	0	0	0	0	0	0	0	0	0	0	0	0	0	0	0	0	0	0	0	0	0	0	0	0	0	0	0	0	0	0	0	0	0	0	0	0	0	0	0	0	0	0	0	0
ASV01117	402	2678	0	0	0	0	0	0	0	0	0	0	0	0	0	0	0	0	0	0	0	0	0	0	0	0	0	0	0	0	0	0	0	0	0	0	0	0	0	0	0	0	0	0	0	0	0	0	0
ASV01118	402	2672	0	0	0	0	0	0	0	0	0	0	0	0	0	0	0	0	0	0	0	0	0	0	0	0	0	0	0	0	0	0	0	0	0	0	0	0	0	0	0	0	0	0	0	0	0	0	0
ASV01119	404	2670	0	0	0	0	0	0	0	0	0	0	0	0	0	0	0	0	0	0	0	0	0	0	0	0	0	0	0	0	0	0	0	0	0	0	0	0	0	0	0	0	0	0	0	0	0	0	0
ASV01120	404	2668	0	0	0	0	0	0	0	0	0	0	0	0	0	0	0	0	0	0	0	0	0	0	0	0	0	0	0	0	0	0	0	0	0	0	0	0	0	0	0	0	0	0	0	0	0	0	0
ASV01121	402	2667	0	0	0	0	0	0	0	0	0	0	0	0	0	0	0	0	0	0	0	0	0	0	0	0	0	0	0	0	0	0	0	0	0	0	0	0	0	0	0	0	0	0	135	0	0	0	0
ASV01122	427	2657	0	0	0	0	0	0	0	0	0	0	0	0	0	0	0	0	0	0	0	0	0	0	0	0	0	0	0	0	0	0	0	0	0	0	0	0	0	0	0	0	0	0	0	0	0	0	0
ASV01123	405	2656	0	0	0	0	0	32	0	0	0	0	0	0	0	0	0	0	0	0	0	0	0	0	0	0	0	0	0	0	0	0	0	0	0	0	0	0	0	0	0	0	0	0	0	0	0	0	0
ASV01124	402	2648	0	0	20	0	0	0	37	0	49	18	0	44	0	0	0	63	0	67	0	0	0	0	0	0	0	0	0	0	0	0	0	0	0	0	0	0	0	0	0	0	0	0	0	30	23	0	0
ASV01125	422	2647	0	0	0	0	0	0	0	0	0	0	0	0	0	0	0	0	0	0	0	0	0	0	0	0	0	0	0	0	0	0	0	871	0	690	298	28	377	383	0	0	0	0	0	0	0	0	0
ASV01126	427	2647	0	0	0	0	0	0	0	0	0	0	0	0	0	0	0	0	0	0	0	0	0	0	0	0	0	0	0	0	0	0	0	0	0	0	0	0	0	0	0	0	0	0	0	0	0	0	0
ASV01127	403	2647	0	0	0	0	0	0	0	0	0	0	0	0	0	0	0	0	0	0	0	0	0	0	0	0	0	0	0	0	0	0	0	0	0	0	0	0	0	0	0	0	0	0	0	0	0	0	0
ASV01128	408	2641	0	0	0	0	0	0	0	0	0	0	0	0	0	0	0	0	0	0	0	0	0	0	0	0	0	0	0	0	0	0	0	0	0	0	0	0	0	0	0	0	0	0	0	0	0	0	0
ASV01129	422	2640	0	0	0	0	0	0	0	0	0	0	0	0	0	0	0	0	0	0	0	0	0	0	0	0	0	0	0	0	0	0	0	0	0	0	0	0	0	0	0	0	0	0	0	0	0	0	0
ASV01130	405	2636	0	0	0	0	0	0	0	0	0	0	0	0	0	0	0	0	0	0	0	0	0	0	0	0	0	0	0	0	0	0	0	0	0	0	0	0	0	0	0	0	0	0	0	0	0	0	0
ASV01131	402	2629	0	0	0	0	0	0	0	0	0	0	0	0	0	0	0	0	0	0	0	0	0	0	0	0	0	0	0	0	0	0	0	0	0	0	0	0	0	0	0	0	0	0	0	0	0	0	0
ASV01132	422	2598	0	0	0	0	0	0	0	0	0	0	0	0	0	0	0	0	0	2	2	0	0	0	3	0	0	0	0	0	2	1	0	1	0	1	0	0	0	0	0	0	0	0	0	0	0	0	0
ASV01133	402	2592	0	0	0	0	0	0	0	0	135	76	50	0	0	0	0	0	0	0	0	0	0	0	0	0	0	0	0	0	0	0	0	0	0	0	0	0	0	0	0	0	0	0	0	0	0	0	0
ASV01134	402	2592	0	0	0	0	0	0	0	0	0	0	0	0	0	0	0	0	0	0	0	0	0	0	137	0	0	0	0	0	0	210	0	40	0	0	0	12	40	37	0	0	54	0	17	0	0	0	0
ASV01135	405	2588	0	0	0	0	0	0	0	0	0	0	0	0	0	0	0	0	0	0	0	0	0	0	0	0	0	0	0	0	0	0	0	0	0	0	0	0	0	0	0	0	0	0	0	0	0	0	0
ASV01136	422	2585	0	0	0	0	0	0	0	0	0	0	0	0	0	0	0	0	0	0	0	0	0	0	0	0	0	0	0	0	0	0	0	0	64	9	18	0	0	0	0	51	0	0	0	0	0	0	0
ASV01137	401	2580	27	0	32	0	9	0	0	0	0	0	0	0	0	0	0	0	0	0	2	4	0	0	0	0	0	0	0	0	0	0	0	147	112	35	81	12	50	24	5	159	45	0	0	13	0	14	8
ASV01138	427	2579	0	0	14	0	0	0	0	0	0	0	0	0	0	0	0	0	0	0	0	0	0	0	112	0	3	0	0	0	0	0	0	0	0	0	0	0	0	0	62	0	0	0	0	0	0	0	0
ASV01139	427	2576	0	0	0	0	0	0	0	0	0	0	0	0	0	0	0	0	0	0	0	0	0	0	0	0	0	0	0	0	0	0	0	0	0	0	0	0	0	0	0	0	0	0	0	0	0	0	0
ASV01140	422	2573	0	0	0	0	0	0	0	0	0	0	0	0	0	0	0	0	0	0	0	0	0	0	0	0	0	0	0	0	0	0	0	0	0	0	0	0	0	0	0	0	0	0	0	0	0	0	0
ASV01141	422	2569	0	0	0	0	0	0	0	0	0	0	0	0	0	0	0	0	0	0	0	0	0	0	0	0	0	0	0	0	0	0	0	0	0	0	0	0	0	0	0	0	0	0	0	0	0	0	0
ASV01142	427	2569	0	0	0	0	0	0	0	0	0	0	0	0	0	0	0	0	0	0	0	0	0	0	0	0	0	0	0	0	0	0	0	0	0	0	0	0	0	0	0	0	0	0	0	0	0	0	0
ASV01143	403	2565	0	0	0	0	0	0	0	0	0	0	0	0	0	0	0	0	0	0	0	0	0	0	0	0	0	0	0	0	0	0	0	0	0	0	0	0	0	0	0	0	0	0	0	0	0	0	0
ASV01144	402	2563	83	0	0	0	0	0	0	0	0	0	0	0	0	0	0	0	0	0	0	0	0	0	0	0	0	0	0	0	0	0	0	0	0	0	0	0	0	0	0	0	0	0	0	0	0	0	0
ASV01145	427	2549	0	0	0	0	0	0	0	0	0	0	0	0	0	0	0	0	0	0	0	0	0	0	0	0	78	0	26	16	2	0	0	0	0	0	0	0	0	0	0	0	0	0	0	0	0	0	0
ASV01146	422	2545	0	0	0	0	0	0	0	0	0	0	0	0	0	0	0	0	0	0	0	0	0	0	0	0	0	0	0	0	0	0	0	0	0	0	0	0	0	0	0	0	0	0	0	0	0	0	0
ASV01147	402	2543	0	0	0	0	0	0	0	0	0	0	0	0	0	0	0	0	0	0	0	0	0	0	0	0	0	0	0	0	0	0	0	0	0	0	0	0	0	0	0	0	0	0	0	0	0	0	0
ASV01148	427	2538	0	0	0	0	0	0	0	0	0	0	0	0	0	0	0	0	0	0	0	0	0	0	0	0	0	0	0	0	0	0	0	0	0	0	0	0	0	0	0	0	0	0	0	0	0	0	0
ASV01149	420	2534	0	0	0	0	0	0	0	0	0	0	0	0	0	0	0	0	0	0	0	0	0	0	0	0	0	0	0	0	0	0	0	0	0	0	0	0	0	0	0	0	0	0	0	0	0	0	0
ASV01150	422	2527	0	0	0	0	0	0	0	0	0	0	0	0	0	0	0	0	0	0	0	0	0	0	0	0	0	0	0	0	0	0	0	0	0	0	0	0	0	0	0	0	0	0	0	0	0	0	0
ASV01151	427	2526	0	0	0	0	0	12	0	36	0	0	0	0	0	22	0	29	0	47	0	0	0	0	0	0	0	0	0	0	0	0	0	11	0	0	0	0	0	27	17	26	0	0	0	0	40	0	0
ASV01152	426	2507	0	0	0	0	0	0	0	0	0	0	0	0	0	0	0	0	0	0	0	0	0	0	0	0	0	0	0	0	0	0	0	0	0	0	0	0	0	0	0	0	0	0	0	0	0	0	0
ASV01153	402	2496	0	0	0	0	0	0	0	0	0	0	0	0	0	0	0	0	0	0	0	0	0	0	0	0	0	0	0	0	0	0	0	0	0	0	149	0	145	0	0	0	0	0	0	0	105	0	0
ASV01154	405	2478	0	0	0	0	0	0	0	0	0	0	0	0	0	0	0	0	0	0	0	0	0	0	0	0	0	0	0	0	0	0	0	196	186	0	109	61	30	0	102	238	0	30	4	0	0	54	0
ASV01155	402	2475	158	0	64	0	0	103	0	0	0	0	0	0	0	0	0	0	0	0	0	0	0	0	0	0	0	0	0	0	0	0	0	590	25	0	0	0	62	0	0	0	0	0	34	0	0	0	0
ASV01156	427	2465	8	0	37	3	0	0	0	0	0	0	0	0	0	0	0	0	0	0	0	0	0	0	5	0	0	0	0	0	0	23	0	0	0	0	0	0	0	0	0	0	0	0	16	46	111	45	54
ASV01157	404	2465	0	0	0	0	0	0	0	0	0	0	0	0	0	0	0	0	0	0	0	0	0	0	0	0	0	0	0	0	0	0	0	0	0	0	0	0	0	0	0	0	0	0	0	0	0	0	0
ASV01158	422	2458	0	0	0	0	0	0	0	0	0	0	0	0	0	0	0	0	0	0	0	0	0	0	0	0	0	0	0	0	0	0	0	0	0	0	0	0	0	0	0	0	0	0	0	0	0	0	0
ASV01159	422	2458	0	0	0	0	0	0	0	0	0	0	0	0	0	0	0	0	0	0	0	0	0	0	0	0	0	0	0	0	0	0	0	0	0	0	0	0	0	0	0	0	0	0	0	0	0	0	0
ASV01160	427	2458	0	0	0	0	0	0	0	0	0	0	0	0	0	0	0	0	0	0	0	0	0	0	0	0	0	0	0	0	0	0	0	0	0	0	0	0	0	0	0	0	0	0	0	0	0	0	0
ASV01161	427	2439	1042	62	563	367	141	264	0	0	0	0	0	0	0	0	0	0	0	0	0	0	0	0	0	0	0	0	0	0	0	0	0	0	0	0	0	0	0	0	0	0	0	0	0	0	0	0	0
ASV01162	427	2439	0	0	0	0	0	0	0	0	0	0	0	0	0	0	0	0	0	0	0	0	0	0	0	0	0	0	0	0	0	0	0	0	0	0	0	0	0	0	0	0	0	0	0	0	0	0	0
ASV01163	402	2434	0	0	0	0	0	0	0	0	0	0	0	0	0	0	0	0	0	0	0	0	0	0	0	0	0	0	0	0	0	0	0	0	0	0	0	0	0	0	0	0	0	0	0	0	0	0	0
ASV01164	427	2433	0	0	0	0	0	0	0	0	0	0	0	0	0	0	0	0	313	547	67	249	1257	0	0	0	0	0	0	0	0	0	0	0	0	0	0	0	0	0	0	0	0	0	0	0	0	0	0
ASV01165	402	2433	0	0	0	0	0	0	0	0	0	0	0	0	0	0	0	0	0	0	0	0	0	0	0	0	0	0	0	0	0	0	0	0	0	0	0	0	0	0	0	0	0	0	0	0	0	0	0
ASV01166	403	2425	0	0	0	0	0	0	0	396	201	536	257	57	342	170	319	116	0	0	0	0	0	0	0	0	0	0	0	0	0	0	0	0	0	0	0	0	0	0	0	0	0	0	0	0	0	0	0
ASV01167	401	2422	82	0	23	6	0	16	11	0	13	38	0	34	9	0	0	0	0	0	0	0	0	0	0	0	31	26	0	16	16	20	0	0	0	0	0	0	0	0	0	0	0	0	0	0	0	0	0
ASV01168	402	2421	0	0	0	0	0	0	0	15	14	8	9	0	0	0	0	25	0	0	0	0	0	0	21	0	0	0	0	0	0	0	5	0	16	23	10	0	11	23	42	23	12	0	0	23	0	0	0
ASV01169	403	2421	0	0	0	0	0	0	0	0	0	0	0	0	0	0	0	0	0	0	0	0	0	0	0	0	0	0	0	0	0	0	0	0	0	0	0	0	0	0	0	0	0	0	0	0	0	0	0
ASV01170	402	2420	449	0	0	0	0	0	0	0	0	0	0	0	0	0	0	0	0	0	0	0	0	0	0	0	0	0	0	0	0	0	0	167	0	0	0	0	0	0	0	0	0	0	0	0	0	0	0
ASV01171	411	2419	76	0	23	0	0	0	0	0	0	0	0	0	0	0	0	0	0	0	0	0	0	0	0	0	0	0	0	41	0	59	0	0	0	0	0	0	0	0	0	0	0	0	0	0	0	0	0
ASV01172	408	2418	0	0	0	0	0	0	0	0	0	0	0	0	0	0	0	0	0	0	0	0	0	0	0	0	0	0	0	0	0	0	0	0	0	0	0	0	0	0	0	0	0	0	0	0	0	0	0
ASV01173	422	2415	221	0	478	203	147	365	0	0	0	0	0	0	0	0	0	0	0	0	0	0	0	0	0	0	0	0	0	0	0	0	0	127	0	256	0	0	0	0	0	90	0	0	0	0	0	0	0
ASV01174	422	2406	0	0	0	0	0	0	0	0	0	0	0	0	0	0	0	0	0	0	0	0	0	0	0	0	431	238	133	180	0	554	0	0	0	0	0	0	0	0	0	0	0	0	0	0	0	0	0
ASV01175	427	2404	36	0	0	0	0	0	0	0	0	0	0	0	0	0	0	0	0	0	0	0	0	0	0	0	35	0	0	18	0	32	0	0	0	0	66	12	0	0	10	24	45	0	0	0	0	0	0
ASV01176	422	2399	0	0	0	0	0	0	0	0	0	0	0	0	0	0	0	0	0	0	0	0	0	13	24	16	13	38	74	73	46	250	15	0	0	0	0	0	0	0	0	0	0	0	0	0	0	0	0
ASV01177	422	2395	0	0	0	0	0	0	0	0	0	0	0	0	0	0	0	0	0	0	0	0	0	0	0	0	0	0	0	0	0	0	0	0	0	0	0	0	0	0	0	0	0	0	0	0	0	0	0
ASV01178	422	2393	0	0	0	0	0	0	0	0	0	0	0	0	0	0	0	0	0	0	0	0	0	0	0	0	0	0	0	0	0	0	0	0	0	0	0	0	0	0	0	0	0	71	0	40	60	24	22
ASV01179	404	2393	0	0	0	0	0	0	0	0	0	0	0	0	0	0	0	0	0	0	0	0	0	0	0	0	0	0	0	0	0	0	0	0	0	0	0	0	0	0	0	0	0	0	0	0	0	0	0
ASV01180	405	2384	0	0	0	0	0	0	0	0	0	0	0	0	0	0	0	0	0	0	0	0	0	0	0	0	0	0	0	0	0	0	0	54	64	169	195	0	0	0	0	0	259	0	0	0	0	0	0
ASV01181	427	2384	0	0	0	0	0	0	0	0	0	0	0	0	0	0	0	0	0	0	0	0	0	0	0	0	0	0	0	0	0	0	0	0	0	0	0	0	0	0	0	0	0	0	0	0	0	0	0
ASV01182	403	2380	0	0	0	0	0	0	0	0	0	0	0	0	0	0	0	0	0	0	0	0	0	0	0	0	0	0	0	0	0	0	0	0	0	0	0	0	0	0	0	0	0	0	0	0	0	0	0
ASV01183	408	2371	0	0	0	0	0	0	0	0	818	0	0	0	0	0	0	0	0	0	0	0	0	0	0	0	0	0	0	0	0	0	0	0	0	0	0	0	0	0	0	0	0	0	0	0	0	0	0
ASV01184	428	2366	0	0	0	0	0	0	0	0	0	0	0	0	0	0	0	0	0	0	0	0	0	0	0	0	0	0	0	0	0	0	0	0	0	0	0	0	0	0	0	0	0	0	0	0	0	0	0
ASV01185	427	2355	0	0	0	0	0	0	0	0	0	0	0	0	0	0	0	0	0	0	0	0	0	0	0	0	0	0	0	0	0	0	0	0	0	0	0	0	0	0	0	0	0	0	0	0	0	0	0
ASV01186	405	2355	0	0	0	0	0	0	0	0	0	0	0	0	0	0	0	0	0	0	0	0	0	0	0	0	0	0	0	0	0	0	0	0	0	0	0	0	0	0	0	0	0	0	0	0	0	0	0
ASV01187	401	2351	0	0	0	0	0	0	0	0	0	0	0	0	0	0	0	0	0	0	0	0	0	0	0	0	0	0	0	0	0	0	0	27	21	124	0	42	58	40	199	89	7	0	0	0	0	25	30
ASV01188	422	2350	0	0	0	0	0	0	0	0	0	0	0	0	0	0	0	0	0	0	0	0	0	0	0	0	0	0	0	0	0	0	0	0	0	0	0	0	0	0	0	0	0	295	463	72	0	0	68
ASV01189	404	2350	0	0	0	0	0	0	0	0	0	0	0	0	0	0	0	0	0	0	0	0	0	0	0	0	0	0	0	0	0	0	0	0	0	0	0	0	0	0	0	0	0	0	0	0	0	0	0
ASV01190	402	2345	0	0	0	0	0	0	0	0	0	0	0	0	0	0	0	0	0	0	0	0	0	0	0	0	0	0	0	0	0	0	0	0	0	0	0	0	0	0	0	0	0	0	0	0	0	0	0
ASV01191	402	2344	0	0	0	0	0	0	0	57	0	0	0	0	0	0	0	127	0	0	0	0	0	0	0	0	0	0	0	0	0	0	0	0	0	0	0	0	0	0	0	0	0	0	0	0	0	0	0
ASV01192	427	2339	0	0	0	0	0	0	0	0	0	0	0	0	0	0	0	0	0	0	0	0	0	0	0	0	0	0	0	0	0	0	0	0	0	0	0	0	0	0	0	0	0	0	0	0	0	0	0
ASV01193	422	2338	0	0	0	0	0	0	0	0	0	0	0	0	0	0	0	0	0	0	0	0	0	0	0	0	0	0	0	0	0	0	0	0	0	0	0	0	0	0	0	0	0	0	0	0	0	0	0
ASV01194	404	2336	0	0	0	0	0	0	0	0	0	0	0	0	0	0	0	0	0	0	0	0	0	0	0	0	0	0	0	0	0	0	0	0	0	0	0	0	0	0	0	0	0	0	0	0	0	0	0
ASV01195	405	2331	105	11	31	49	39	47	0	0	0	0	0	0	0	0	0	0	0	0	0	0	0	0	20	0	62	45	0	0	130	62	0	73	36	56	56	0	52	29	21	0	0	41	43	35	56	44	0
ASV01196	422	2326	0	0	0	0	0	0	0	0	0	0	0	0	0	0	0	0	0	0	0	0	0	0	0	0	0	0	0	0	0	0	0	0	0	0	0	0	0	0	0	0	0	0	0	0	0	0	0
ASV01197	421	2324	0	0	0	0	0	0	0	0	0	0	0	0	0	0	0	0	0	0	0	0	0	0	0	0	0	0	0	0	0	0	0	0	0	0	0	0	0	0	0	0	0	0	0	0	0	0	0
ASV01198	422	2312	0	0	0	0	0	0	0	0	0	0	0	0	0	0	0	0	0	0	0	0	0	0	0	0	0	0	0	0	0	0	0	0	0	0	0	0	0	0	0	0	0	0	0	0	0	0	0
ASV01199	405	2304	0	0	0	0	0	0	0	0	0	0	0	0	0	0	0	0	0	0	0	0	0	0	0	0	0	0	0	0	0	0	0	0	0	0	0	0	0	0	0	0	0	0	0	0	0	0	0
ASV01200	402	2301	0	0	0	0	0	0	0	0	0	0	0	0	0	0	36	0	0	0	0	0	0	0	0	0	0	0	0	0	0	0	0	0	0	0	0	0	0	0	0	0	0	0	0	0	0	0	0
ASV01201	403	2301	0	0	0	0	0	0	0	0	0	0	0	0	0	0	0	0	43	629	785	767	77	0	0	0	0	0	0	0	0	0	0	0	0	0	0	0	0	0	0	0	0	0	0	0	0	0	0
ASV01202	427	2301	0	0	0	0	0	0	0	0	0	0	0	0	0	0	0	0	0	0	0	0	0	0	0	0	0	0	0	0	0	0	0	33	120	309	35	92	97	445	165	300	0	0	0	0	0	0	0
ASV01203	427	2297	10	0	0	0	0	0	0	0	0	0	0	0	0	0	0	0	0	0	0	0	0	0	0	0	0	0	0	0	0	5	0	0	0	0	0	0	0	0	0	39	0	0	0	0	0	0	0
ASV01204	427	2293	0	0	0	0	0	0	0	0	0	0	0	0	0	0	0	0	0	0	0	0	0	0	0	0	0	0	0	0	0	0	0	0	0	0	0	0	0	0	0	0	0	69	0	32	0	28	32
ASV01205	426	2293	0	0	0	0	0	0	0	0	0	0	0	0	0	0	0	0	0	0	0	0	0	0	0	0	0	0	0	0	0	0	0	0	0	0	0	0	0	0	0	0	0	0	0	0	0	0	0
ASV01206	402	2286	0	0	0	0	0	0	0	0	0	0	0	0	0	0	0	0	0	0	0	0	0	0	0	0	0	0	0	0	0	0	0	0	0	0	0	0	0	0	0	0	0	0	0	0	0	0	0
ASV01207	421	2277	0	0	0	0	0	0	0	0	0	0	0	0	0	0	0	0	0	0	0	0	0	0	0	0	0	0	0	0	0	0	0	0	0	0	0	0	0	0	0	0	0	0	0	0	0	0	0
ASV01208	422	2276	0	712	998	128	188	250	0	0	0	0	0	0	0	0	0	0	0	0	0	0	0	0	0	0	0	0	0	0	0	0	0	0	0	0	0	0	0	0	0	0	0	0	0	0	0	0	0
ASV01209	405	2272	0	0	0	0	0	0	40	0	13	33	7	35	13	0	0	23	0	0	0	0	0	0	0	0	0	0	0	0	0	0	0	0	0	0	0	0	0	0	0	0	0	0	0	0	0	0	0
ASV01210	427	2261	0	0	0	0	0	0	0	0	0	0	0	0	0	0	0	0	0	0	0	0	0	0	0	0	0	0	0	0	0	0	0	0	0	0	0	0	0	0	0	0	0	0	0	0	0	0	0
ASV01211	402	2258	0	0	0	0	0	0	0	0	0	0	0	0	0	0	0	0	0	0	0	0	0	0	0	0	0	0	0	0	0	0	0	0	0	0	0	0	0	0	0	0	0	0	0	0	0	0	0
ASV01212	401	2255	0	0	0	0	0	0	0	0	0	0	0	0	0	0	0	0	0	0	0	0	0	0	0	0	0	0	0	0	0	0	0	0	0	0	0	0	0	0	0	52	0	0	0	0	0	0	0
ASV01213	407	2252	0	0	0	0	0	0	0	0	0	0	0	0	0	0	0	0	0	0	0	0	0	0	0	0	0	0	0	0	0	0	0	0	0	0	0	0	0	0	0	0	0	0	0	0	0	0	0
ASV01214	405	2249	0	0	0	0	0	0	0	0	0	0	0	0	0	0	0	0	0	0	0	0	0	0	0	0	0	0	0	0	0	0	0	0	0	0	0	0	0	0	0	0	0	0	0	0	0	0	0
ASV01215	422	2248	0	0	0	0	59	32	0	0	0	0	0	0	122	0	0	0	0	0	0	0	0	0	0	0	0	0	0	0	0	0	0	0	0	0	0	0	0	0	0	0	0	0	0	0	0	0	0
ASV01216	403	2248	0	0	0	0	0	0	50	0	0	0	0	0	0	0	0	0	0	0	0	0	0	0	0	0	0	0	0	0	0	0	0	0	0	0	0	0	0	0	0	0	0	0	0	0	0	0	0
ASV01217	402	2248	0	0	0	0	0	0	0	0	0	0	0	0	0	0	0	0	0	0	0	0	0	0	0	0	0	0	0	0	0	0	0	0	0	0	0	0	0	0	0	0	0	0	0	0	0	0	0
ASV01218	422	2246	0	0	0	0	0	0	0	0	0	0	0	0	0	0	0	0	0	0	0	0	0	0	0	0	0	0	0	0	0	0	0	0	0	0	0	0	0	0	0	0	0	0	0	0	0	0	0
ASV01219	420	2246	0	0	0	0	0	0	0	0	0	0	0	0	0	0	0	0	0	0	0	0	0	0	0	0	0	0	0	0	0	0	0	0	0	0	0	0	0	0	0	0	0	0	0	0	0	0	0
ASV01220	402	2244	0	0	0	0	0	0	0	0	0	0	0	0	0	0	0	0	0	0	0	0	0	0	0	0	0	0	0	0	0	0	0	0	0	0	0	0	0	0	0	0	0	0	0	0	0	0	0
ASV01221	403	2242	0	0	0	0	0	0	0	0	0	0	0	0	0	0	0	0	0	0	0	0	0	0	0	0	0	0	0	0	0	0	0	0	75	0	0	0	0	116	11	0	54	0	0	0	86	0	0
ASV01222	402	2238	0	0	0	0	0	0	0	0	0	0	0	0	0	0	0	0	0	0	0	0	0	0	0	0	0	0	0	0	0	0	0	0	0	0	0	0	0	0	0	0	0	0	0	0	0	0	0
ASV01223	404	2233	0	0	0	0	0	0	0	0	0	0	0	0	0	0	0	0	0	0	0	0	0	0	0	0	0	0	0	0	0	0	0	0	0	0	0	0	0	0	0	0	0	11	0	0	0	0	0
ASV01224	421	2231	0	0	237	64	413	92	0	0	0	0	0	0	0	0	0	0	0	0	0	0	0	0	0	0	0	0	0	0	0	0	0	0	0	0	0	0	0	0	0	0	0	0	0	0	0	0	0
ASV01225	402	2231	0	0	0	0	0	0	0	0	0	0	0	0	0	0	0	0	0	0	0	0	0	0	0	0	0	0	0	0	0	0	0	0	0	0	0	0	0	0	0	0	0	0	0	0	0	0	0
ASV01226	422	2230	0	0	0	0	0	0	0	0	0	0	0	0	0	0	0	0	0	0	0	0	0	0	0	0	0	0	0	0	0	0	0	0	0	0	0	0	0	0	0	0	0	0	0	0	0	0	0
ASV01227	401	2227	0	0	0	0	0	0	0	0	0	0	0	0	0	0	0	0	0	0	0	0	0	0	0	0	0	0	0	0	0	0	0	46	0	23	11	23	16	18	12	44	0	0	0	0	0	0	8
ASV01228	405	2216	0	0	0	0	0	0	28	0	19	0	0	0	0	0	0	0	0	0	0	0	0	0	0	0	0	0	0	0	0	0	0	0	0	0	0	0	0	0	0	0	0	0	0	0	0	0	0
ASV01229	402	2208	0	0	0	0	0	0	0	0	0	0	0	0	0	0	0	0	0	0	0	0	0	0	0	0	0	0	0	0	0	0	0	0	0	0	0	0	0	0	0	0	0	0	0	0	0	0	0
ASV01230	402	2207	0	0	0	0	0	0	0	0	7	0	0	0	0	0	0	0	0	0	0	0	0	0	51	0	0	0	0	0	0	0	0	0	0	0	0	0	0	0	0	0	0	0	0	0	0	8	0
ASV01231	402	2203	0	0	0	0	0	0	0	0	0	0	0	0	0	0	0	0	0	0	0	0	0	0	0	0	0	0	0	0	0	0	0	0	0	0	0	0	0	0	0	0	0	0	0	0	0	0	0
ASV01232	402	2197	0	16	0	0	0	0	0	0	0	0	0	0	0	0	0	0	0	0	0	0	0	0	0	0	0	0	0	0	0	0	0	0	0	0	0	0	0	0	0	0	0	0	0	0	0	0	0
ASV01233	422	2187	0	0	0	0	0	0	0	90	0	0	0	0	0	16	7	31	0	0	0	0	0	0	0	0	0	0	0	0	0	0	0	0	0	0	0	0	0	0	0	0	0	0	0	0	0	0	0
ASV01234	422	2184	0	0	0	0	0	0	0	0	0	0	0	0	0	0	0	0	0	0	0	0	0	0	0	0	0	0	0	0	0	0	0	0	0	0	0	0	0	0	0	0	0	0	0	0	0	0	0
ASV01235	402	2179	0	0	0	0	0	0	0	0	0	0	0	0	0	0	0	0	0	0	0	0	0	0	0	0	0	0	0	0	0	0	0	0	0	0	0	0	0	0	0	0	0	0	0	0	0	0	0
ASV01236	402	2179	0	0	0	0	0	0	0	0	0	0	0	0	0	0	0	0	0	0	0	0	0	0	0	0	0	0	0	0	0	0	0	0	0	0	0	0	0	0	0	0	0	0	0	0	0	0	0
ASV01237	401	2175	0	0	19	0	0	0	0	0	0	0	0	0	0	0	0	0	0	0	0	0	0	0	0	0	0	0	0	0	0	0	0	0	0	0	0	0	0	0	26	0	0	0	0	0	0	11	0
ASV01238	427	2165	0	0	0	0	0	0	0	0	0	0	0	0	0	0	0	0	0	0	0	0	0	0	0	0	0	0	0	0	0	0	0	0	0	0	0	0	0	0	0	0	0	0	0	0	0	0	0
ASV01239	403	2163	0	0	0	0	0	0	0	0	0	0	0	0	0	0	0	0	0	0	0	0	0	0	0	0	0	0	0	0	0	0	0	0	0	0	0	0	0	0	0	0	0	0	0	0	0	0	0
ASV01240	403	2158	0	0	0	0	0	20	0	0	0	0	0	0	0	0	0	0	0	16	0	0	11	0	6	4	25	21	12	0	18	17	0	0	21	0	7	0	0	20	0	32	0	0	0	0	0	0	0
ASV01241	421	2158	0	0	0	0	0	0	0	0	0	0	0	0	0	0	0	0	0	0	0	0	0	0	0	0	0	0	0	0	0	0	0	696	536	193	0	0	0	351	0	227	155	0	0	0	0	0	0
ASV01242	426	2152	0	0	0	0	0	0	0	0	0	0	0	0	0	0	0	0	0	0	0	0	0	0	0	0	0	0	0	0	0	0	0	0	0	0	0	0	0	0	0	0	0	0	0	0	0	0	0
ASV01243	405	2144	0	0	0	0	0	0	0	22	0	0	0	0	0	0	0	26	0	0	0	0	0	0	0	0	0	0	129	42	0	30	0	59	0	0	35	0	0	0	0	0	0	0	0	0	0	0	45
ASV01244	402	2144	0	0	0	0	0	0	0	0	0	0	0	0	0	0	0	0	0	0	0	0	0	0	0	0	0	0	0	0	0	0	0	0	0	0	0	0	0	0	0	0	0	0	0	0	0	0	0
ASV01245	411	2139	0	0	0	0	0	0	0	0	0	0	0	0	0	0	0	0	0	0	0	0	0	0	0	0	0	0	0	0	0	0	0	0	0	0	0	0	0	0	0	0	0	0	0	0	0	0	0
ASV01246	427	2135	0	0	0	0	0	0	0	0	0	0	0	0	0	0	0	0	0	0	0	0	0	0	0	0	0	0	0	0	0	0	0	0	0	0	0	0	0	0	0	0	0	0	0	0	0	0	0
ASV01247	403	2134	0	0	0	0	0	0	0	0	0	0	0	0	0	0	0	0	0	0	0	0	0	0	0	0	0	0	0	0	0	0	0	0	0	0	0	0	0	0	0	0	0	0	0	0	0	0	0
ASV01248	402	2129	0	0	1323	0	0	0	0	0	0	0	0	0	0	0	0	0	0	0	0	0	0	0	0	0	0	0	0	0	0	0	0	0	0	0	0	6	0	0	0	0	0	33	0	0	0	12	0
ASV01249	426	2127	0	0	0	0	0	0	0	0	0	0	0	0	0	0	0	0	0	0	0	0	0	0	0	0	0	0	0	0	0	0	0	0	0	0	0	0	0	0	0	0	0	0	0	0	0	0	0
ASV01250	426	2114	0	0	3	0	0	0	0	10	0	0	0	0	0	0	0	0	0	0	0	0	0	0	0	0	0	0	0	0	3	0	0	0	0	0	13	10	0	0	0	0	0	0	0	0	0	0	0
ASV01251	403	2114	0	0	0	0	0	0	0	0	0	0	0	0	0	0	0	0	0	0	0	0	0	0	0	0	0	0	0	0	0	0	0	0	98	0	0	0	0	341	6	0	16	0	0	0	0	0	0
ASV01252	402	2112	0	0	0	0	0	0	0	0	0	0	0	0	0	0	0	0	0	0	0	0	0	0	0	0	0	0	0	0	0	0	0	0	0	0	0	0	0	0	0	0	0	0	0	0	0	0	0
ASV01253	403	2104	0	0	0	0	0	0	0	0	0	0	0	0	0	0	0	0	0	0	0	0	0	0	0	0	0	0	0	0	0	0	0	0	0	0	0	0	0	0	0	0	0	0	0	0	0	0	0
ASV01254	402	2093	0	0	0	0	0	0	0	0	0	0	0	0	0	0	0	0	0	0	0	0	0	0	0	0	0	0	0	0	0	0	0	0	0	0	0	0	0	0	0	0	0	0	0	0	0	0	0
ASV01255	405	2091	26	0	18	0	18	16	0	0	0	0	0	0	0	0	0	0	0	0	0	0	0	0	0	0	0	0	0	0	0	0	0	0	0	0	0	0	0	0	0	0	0	0	12	20	6	0	20
ASV01256	403	2091	0	0	0	0	0	0	0	0	0	0	0	0	0	0	0	0	0	0	0	0	0	0	0	0	0	0	0	0	0	0	0	0	0	0	0	0	0	0	0	0	0	0	0	0	0	0	0
ASV01257	412	2090	0	0	0	0	0	0	0	0	0	0	0	0	0	0	0	0	0	0	0	0	0	0	0	0	0	0	0	0	0	0	0	0	0	0	0	0	0	0	0	0	0	0	0	0	0	0	0
ASV01258	422	2089	0	0	0	0	0	0	0	0	0	0	0	0	0	0	0	0	0	0	0	0	0	0	0	0	0	0	0	0	0	0	0	0	0	0	0	0	0	0	0	0	0	0	0	0	0	0	0
ASV01259	405	2085	0	0	0	0	0	0	0	0	0	0	0	0	0	0	0	0	0	0	0	0	0	0	0	0	0	0	0	0	0	0	0	0	0	0	0	0	0	0	0	0	0	0	0	0	0	0	0
ASV01260	405	2084	0	0	0	0	0	0	0	0	0	0	0	0	0	0	0	0	0	0	0	0	0	0	0	0	0	0	0	0	0	0	0	344	65	68	0	54	84	43	0	217	9	0	0	0	0	0	0
ASV01261	402	2082	0	0	0	0	0	0	0	0	0	0	0	0	0	0	0	0	0	0	0	0	0	0	0	0	0	0	0	0	0	0	0	0	0	0	0	0	0	0	0	0	0	0	0	0	0	0	0
ASV01262	405	2069	0	0	0	0	0	0	0	0	0	0	0	0	0	0	0	0	0	0	0	0	0	0	0	0	0	0	0	0	0	0	0	0	0	0	0	0	0	0	0	0	0	0	0	0	0	0	0
ASV01263	422	2065	0	0	0	0	0	0	0	0	0	0	0	0	0	0	0	0	0	0	0	0	0	0	0	0	0	0	0	0	0	0	0	0	0	0	0	0	0	0	0	0	0	0	0	0	0	0	0
ASV01264	403	2060	0	0	0	0	0	0	58	0	0	0	0	0	0	0	0	0	0	0	0	0	0	0	0	0	0	0	0	58	0	0	0	0	0	14	0	0	10	28	0	0	0	0	0	0	0	0	0
ASV01265	405	2059	0	0	0	0	0	0	0	0	0	0	0	0	0	0	0	0	0	0	0	0	0	0	0	0	0	0	0	0	0	0	0	48	0	0	0	0	0	0	0	0	0	0	0	0	0	0	0
ASV01266	422	2057	0	0	0	0	0	0	0	0	0	0	0	0	0	0	0	0	0	0	0	0	0	0	0	0	0	0	0	0	0	0	0	0	0	0	0	0	0	0	0	0	0	0	0	0	0	0	0
ASV01267	402	2050	0	0	0	0	0	0	0	0	0	0	0	0	15	0	0	0	0	0	0	0	0	0	0	0	0	0	0	0	0	0	0	0	0	0	0	0	0	0	12	15	0	0	0	0	0	0	0
ASV01268	402	2041	0	0	0	0	20	0	0	0	0	0	0	0	0	0	0	0	0	0	0	0	0	0	8	29	0	22	0	0	0	17	0	0	0	0	0	0	0	7	0	0	0	0	0	0	0	0	0
ASV01269	427	2041	0	0	0	0	0	0	0	0	0	0	0	0	0	0	0	0	0	0	0	0	0	0	0	0	0	0	0	0	0	0	0	0	0	0	0	0	0	0	0	0	0	0	0	0	0	0	0
ASV01270	405	2037	0	0	0	0	0	0	0	0	0	0	0	0	0	0	0	0	0	0	0	0	0	0	0	0	0	0	0	0	0	0	0	0	11	0	0	0	0	3	0	0	7	0	0	0	0	0	56
ASV01271	422	2036	0	0	0	0	0	0	0	0	0	0	0	0	0	0	0	0	0	0	0	0	0	0	0	0	0	0	0	0	0	0	0	0	0	0	0	0	0	0	0	0	0	0	0	0	0	0	0
ASV01272	403	2035	0	0	0	6	0	0	21	17	42	43	36	110	13	12	0	83	0	0	0	0	0	0	0	12	6	23	0	0	9	0	10	0	0	0	0	0	0	0	0	0	0	0	0	0	0	0	0
ASV01273	404	2025	0	0	0	0	0	0	0	0	0	0	0	0	0	0	0	0	0	0	0	0	0	0	0	0	0	0	0	0	0	0	0	0	0	0	0	0	0	0	0	0	0	0	0	0	0	0	0
ASV01274	402	2025	0	0	0	0	0	0	0	0	0	0	0	0	0	0	0	0	0	0	0	0	0	0	0	0	0	0	0	0	0	0	0	0	0	0	0	0	0	0	0	0	0	0	0	0	0	0	0
ASV01275	405	2023	0	0	0	0	0	0	0	0	0	0	0	0	0	0	0	0	0	0	0	0	0	0	0	0	0	0	0	0	0	0	0	0	0	0	0	0	0	0	0	0	0	0	0	0	0	0	0
ASV01276	427	2019	0	0	0	0	0	0	0	0	0	0	0	0	0	0	0	0	0	0	0	0	0	0	0	0	0	0	0	0	0	0	0	0	0	0	0	0	0	0	0	0	0	0	0	0	0	0	0
ASV01277	405	2017	0	0	0	0	0	0	0	0	0	0	0	0	0	0	0	0	0	0	0	0	0	0	0	0	0	0	0	0	0	0	0	0	0	0	0	0	0	0	0	0	0	0	0	0	0	0	0
ASV01278	403	2014	0	0	0	0	0	0	0	0	0	0	0	0	0	0	0	0	0	0	0	0	0	0	0	0	0	0	0	0	0	0	0	0	0	0	0	0	0	0	0	0	0	0	0	0	0	0	0
ASV01279	405	2009	0	0	0	0	0	0	0	0	0	0	0	0	0	0	0	0	0	0	0	0	0	0	0	0	0	0	0	0	0	0	0	0	56	0	0	0	0	0	0	36	0	0	0	0	0	0	0
ASV01280	422	2008	0	0	0	0	0	0	0	0	0	0	0	0	0	0	0	0	0	0	0	0	0	0	0	0	0	0	0	0	0	0	0	0	0	0	0	0	0	0	0	0	0	0	0	0	0	0	0
ASV01281	422	2000	0	0	0	0	0	0	0	0	0	0	0	0	0	0	0	0	0	0	0	0	0	0	0	0	0	0	0	0	0	0	0	0	0	0	0	0	0	0	0	0	0	0	0	0	0	0	0
ASV01282	402	1999	0	0	0	0	0	0	0	0	0	0	0	0	0	0	0	0	0	0	0	0	0	0	0	0	0	0	0	0	0	0	0	0	0	0	0	0	0	0	0	0	0	0	0	0	0	0	0
ASV01283	402	1998	0	0	0	0	0	0	0	0	0	0	0	0	0	0	0	0	0	0	0	0	0	0	0	0	0	0	0	0	0	0	0	0	0	0	0	0	0	0	0	0	0	0	0	0	0	0	0
ASV01284	402	1997	0	0	0	0	0	0	0	0	0	0	0	0	0	0	0	0	0	0	0	0	0	0	0	0	0	0	0	0	0	0	0	0	0	0	0	0	0	0	0	0	0	0	0	0	0	0	0
ASV01285	405	1991	0	9	102	87	26	35	0	10	7	12	4	6	0	3	0	8	0	0	0	0	0	0	26	0	0	0	0	0	6	153	0	0	16	7	61	0	0	13	0	14	9	0	15	0	0	0	0
ASV01286	403	1990	0	0	0	0	0	0	0	0	0	0	0	0	0	0	0	0	0	0	0	0	0	0	0	0	0	0	0	0	0	0	0	0	0	27	0	0	0	0	0	0	0	0	0	0	0	0	0
ASV01287	427	1989	0	0	21	0	0	0	0	0	0	0	0	0	0	23	0	0	64	307	0	0	0	0	0	0	0	0	0	0	0	0	0	0	0	0	57	0	0	0	0	0	0	0	0	0	0	0	0
ASV01288	402	1984	0	0	0	0	0	0	0	0	0	0	0	0	0	0	0	0	0	0	0	0	0	0	87	0	0	0	75	94	804	160	0	0	0	0	0	0	0	0	0	0	0	0	0	0	0	0	0
ASV01289	422	1984	0	0	0	0	0	0	0	0	0	0	0	0	0	0	0	0	0	0	0	0	0	0	0	0	0	0	0	0	0	0	0	0	0	0	0	0	0	0	0	0	0	0	0	0	0	0	0
ASV01290	401	1982	0	0	0	0	0	0	0	0	0	0	0	0	0	0	0	0	0	0	0	0	0	0	0	0	0	0	0	0	0	0	0	0	0	0	0	0	0	0	0	0	0	0	14	0	0	0	0
ASV01291	422	1980	0	0	0	0	0	0	0	0	0	0	0	0	0	0	0	0	0	0	0	0	0	0	0	0	0	0	0	0	0	0	0	0	0	0	0	0	0	0	0	0	0	0	0	0	0	0	0
ASV01292	402	1976	0	0	0	0	0	0	0	0	0	0	0	0	0	0	0	0	0	0	0	0	0	0	0	0	0	0	0	0	0	0	0	0	0	130	123	0	0	0	0	43	0	0	0	0	0	0	0
ASV01293	422	1974	0	0	0	0	0	0	0	0	0	0	0	0	0	0	0	0	0	0	0	0	0	0	0	0	0	0	0	0	0	0	0	0	0	0	0	0	0	0	0	0	0	0	0	0	0	0	0
ASV01294	403	1972	0	0	0	0	0	0	0	0	0	0	0	0	0	0	0	0	0	0	0	0	0	0	0	0	0	0	0	0	0	0	0	0	0	0	0	0	0	0	0	0	0	0	0	0	0	0	0
ASV01295	402	1961	0	0	0	0	0	0	0	0	0	0	0	0	0	0	0	0	0	0	0	0	0	0	0	0	0	0	0	0	0	0	0	0	126	0	0	0	0	57	0	305	129	0	0	0	0	0	0
ASV01296	403	1956	0	0	0	0	0	0	22	55	27	0	0	0	0	0	0	0	0	0	0	0	0	0	0	0	0	0	0	0	0	0	0	0	0	0	0	0	0	0	0	0	0	0	0	0	0	0	0
ASV01297	422	1950	7	0	5	3	3	7	0	0	0	0	0	0	0	0	0	0	0	0	0	0	0	0	2	0	3	3	0	5	2	1	0	4	0	7	0	0	0	0	0	1	0	0	0	0	0	0	0
ASV01298	402	1950	0	0	0	0	0	0	0	0	0	0	0	0	0	0	0	0	0	0	0	0	0	0	0	0	0	0	0	0	0	0	0	0	0	0	0	0	0	0	0	0	0	0	0	0	0	0	0
ASV01299	401	1948	0	0	0	0	0	0	0	0	0	0	0	0	0	0	0	0	0	0	0	0	0	0	10	0	0	0	0	0	8	0	3	8	0	0	0	0	0	0	0	0	0	0	0	0	0	13	13
ASV01300	422	1943	0	0	0	0	0	0	0	0	0	0	0	0	0	0	0	0	43	199	296	19	22	0	0	0	0	0	0	0	0	0	0	0	0	0	0	0	0	0	0	0	0	0	0	0	0	0	0
ASV01301	402	1943	0	0	0	0	0	0	0	0	0	0	0	0	0	0	0	0	0	0	0	0	0	0	0	0	0	0	0	0	0	0	0	0	0	0	0	0	0	0	0	0	0	0	0	0	0	0	0
ASV01302	402	1936	0	0	0	0	0	0	0	0	0	0	0	0	0	0	0	0	0	0	0	0	0	0	0	0	0	0	0	0	0	0	0	0	0	0	0	0	0	0	0	0	0	0	0	0	0	0	0
ASV01303	401	1934	60	0	52	19	0	13	0	31	13	32	0	25	0	0	0	40	0	0	0	0	0	0	0	0	37	25	0	21	0	21	0	0	0	0	27	12	24	0	0	16	0	0	0	0	11	0	0
ASV01304	404	1933	0	0	0	0	0	0	0	0	0	0	0	0	0	0	0	0	0	0	0	0	0	0	0	0	0	0	0	0	0	0	0	0	0	0	0	0	0	0	0	0	0	0	0	0	0	0	0
ASV01305	422	1933	0	0	0	0	0	0	0	0	0	0	0	0	0	0	0	0	0	0	0	0	0	0	0	0	0	0	0	0	0	0	0	0	0	0	0	0	0	0	0	0	0	0	0	0	0	0	0
ASV01306	401	1932	30	0	0	0	0	0	0	19	18	40	5	13	0	0	7	152	0	0	0	0	0	0	0	0	0	0	0	0	0	0	0	0	0	0	0	0	0	0	0	0	0	0	0	0	0	0	0
ASV01307	421	1931	0	0	0	0	0	0	0	0	0	0	0	0	0	0	0	0	0	0	0	0	0	0	0	0	0	0	0	0	0	0	0	0	0	0	0	0	0	0	0	0	0	0	0	0	0	0	0
ASV01308	422	1928	0	0	0	0	0	0	0	0	0	0	0	0	0	0	0	0	0	0	0	0	0	0	0	0	0	0	0	0	0	0	0	0	0	0	0	0	0	0	0	0	0	0	0	0	0	0	0
ASV01309	422	1927	0	0	0	0	0	0	0	0	0	0	0	0	0	0	0	0	0	0	0	0	0	0	0	0	0	0	0	0	0	0	0	0	0	0	0	0	0	0	0	0	0	259	83	215	204	269	332
ASV01310	402	1923	0	0	0	0	0	0	0	0	0	0	0	0	0	0	0	0	0	0	0	0	0	0	0	0	0	0	0	0	0	0	0	0	0	0	0	0	0	0	0	0	0	0	0	0	0	0	0
ASV01311	402	1922	0	0	0	0	0	0	0	0	0	0	0	0	0	0	0	0	0	0	0	0	0	0	0	0	0	0	0	0	0	0	0	0	0	0	0	0	0	0	0	0	0	0	0	0	0	0	0
ASV01312	404	1914	0	0	0	0	0	0	0	0	0	0	0	0	0	0	0	0	0	0	0	0	0	0	0	0	0	0	0	0	0	0	0	0	0	0	0	0	0	0	0	0	0	0	0	0	0	0	0
ASV01313	402	1913	0	0	0	0	0	0	0	0	0	0	0	0	0	0	0	0	0	0	0	0	0	0	0	0	0	0	0	0	0	0	0	0	0	0	0	0	0	0	0	0	0	0	0	0	0	0	0
ASV01314	402	1910	0	0	0	0	0	0	0	0	0	0	0	0	0	0	0	0	0	0	0	0	0	0	0	0	0	0	0	0	0	0	0	0	0	0	0	0	0	0	0	0	0	0	0	0	0	0	0
ASV01315	401	1907	0	0	0	0	0	0	0	0	0	0	0	0	0	0	0	0	0	0	0	0	0	0	0	0	0	0	0	0	0	0	0	0	0	0	0	0	0	0	0	0	0	0	0	0	0	0	0
ASV01316	402	1905	0	0	0	0	0	0	0	0	0	0	0	0	0	0	0	0	0	0	0	0	0	0	0	0	0	0	0	0	0	0	0	34	8	28	20	0	5	17	0	23	0	0	0	0	0	0	0
ASV01317	422	1905	0	0	0	0	0	0	0	0	0	0	0	0	0	0	0	0	0	0	0	0	0	0	0	0	0	0	0	0	0	0	0	0	0	0	0	0	0	0	0	0	0	0	0	0	0	0	0
ASV01318	422	1905	0	0	0	0	0	0	0	0	0	0	0	0	0	0	0	0	0	0	0	0	0	0	0	0	0	0	0	0	0	0	0	0	0	0	0	0	0	0	0	0	0	0	0	0	0	0	0
ASV01319	428	1900	0	0	0	0	0	0	0	0	0	0	0	0	0	0	0	0	0	0	0	0	0	0	0	0	0	0	0	0	385	0	0	0	0	0	0	0	0	0	0	0	0	0	0	0	0	0	0
ASV01320	427	1897	0	0	0	0	0	0	0	0	0	0	0	0	0	0	0	0	0	0	0	0	0	0	0	0	0	0	0	0	0	0	0	0	0	0	0	0	0	0	0	0	0	0	0	0	0	0	0
ASV01321	422	1894	0	0	0	0	0	0	0	0	0	0	0	0	0	0	0	0	0	0	0	0	0	0	0	0	0	0	0	0	0	0	0	0	0	0	0	0	0	0	0	0	0	0	0	0	0	0	0
ASV01322	422	1892	0	0	0	0	0	0	0	0	0	0	0	0	0	0	0	0	0	0	0	0	0	0	0	0	0	0	0	0	0	0	0	0	0	0	0	0	0	0	0	0	0	0	0	0	0	0	0
ASV01323	421	1887	0	0	0	0	0	0	0	0	0	0	0	0	0	0	0	0	0	0	0	0	0	0	0	0	0	0	0	0	0	0	0	634	462	136	0	44	47	253	0	192	119	0	0	0	0	0	0
ASV01324	404	1885	0	0	0	1885	0	0	0	0	0	0	0	0	0	0	0	0	0	0	0	0	0	0	0	0	0	0	0	0	0	0	0	0	0	0	0	0	0	0	0	0	0	0	0	0	0	0	0
ASV01325	405	1884	3	3	20	5	10	0	0	0	0	0	10	0	0	0	0	0	0	0	0	0	0	0	0	0	11	6	43	9	8	37	0	0	0	0	5	0	0	0	0	0	0	0	0	0	6	0	0
ASV01326	405	1884	0	0	0	0	0	0	0	0	0	0	0	0	0	0	0	0	0	0	0	0	0	0	0	0	0	0	0	0	0	0	0	0	0	0	0	0	0	0	32	0	0	0	0	0	0	0	0
ASV01327	402	1877	0	0	0	0	0	0	0	0	0	0	0	0	0	0	0	0	0	0	0	0	0	0	0	0	0	0	0	0	0	0	0	0	0	0	0	0	0	0	0	0	0	0	0	0	0	0	0
ASV01328	402	1873	131	0	362	0	21	0	0	0	0	0	0	0	0	0	0	0	0	0	0	0	0	6	0	0	0	12	26	103	41	74	3	0	0	0	0	0	0	0	0	0	0	0	0	0	0	38	17
ASV01329	402	1872	0	0	0	0	0	0	0	0	0	0	0	0	0	0	0	0	0	0	0	0	0	0	0	0	0	0	0	0	0	0	0	0	0	0	0	0	0	0	0	0	0	0	0	0	0	0	0
ASV01330	426	1864	0	0	0	0	0	0	0	0	0	0	0	0	0	0	0	0	0	0	0	0	0	0	0	0	0	0	0	0	0	0	0	0	0	0	0	0	0	0	0	0	0	0	0	0	0	0	0
ASV01331	420	1858	0	0	0	0	0	0	0	0	0	0	0	0	0	0	0	0	0	0	0	0	0	0	0	0	0	0	0	0	0	0	0	0	0	0	0	0	0	0	0	0	0	0	0	0	0	0	0
ASV01332	427	1848	0	0	0	0	0	0	0	0	0	0	0	0	0	0	0	0	0	0	0	0	0	0	0	0	0	0	0	0	0	0	0	0	0	0	0	0	0	0	0	0	0	0	0	0	0	0	0
ASV01333	427	1847	0	0	0	0	0	0	0	0	0	0	0	0	0	0	0	0	0	0	0	0	0	0	0	0	0	0	0	0	0	0	0	0	0	0	0	0	0	0	0	0	0	0	0	0	0	0	0
ASV01334	422	1845	0	0	0	0	0	0	0	0	0	0	0	0	0	0	0	0	0	0	0	0	0	0	0	0	0	0	0	0	0	0	0	0	0	0	0	0	0	0	0	0	0	0	0	0	0	0	0
ASV01335	408	1842	0	0	0	0	0	0	0	0	0	0	0	0	0	0	0	0	0	0	0	0	0	0	0	0	0	0	0	0	0	0	0	0	0	0	0	0	0	0	0	0	0	0	0	0	0	0	0
ASV01336	427	1840	0	0	0	0	0	0	0	0	0	0	0	0	0	0	0	0	0	0	0	0	0	0	0	0	0	0	0	0	0	0	0	0	0	0	0	0	0	0	0	0	0	0	0	0	0	0	0
ASV01337	402	1834	0	0	0	0	0	0	0	0	0	0	0	0	0	0	0	0	0	0	0	0	0	0	0	0	0	0	0	0	0	0	0	0	0	0	0	0	0	0	0	0	0	0	0	0	0	0	0
ASV01338	402	1833	0	0	0	0	0	0	0	0	0	0	0	0	0	0	0	0	0	0	0	0	0	0	0	0	0	0	0	0	0	0	0	0	0	0	0	0	0	0	0	0	0	0	0	0	0	0	0
ASV01339	402	1832	0	0	0	0	0	0	0	0	0	0	0	0	0	0	0	0	0	0	0	0	0	0	0	0	0	0	0	0	0	0	0	0	0	0	0	0	0	0	0	0	0	0	0	0	0	0	0
ASV01340	402	1831	0	0	0	0	0	0	0	0	0	0	0	0	0	0	0	0	0	0	0	0	0	0	0	0	0	0	0	0	0	0	0	0	0	0	0	0	0	0	0	0	0	0	0	0	0	0	0
ASV01341	405	1824	0	0	0	0	0	0	0	0	0	0	0	0	0	0	0	0	0	0	0	0	0	0	0	0	0	0	89	139	0	13	3	0	0	0	0	0	0	0	0	0	0	0	15	0	0	0	0
ASV01342	403	1816	0	0	0	0	0	0	0	0	0	0	0	0	0	0	0	0	0	0	0	0	0	0	0	0	0	0	0	0	0	0	0	24	66	6	11	0	0	9	0	58	8	0	0	0	0	0	0
ASV01343	402	1815	0	49	0	0	1327	0	0	0	0	0	0	0	0	0	0	0	0	0	0	0	0	0	0	0	0	0	0	0	0	0	0	0	0	0	0	0	0	0	0	0	0	0	0	0	0	0	0
ASV01344	402	1810	0	0	0	0	0	0	0	0	0	0	0	0	0	0	0	0	0	0	0	0	0	0	0	0	0	0	0	0	0	0	0	0	0	0	0	0	0	0	0	0	0	0	0	0	0	0	0
ASV01345	402	1807	0	0	0	0	0	0	0	0	0	0	0	0	0	0	0	0	0	0	0	0	0	0	0	0	0	0	0	0	28	0	0	0	0	0	0	0	0	0	0	0	20	0	0	0	59	0	0
ASV01346	422	1802	0	0	0	0	0	0	0	0	0	0	0	0	0	0	0	0	0	0	0	0	0	0	0	0	0	0	0	0	0	0	0	0	0	0	0	0	0	0	0	0	0	0	0	0	0	0	0
ASV01347	402	1800	0	0	0	0	13	32	0	0	0	0	0	0	0	0	0	0	0	0	0	0	0	0	0	0	0	0	0	0	0	0	0	0	0	0	0	0	0	0	0	0	0	0	0	0	0	0	0
ASV01348	403	1796	0	0	0	0	0	0	0	0	0	0	0	0	0	0	0	0	0	0	0	0	0	0	0	0	0	0	0	0	0	0	0	0	0	0	0	0	0	0	0	0	0	0	0	0	0	0	0
ASV01349	403	1794	0	0	0	0	0	0	0	18	0	5	25	0	0	0	0	0	0	0	0	0	0	13	29	13	3	34	31	22	55	33	0	0	0	0	0	0	0	0	0	0	0	0	0	0	0	0	0
ASV01350	404	1785	0	0	0	0	0	0	0	0	0	0	0	0	0	0	0	0	0	0	0	0	0	0	0	0	0	0	0	0	0	0	0	0	0	0	0	0	0	0	0	0	0	0	0	0	0	0	0
ASV01351	427	1784	0	0	0	9	0	0	0	0	0	0	0	0	0	0	0	0	0	0	0	0	0	0	0	0	0	0	0	0	0	0	0	0	0	0	0	0	0	0	0	0	0	0	0	0	0	0	0
ASV01352	403	1771	0	0	0	0	0	0	0	0	0	0	0	0	0	0	0	0	0	0	0	0	0	0	0	0	0	0	0	0	0	0	0	0	0	0	0	0	0	0	0	0	0	0	0	0	0	0	0
ASV01353	408	1768	0	0	0	0	0	0	0	0	0	0	0	0	0	0	0	0	0	0	0	0	0	0	0	0	0	0	0	0	0	0	0	0	0	0	0	0	0	0	0	0	0	0	0	0	0	0	0
ASV01354	402	1763	0	0	0	0	0	0	0	0	0	0	0	0	0	0	0	0	0	0	0	0	0	0	0	0	0	0	0	0	0	0	0	0	0	0	0	0	0	0	0	0	0	0	0	0	0	0	0
ASV01355	405	1762	0	8	50	0	15	0	0	13	0	0	0	0	0	0	0	0	0	0	0	0	0	0	0	0	0	0	3	0	0	0	0	0	0	0	0	0	0	0	0	0	0	0	0	37	0	0	15
ASV01356	402	1761	0	0	0	0	0	0	0	0	0	0	0	0	0	0	0	0	0	0	0	0	0	0	0	0	0	0	0	0	0	0	0	0	0	0	0	0	0	0	0	0	0	0	0	0	0	0	0
ASV01357	403	1760	0	0	0	0	0	0	0	0	0	0	0	0	0	0	0	0	0	0	0	0	0	0	0	0	0	0	0	0	0	0	0	0	0	0	0	0	0	0	0	0	0	0	0	0	0	0	0
ASV01358	402	1756	0	0	0	0	0	0	0	0	0	0	0	0	0	0	0	0	0	0	0	0	0	0	0	0	0	115	0	0	0	55	0	0	0	0	0	0	0	0	0	0	0	0	0	0	0	0	0
ASV01359	402	1756	0	0	0	0	0	0	0	0	0	0	0	0	0	0	0	0	0	0	0	0	0	0	0	0	0	0	0	0	0	0	0	0	0	0	0	0	0	0	0	0	0	157	0	429	0	0	0
ASV01360	404	1754	0	0	0	0	0	0	0	0	0	0	0	0	0	0	0	0	0	0	0	0	0	0	0	0	0	0	0	0	0	0	0	0	0	0	0	0	0	0	0	0	0	0	0	0	0	0	0
ASV01361	402	1746	0	0	0	0	0	0	0	0	0	0	0	0	0	0	0	0	0	0	0	0	0	0	0	0	0	0	0	0	0	0	0	0	0	0	0	0	0	0	0	0	0	0	0	0	0	0	0
ASV01362	401	1744	0	0	0	0	0	0	0	0	0	0	0	0	0	0	0	0	0	0	0	0	0	0	0	0	0	0	0	0	0	0	0	0	16	0	54	0	0	0	0	0	0	0	0	0	0	0	0
ASV01363	402	1742	0	0	0	0	0	0	0	0	0	0	0	0	0	0	0	0	0	0	0	0	0	0	0	0	0	0	0	0	0	0	0	0	0	0	0	0	0	0	0	0	0	0	0	0	0	0	0
ASV01364	426	1738	0	0	0	0	0	0	0	0	0	0	0	0	0	0	0	0	0	0	0	0	0	0	0	0	0	0	0	0	0	0	0	0	0	0	0	0	0	0	0	0	0	0	0	0	0	0	0
ASV01365	427	1735	0	0	0	0	0	0	0	0	0	0	0	0	0	0	0	0	0	0	0	0	0	0	0	0	0	0	0	0	0	0	0	0	0	41	5	0	6	53	0	26	0	0	0	0	0	33	241
ASV01366	427	1735	0	0	0	0	0	0	0	0	0	0	0	0	0	0	0	0	0	0	0	0	0	0	0	0	0	0	0	0	0	0	0	0	0	0	0	0	0	0	0	0	0	0	0	0	0	0	0
ASV01367	427	1733	0	0	0	0	0	0	0	216	238	0	219	74	360	113	0	166	0	0	0	0	0	0	0	0	0	0	0	0	0	0	0	0	0	0	0	0	0	0	0	0	0	0	0	0	3	0	0
ASV01368	402	1731	0	0	0	0	0	0	0	0	0	0	0	0	0	0	0	0	0	0	0	0	0	0	0	0	0	0	0	0	0	0	0	0	0	0	0	0	0	0	0	0	0	0	0	0	0	0	0
ASV01369	402	1726	0	0	0	0	0	0	0	0	0	14	0	6	0	0	7	18	0	9	6	0	0	0	0	0	0	0	0	0	0	0	0	0	0	0	0	0	0	0	0	0	0	0	0	0	0	0	0
ASV01370	422	1716	0	0	0	0	0	0	0	0	0	0	0	0	0	0	0	0	0	0	0	0	0	0	0	0	0	0	0	0	0	0	0	0	0	0	0	0	0	0	0	0	0	0	0	0	0	0	0
ASV01371	422	1715	0	0	0	0	0	0	0	0	0	0	0	0	0	0	0	0	0	0	0	0	0	0	0	0	0	0	0	0	0	0	0	0	0	0	0	0	0	0	0	0	0	0	0	0	0	0	0
ASV01372	402	1712	0	0	0	0	0	0	0	0	0	0	0	0	0	0	0	0	0	0	0	0	0	0	0	0	0	0	0	0	0	0	0	0	0	0	0	0	0	0	0	0	0	0	0	0	0	0	0
ASV01373	403	1710	0	0	0	0	0	0	0	0	0	0	0	0	0	0	0	0	0	0	0	0	0	0	0	0	0	0	0	0	0	0	0	0	0	0	0	0	0	0	0	0	0	0	0	0	0	0	0
ASV01374	427	1707	0	0	0	0	0	0	0	0	0	0	0	0	0	0	0	0	0	0	0	0	0	0	0	0	0	0	0	0	0	0	0	0	0	0	0	0	0	0	0	0	0	0	0	0	0	0	0
ASV01375	403	1705	0	0	0	0	0	0	0	0	0	0	0	0	0	0	0	0	0	0	0	0	0	0	0	0	0	0	0	0	0	0	0	0	0	0	0	0	0	0	0	0	0	0	0	0	0	0	0
ASV01376	404	1702	0	0	0	0	0	0	0	0	0	0	0	0	0	0	0	0	0	0	0	0	0	0	0	0	0	0	0	0	0	0	0	0	0	0	0	0	0	0	0	0	0	0	0	0	0	0	0
ASV01377	422	1700	0	0	0	0	0	0	0	0	0	0	0	0	0	0	0	0	0	0	0	0	0	0	0	0	0	0	0	0	0	0	0	0	0	0	0	0	0	0	0	0	0	0	0	0	0	0	0
ASV01378	404	1698	0	0	0	0	0	0	0	0	0	0	0	0	0	0	0	0	0	0	0	0	0	0	0	0	0	0	0	0	0	0	0	0	0	0	0	0	0	0	0	0	0	0	0	0	0	0	0
ASV01379	421	1697	0	0	0	0	0	0	0	0	0	0	0	0	0	0	0	0	0	0	0	0	0	0	0	0	0	0	0	0	0	0	0	0	0	0	0	0	0	0	0	0	0	0	0	0	0	0	0
ASV01380	402	1694	0	0	0	0	0	0	0	0	0	0	0	0	0	0	0	0	0	0	0	0	0	0	0	0	0	0	0	0	0	0	0	0	0	0	0	0	0	0	0	0	0	0	0	0	0	0	0
ASV01381	402	1692	0	0	0	0	0	0	0	0	0	0	0	0	0	0	0	0	0	0	0	0	0	0	0	0	0	0	0	0	0	0	0	0	0	0	0	0	0	0	0	0	0	0	0	0	0	0	0
ASV01382	402	1686	0	0	0	0	0	0	0	0	0	0	0	0	0	0	0	0	0	0	0	0	0	0	0	0	0	0	0	0	0	0	0	0	0	0	7	0	0	0	0	0	0	0	0	0	0	0	0
ASV01383	423	1684	0	0	0	0	0	0	0	0	0	0	0	0	0	0	0	0	0	0	0	0	0	0	0	0	0	0	0	0	0	0	0	0	0	0	0	0	0	0	0	0	0	0	0	0	0	0	0
ASV01384	403	1683	0	0	0	0	0	0	0	0	0	0	0	0	0	0	0	0	0	0	0	0	0	0	0	0	0	0	0	0	0	0	0	0	0	0	0	0	0	0	0	0	0	0	0	0	0	0	0
ASV01385	422	1682	0	0	0	0	0	0	0	0	0	0	0	0	0	0	0	0	0	0	0	0	0	0	0	0	0	0	0	0	0	0	0	0	0	0	0	0	0	0	0	0	0	0	0	0	0	0	0
ASV01386	405	1681	0	0	7	0	0	0	0	0	0	0	0	0	0	0	0	0	0	0	0	0	0	0	0	0	0	0	0	0	0	0	0	17	71	30	17	0	0	0	0	0	38	0	48	0	0	0	0
ASV01387	402	1679	0	0	0	0	0	0	0	0	0	0	0	0	0	0	0	0	0	0	0	0	0	0	0	0	0	0	0	0	0	0	0	0	0	0	0	0	0	0	0	0	0	0	0	0	0	0	0
ASV01388	403	1674	0	0	0	0	0	0	0	0	0	0	0	0	0	0	0	0	0	0	0	0	0	0	0	0	0	0	0	0	0	0	0	0	0	0	0	0	0	0	0	0	0	0	0	0	0	0	0
ASV01389	405	1674	0	0	0	0	0	0	0	0	0	0	0	0	0	0	0	0	0	0	0	0	0	0	0	0	0	0	0	0	0	0	0	0	0	0	0	0	0	0	0	0	0	0	0	0	0	0	0
ASV01390	405	1674	0	0	0	0	0	0	0	0	0	0	0	0	0	0	0	0	0	0	0	0	0	0	0	0	0	0	0	0	0	0	0	0	0	0	0	0	0	0	0	0	0	0	0	0	0	0	0
ASV01391	422	1671	0	0	0	0	0	0	0	0	0	0	0	0	0	0	0	0	0	0	0	0	0	0	0	0	0	0	0	0	0	0	0	0	0	0	0	0	0	0	0	0	0	0	0	0	0	0	0
ASV01392	422	1670	0	0	0	0	0	0	0	0	0	0	0	0	0	0	0	0	0	0	0	0	0	0	0	0	0	0	0	0	0	0	0	0	0	0	0	0	0	0	0	0	0	0	0	0	0	0	0
ASV01393	405	1669	0	0	0	0	0	0	0	0	0	0	0	0	0	0	0	0	0	0	0	0	0	0	0	0	0	0	0	0	0	0	0	0	0	0	0	0	0	0	0	0	0	0	0	0	0	0	0
ASV01394	403	1669	0	0	0	0	0	0	0	0	0	0	0	0	0	0	0	0	0	0	0	0	0	0	0	0	0	0	0	0	0	0	0	0	0	0	0	0	0	0	0	0	0	0	0	0	0	0	0
ASV01395	422	1664	0	0	0	0	0	0	0	0	0	0	0	0	0	0	0	0	0	0	0	0	0	0	0	0	0	0	0	0	0	0	0	0	0	0	0	0	0	0	0	0	0	0	0	0	0	0	0
ASV01396	402	1663	39	0	61	0	0	0	7	0	0	0	0	17	0	0	0	9	0	0	0	0	0	0	0	0	0	0	0	9	22	14	5	0	0	0	0	0	0	0	0	0	46	10	0	8	0	0	0
ASV01397	402	1659	0	0	0	0	0	0	0	0	0	0	0	0	0	0	0	0	0	0	0	0	0	0	0	0	254	1405	0	0	0	0	0	0	0	0	0	0	0	0	0	0	0	0	0	0	0	0	0
ASV01398	405	1658	0	0	0	0	0	0	0	0	0	0	0	0	0	0	0	0	0	0	0	0	0	0	0	0	0	0	0	0	0	0	0	0	0	0	0	0	0	0	0	0	0	0	0	0	0	0	0
ASV01399	408	1657	0	0	0	0	0	147	0	0	362	0	0	0	0	0	0	0	0	0	0	0	0	0	0	0	0	0	0	0	122	0	0	0	0	82	0	0	0	0	0	0	0	0	0	62	0	0	0
ASV01400	427	1653	0	0	0	0	0	0	0	0	0	0	0	0	0	0	0	59	0	0	0	0	0	0	0	0	0	0	0	0	0	0	0	0	0	0	0	0	0	0	0	0	0	0	0	0	0	0	0
ASV01401	402	1650	0	0	0	0	0	0	0	0	0	0	0	0	0	0	0	0	0	0	0	0	0	0	0	0	0	0	0	0	0	0	0	0	0	0	0	0	0	0	0	0	0	0	0	0	0	0	0
ASV01402	402	1650	0	0	0	0	0	0	0	0	0	0	0	0	0	0	0	0	0	0	0	0	0	0	0	0	0	0	0	0	0	0	0	0	0	0	0	0	0	0	0	0	0	0	0	0	0	0	0
ASV01403	427	1647	0	0	0	0	0	0	0	0	0	0	0	0	0	0	0	0	0	0	0	0	0	0	0	0	0	0	0	0	0	0	0	0	0	0	0	0	0	0	0	0	0	0	0	0	0	0	0
ASV01404	402	1646	0	0	0	0	0	0	0	0	0	0	0	0	0	0	0	0	0	0	0	0	0	0	0	0	0	0	0	0	0	0	0	0	0	0	0	0	0	0	0	0	0	0	0	0	0	0	0
ASV01405	427	1645	0	0	0	0	0	0	0	0	0	0	0	0	0	0	0	0	0	0	0	0	0	0	0	0	0	0	0	0	0	0	0	0	0	0	0	0	0	0	0	0	0	0	0	0	0	0	0
ASV01406	404	1644	0	0	0	0	0	0	0	0	0	0	0	0	0	0	0	0	0	0	0	0	0	0	0	0	0	0	0	0	0	0	0	0	0	0	0	0	0	0	0	0	0	0	0	0	0	0	0
ASV01407	408	1644	0	0	0	0	0	0	0	0	0	0	0	0	0	0	0	0	0	0	0	0	0	0	0	0	0	0	0	0	0	0	0	0	0	0	0	0	0	0	0	0	0	0	0	0	0	0	0
ASV01408	421	1639	0	0	0	0	0	0	0	0	0	0	0	0	0	0	0	0	0	0	0	0	0	0	0	0	0	0	0	0	0	0	0	0	0	0	0	0	0	0	0	0	0	0	0	0	0	0	0
ASV01409	402	1638	0	0	0	0	0	0	0	0	0	0	0	0	0	0	0	0	0	0	0	0	0	0	0	0	0	0	0	0	0	0	0	0	0	0	0	0	0	0	0	0	0	0	0	0	0	0	0
ASV01410	405	1634	0	0	0	0	0	0	0	0	0	0	0	0	0	0	0	0	0	0	0	0	0	0	0	0	0	0	0	0	0	0	0	0	0	0	0	0	0	0	0	0	0	0	0	22	23	43	60
ASV01411	402	1632	0	0	0	0	0	0	0	0	0	0	0	0	0	0	0	0	0	0	0	0	0	0	0	0	0	0	0	0	0	0	0	0	0	0	0	0	0	0	0	0	0	0	0	0	0	0	0
ASV01412	408	1630	0	0	0	0	0	0	0	0	538	0	0	0	0	0	0	0	0	0	0	0	0	0	0	0	0	0	0	0	0	0	0	0	0	0	0	0	0	0	0	0	0	0	0	0	0	0	0
ASV01413	401	1629	15	0	103	0	0	0	0	0	0	0	0	0	0	0	0	0	0	0	0	0	0	0	0	0	0	0	0	0	0	0	0	0	0	0	0	0	0	0	0	0	0	0	0	0	0	0	0
ASV01414	403	1627	0	0	0	0	0	0	0	0	0	0	0	0	0	0	0	0	0	0	0	0	0	0	0	0	0	0	0	0	0	0	0	0	0	0	0	0	0	0	0	0	0	0	19	0	0	30	0
ASV01415	427	1626	0	37	0	0	0	0	0	0	0	0	0	0	0	0	0	0	0	0	0	0	0	0	77	19	0	0	0	0	0	42	0	0	0	0	20	101	44	0	0	0	0	0	0	0	0	0	0
ASV01416	422	1625	0	0	0	0	0	0	0	0	0	0	0	0	0	0	0	0	0	0	0	0	0	0	0	0	0	0	0	0	0	0	0	0	0	0	0	0	0	0	0	0	0	0	0	0	0	0	0
ASV01417	402	1625	0	0	0	0	0	0	0	0	0	0	0	0	0	0	0	0	0	0	0	0	0	0	0	0	0	0	0	0	0	0	0	0	0	0	0	0	0	0	0	0	0	0	0	0	0	0	0
ASV01418	427	1621	0	0	0	0	0	0	0	0	0	0	0	0	0	0	0	0	0	0	0	0	0	0	0	0	0	0	0	0	0	0	0	0	0	0	0	0	0	0	0	0	0	0	0	0	0	0	0
ASV01419	402	1620	0	0	0	0	0	0	0	0	0	0	0	20	10	0	0	0	0	0	0	0	0	0	0	0	0	0	0	0	0	0	0	0	0	0	0	0	0	0	0	0	0	0	0	0	0	13	0
ASV01420	402	1620	0	0	0	0	0	0	0	0	0	0	0	0	0	0	0	0	0	0	0	0	0	0	0	0	68	0	0	0	0	0	0	0	0	0	0	0	0	0	0	0	0	0	0	0	0	0	0
ASV01421	405	1619	0	0	0	0	0	0	29	10	14	39	0	26	0	0	0	31	0	0	0	0	0	0	0	0	0	0	0	0	0	0	0	58	22	32	63	34	42	14	96	28	0	0	0	0	12	14	0
ASV01422	405	1618	0	0	20	24	0	13	0	0	0	0	0	0	0	0	0	0	0	0	0	0	0	0	0	0	0	0	0	0	0	0	0	0	0	0	0	0	0	0	0	0	0	0	35	0	0	0	0
ASV01423	421	1618	0	0	0	0	0	0	0	0	0	0	0	0	0	0	0	0	0	0	0	0	0	0	0	0	0	0	0	0	0	0	0	0	0	0	0	0	0	0	0	0	0	0	0	0	0	0	0
ASV01424	403	1617	0	0	0	0	0	0	0	0	0	0	0	0	0	0	0	0	0	0	0	0	0	0	0	0	0	0	0	0	0	0	0	0	0	0	0	0	0	0	0	0	0	0	0	0	0	0	0
ASV01425	427	1615	0	0	0	0	0	0	0	0	0	0	0	0	0	0	0	0	0	0	0	0	0	0	0	0	0	0	0	0	0	0	0	0	0	0	0	0	0	0	0	0	0	0	0	0	0	0	0
ASV01426	402	1605	0	0	0	0	0	0	0	0	0	0	0	0	0	0	0	0	0	0	0	0	0	0	0	0	0	0	0	0	0	0	0	0	0	0	0	0	0	0	0	0	0	0	0	0	0	0	0
ASV01427	402	1602	0	0	0	0	0	0	0	0	0	0	0	0	0	0	0	0	0	0	0	0	0	0	0	0	0	0	0	0	0	0	0	0	0	0	0	0	0	0	0	0	0	0	0	0	0	0	0
ASV01428	427	1602	0	0	0	0	0	0	0	0	0	0	0	0	0	0	0	0	0	0	0	0	0	0	0	0	0	0	0	0	0	0	0	0	0	0	0	0	0	0	0	0	0	0	0	0	0	0	0
ASV01429	402	1600	0	0	0	0	0	0	0	0	0	0	0	0	0	0	0	0	0	0	0	0	0	0	0	0	0	0	0	0	0	0	0	0	0	0	0	0	0	0	0	0	0	0	0	0	0	0	0
ASV01430	402	1595	0	0	0	0	0	0	0	0	0	0	0	0	0	0	0	0	0	0	0	0	0	0	0	0	0	0	0	0	0	0	0	0	0	0	0	0	0	0	111	0	0	0	0	0	0	0	0
ASV01431	405	1592	0	0	0	0	0	0	0	0	0	0	0	0	0	0	0	0	0	0	0	0	0	0	0	0	0	0	0	0	0	0	0	0	0	0	0	0	0	0	0	0	0	0	0	0	0	0	0
ASV01432	403	1592	0	0	0	0	0	0	0	0	0	0	0	0	0	0	0	0	0	0	0	0	0	0	0	0	0	0	0	0	0	0	0	0	0	0	0	0	0	0	0	0	0	0	0	0	0	0	0
ASV01433	422	1591	0	0	0	0	0	0	0	0	0	0	0	0	0	0	0	0	0	0	0	0	0	0	0	0	0	0	0	0	0	0	0	0	0	0	0	0	0	0	0	0	0	0	0	0	0	0	0
ASV01434	402	1590	0	0	0	0	0	0	0	0	0	0	0	0	0	0	0	0	0	0	0	0	0	51	0	0	80	0	75	82	56	100	0	0	0	0	0	0	0	0	0	0	0	0	0	0	0	0	0
ASV01435	409	1589	0	0	0	0	0	0	0	0	0	0	0	0	0	0	0	0	0	0	0	0	0	0	0	0	0	0	0	0	0	0	0	0	0	0	0	0	0	0	0	0	0	0	0	0	0	0	0
ASV01436	402	1578	0	0	0	0	0	0	0	0	0	0	0	0	0	0	0	0	0	0	0	0	0	0	0	0	0	0	0	0	0	0	0	0	0	0	0	0	0	0	0	0	0	0	0	0	0	0	0
ASV01437	402	1575	0	0	0	0	0	0	0	0	0	0	0	0	0	0	0	0	0	0	0	0	0	0	0	0	0	0	0	0	0	0	0	0	0	0	0	0	0	0	0	0	0	0	0	0	0	0	0
ASV01438	405	1574	0	0	0	0	0	0	0	0	0	0	0	0	0	0	0	0	0	0	0	0	0	0	0	0	0	0	0	0	0	0	0	0	0	0	0	0	0	0	0	0	0	0	0	0	0	0	0
ASV01439	402	1572	0	0	0	0	0	0	0	0	0	0	0	0	0	0	0	0	0	0	0	0	0	0	0	0	0	0	0	0	0	0	0	0	0	0	0	0	0	0	0	0	0	0	0	0	0	0	0
ASV01440	402	1571	0	0	0	0	0	0	0	0	0	0	0	0	0	0	0	0	0	0	0	0	0	0	0	0	99	60	131	45	0	182	0	0	0	0	0	0	0	0	0	0	0	0	0	0	0	0	0
ASV01441	402	1568	0	0	0	0	0	0	0	0	0	0	0	0	0	0	0	0	0	0	0	0	0	0	0	0	0	0	0	0	0	0	0	0	0	0	0	0	0	0	0	0	0	0	0	0	0	0	0
ASV01442	402	1568	0	0	0	0	0	0	0	0	0	0	0	0	0	0	0	0	0	0	0	0	0	0	0	0	0	0	0	0	0	0	0	0	0	0	0	0	0	0	0	0	0	0	0	0	0	0	0
ASV01443	404	1558	0	0	0	0	0	0	0	0	0	0	0	0	0	0	0	0	46	388	81	43	79	0	0	0	0	0	0	0	0	0	0	0	0	0	0	0	0	0	0	0	0	0	0	0	0	0	0
ASV01444	402	1557	0	0	0	0	0	0	0	0	0	0	0	0	0	0	0	0	0	0	0	0	0	0	0	0	0	0	0	0	0	0	0	0	0	0	0	0	0	0	0	0	0	0	0	0	45	0	0
ASV01445	402	1554	0	0	0	0	0	0	0	0	0	0	0	0	0	0	0	0	0	0	0	0	0	0	0	0	0	0	0	0	0	0	0	0	0	0	0	0	0	0	0	0	0	0	0	0	0	0	0
ASV01446	402	1551	0	0	0	0	0	0	0	0	0	0	0	0	0	0	0	0	0	0	0	0	0	0	0	0	0	0	0	0	0	0	0	0	0	0	0	0	0	0	0	0	0	0	0	0	0	0	0
ASV01447	407	1550	0	0	0	0	0	0	0	0	0	0	0	0	0	0	0	0	0	0	0	0	0	0	0	0	0	0	0	0	0	0	0	0	0	0	0	0	0	0	0	0	0	0	0	0	0	0	0
ASV01448	402	1549	0	0	0	0	16	0	0	0	0	0	0	0	0	0	0	0	0	0	0	0	0	0	0	0	0	0	0	0	0	0	0	0	0	0	0	0	0	0	0	0	0	0	0	0	0	0	0
ASV01449	427	1546	0	0	0	0	0	0	0	0	0	0	0	0	0	0	0	0	0	0	0	0	0	0	977	0	0	0	0	0	0	0	0	0	0	0	1	0	0	0	0	0	0	0	0	0	0	0	0
ASV01450	405	1544	0	0	0	0	82	0	0	0	0	0	0	0	0	0	0	0	0	0	0	0	0	17	30	0	0	0	3	0	24	7	0	38	0	7	0	0	0	0	0	0	0	21	0	0	0	13	0
ASV01451	402	1544	0	0	0	0	0	0	0	0	0	0	0	0	0	0	0	0	0	0	0	0	0	0	0	0	0	0	0	0	0	0	0	0	0	0	0	0	0	0	0	0	0	0	0	0	0	0	0
ASV01452	404	1540	0	0	0	0	0	0	0	0	0	0	0	0	0	0	0	0	0	0	0	0	0	0	0	0	0	0	0	0	0	0	0	45	0	10	6	7	38	55	10	0	17	0	0	0	0	0	0
ASV01453	402	1535	0	0	0	0	0	0	0	0	0	0	0	0	0	0	0	0	0	0	0	0	0	0	0	0	0	0	0	0	0	0	0	0	0	0	0	0	0	0	0	0	0	0	0	0	0	0	0
ASV01454	405	1534	0	0	36	0	17	0	0	0	0	0	0	0	0	0	0	0	0	0	0	0	0	0	0	0	0	0	0	0	0	0	0	0	0	6	0	0	0	0	0	0	0	0	0	0	0	17	0
ASV01455	427	1532	0	0	0	0	0	0	0	0	0	0	0	0	0	0	0	0	0	0	0	0	0	0	0	0	0	0	0	0	0	0	0	0	0	0	0	0	0	0	0	0	0	0	0	0	0	0	0
ASV01456	403	1532	0	0	0	0	0	0	0	0	0	0	0	0	0	0	0	0	0	0	0	0	0	0	0	0	0	0	0	0	0	0	0	0	0	0	0	0	0	0	0	0	0	0	0	0	0	0	0
ASV01457	422	1527	0	0	0	0	0	0	0	0	0	0	0	0	0	0	0	0	0	0	0	0	0	0	0	0	0	0	0	0	0	0	0	0	0	0	23	13	0	22	0	252	0	0	0	0	0	0	0
ASV01458	422	1526	0	0	0	0	0	0	0	0	0	0	0	0	0	0	0	0	0	0	0	0	0	0	0	0	0	0	0	0	0	0	0	0	0	0	0	0	0	0	0	0	0	0	0	0	0	0	0
ASV01459	422	1523	474	0	0	0	0	0	0	0	0	0	0	0	0	0	0	0	0	0	0	0	0	0	0	0	0	0	0	0	0	0	0	0	0	0	0	0	0	0	0	0	0	0	0	0	0	0	0
ASV01460	405	1519	0	0	0	0	0	0	0	0	37	0	68	0	36	0	0	0	0	0	0	0	0	0	0	0	0	0	0	0	0	0	0	0	0	0	0	0	0	0	0	0	0	0	0	0	0	0	0
ASV01461	403	1519	0	0	0	0	0	0	0	0	0	0	0	0	0	0	0	0	0	0	0	0	0	0	0	0	0	0	0	0	0	0	0	0	0	0	0	0	0	59	0	0	0	0	0	0	0	0	0
ASV01462	427	1519	0	0	0	0	0	0	0	0	0	0	0	0	0	0	0	0	0	0	0	0	0	0	0	0	0	0	0	0	0	0	0	0	0	0	0	0	0	0	0	0	0	0	0	0	0	0	0
ASV01463	422	1518	0	0	0	0	0	0	0	0	0	0	0	0	0	0	0	0	0	0	0	0	0	0	0	0	0	0	0	0	0	0	0	0	0	0	0	0	0	0	0	0	0	0	0	0	0	0	0
ASV01464	405	1508	0	0	0	0	0	0	0	0	0	0	7	0	0	0	0	0	0	0	0	0	0	0	0	0	0	0	0	0	0	0	0	0	0	0	0	0	0	0	0	0	0	0	0	0	0	0	0
ASV01465	402	1507	0	0	0	0	0	0	0	0	0	0	0	0	0	0	0	0	0	0	0	0	0	0	0	0	0	0	0	0	0	0	0	0	0	0	0	0	0	0	0	0	0	0	0	0	0	0	0
ASV01466	405	1506	0	0	0	0	0	0	25	9	36	24	12	0	10	0	0	0	0	0	0	0	0	11	21	11	105	38	67	31	17	106	13	14	0	10	117	10	10	4	14	32	0	0	0	0	0	0	0
ASV01467	402	1498	0	0	0	0	0	0	0	0	0	0	0	0	0	0	0	0	0	0	0	0	0	0	0	0	0	0	0	0	0	0	0	0	0	0	0	0	0	0	0	0	0	0	0	0	0	0	0
ASV01468	402	1495	5	6	131	0	0	5	0	0	0	0	0	0	0	0	0	0	0	0	0	0	0	0	0	0	0	7	0	0	0	17	0	21	12	28	53	29	0	0	0	59	0	0	0	2	0	0	0
ASV01469	405	1494	0	0	0	0	0	0	0	0	0	0	0	0	0	0	0	0	0	0	0	0	0	0	0	0	0	0	0	0	0	0	0	0	0	0	0	0	0	0	0	0	0	0	0	0	0	0	0
ASV01470	402	1493	0	0	0	0	0	0	0	0	0	0	0	0	0	0	0	0	0	0	0	0	0	0	0	0	0	0	0	0	0	0	0	0	0	0	0	0	0	0	0	0	0	0	0	0	0	0	0
ASV01471	403	1490	0	0	0	1	0	0	0	0	18	0	0	0	0	0	0	0	0	0	0	0	0	29	0	36	0	0	0	9	0	0	0	0	0	0	0	0	0	0	0	0	0	0	0	8	0	0	0
ASV01472	402	1488	0	0	0	0	0	0	0	0	0	30	0	0	0	0	0	0	0	0	0	0	0	0	0	0	0	0	0	0	0	0	0	0	0	0	0	0	0	0	0	52	0	0	0	0	0	0	0
ASV01473	422	1487	0	0	0	0	0	0	0	0	0	0	0	0	0	0	0	0	0	0	0	0	0	0	0	0	0	0	0	0	0	0	0	0	0	0	0	0	0	0	0	0	0	0	0	0	0	0	0
ASV01474	422	1485	0	0	0	0	0	0	0	0	0	0	0	0	0	0	0	0	0	0	0	0	0	0	0	0	0	0	0	0	0	0	0	0	0	0	0	0	0	0	0	0	0	0	0	0	0	0	0
ASV01475	402	1482	0	0	0	0	0	0	0	0	0	0	0	0	0	0	0	0	0	0	0	0	0	0	0	0	0	0	0	0	0	0	0	0	0	0	0	0	0	0	0	0	0	0	0	0	0	0	0
ASV01476	422	1479	0	0	0	0	0	0	0	0	0	0	0	0	0	0	0	0	0	0	0	0	0	0	0	0	0	0	0	0	0	0	0	0	0	0	0	0	0	0	0	0	0	0	0	0	0	0	0
ASV01477	427	1477	0	0	0	0	0	0	0	0	0	0	0	0	0	0	0	0	0	0	0	0	0	0	0	0	0	0	0	0	0	0	0	0	0	0	0	0	0	0	0	0	0	0	0	0	0	0	0
ASV01478	402	1470	0	0	0	0	0	0	0	0	0	0	0	0	0	0	0	0	0	0	0	0	0	0	0	0	0	0	0	0	0	0	0	0	0	0	0	0	0	0	0	0	0	0	0	0	0	0	0
ASV01479	402	1470	0	0	0	0	0	0	0	0	0	0	0	0	0	0	0	0	0	0	0	0	0	0	0	0	0	0	0	0	0	0	0	0	0	0	0	0	0	0	0	0	0	0	0	0	0	0	0
ASV01480	405	1457	0	0	0	0	0	0	0	0	0	0	0	0	0	0	0	0	0	0	0	0	0	0	0	0	0	0	0	0	0	0	0	0	0	0	0	0	0	0	0	0	0	0	0	0	0	0	0
ASV01481	402	1455	0	0	0	0	0	0	0	0	0	0	0	0	0	0	0	0	0	0	0	0	0	0	0	0	0	0	0	0	0	0	0	0	0	0	0	0	0	0	0	0	0	0	0	0	0	0	0
ASV01482	422	1451	0	0	0	0	0	0	0	0	0	0	0	0	0	0	0	0	0	0	0	0	0	0	0	0	0	0	0	0	0	0	0	84	98	43	110	10	24	109	76	100	52	0	0	0	0	0	0
ASV01483	401	1449	0	0	0	0	0	0	0	0	0	0	0	0	0	0	0	0	0	0	0	0	0	0	0	0	0	0	0	0	0	0	0	0	0	0	0	0	0	0	0	0	0	0	0	0	0	0	0
ASV01484	405	1447	19	5	87	0	0	0	0	0	0	0	0	0	0	0	0	0	0	0	0	0	0	0	6	0	0	12	0	0	15	0	0	9	7	7	0	4	4	11	8	7	15	0	0	0	0	0	0
ASV01485	422	1443	0	0	0	0	0	0	0	0	0	0	0	0	0	0	0	0	0	0	0	0	0	0	0	0	0	0	0	0	0	0	0	0	0	0	0	0	0	0	0	0	0	0	0	0	0	0	0
ASV01486	405	1440	0	0	0	0	0	0	0	0	0	161	17	123	0	0	0	0	0	0	0	0	0	0	0	0	0	0	0	0	0	0	0	0	0	0	0	0	0	0	0	0	0	0	24	0	0	17	0
ASV01487	403	1440	0	0	0	0	0	0	0	0	0	0	0	0	0	0	0	0	0	0	0	0	0	0	0	0	0	0	0	0	0	0	0	0	0	0	0	0	0	0	0	0	0	0	0	0	0	0	0
ASV01488	402	1438	0	0	0	0	0	0	0	0	0	0	0	0	0	0	0	0	0	0	0	0	0	0	0	0	0	0	0	0	0	0	0	0	0	0	0	0	0	0	0	0	0	0	0	0	0	0	0
ASV01489	427	1435	0	0	0	0	0	0	0	0	0	0	0	0	0	0	0	0	0	0	0	0	0	0	0	0	0	0	0	0	0	0	0	0	0	0	0	0	0	0	0	0	0	0	0	0	0	0	0
ASV01490	402	1434	0	0	0	0	0	0	0	0	0	0	0	0	0	0	0	0	0	0	0	0	0	0	0	0	0	0	0	0	0	0	0	0	70	0	0	0	0	0	0	5	6	0	0	0	0	0	0
ASV01491	411	1434	0	0	0	0	0	0	0	0	0	0	0	0	0	0	0	0	0	0	0	0	0	0	0	0	0	0	0	0	0	0	0	0	0	0	0	0	0	0	0	0	0	0	0	0	0	0	0
ASV01492	402	1434	0	0	0	0	0	0	0	0	0	0	0	0	0	0	0	0	0	0	0	0	0	0	0	0	0	0	0	0	0	0	0	0	0	0	0	0	0	0	0	0	0	0	0	0	0	0	0
ASV01493	404	1432	0	0	0	0	0	0	0	0	0	0	0	0	0	0	0	0	0	0	0	0	0	0	0	0	0	0	0	0	0	0	0	0	0	0	0	0	0	0	0	0	0	0	0	0	0	0	0
ASV01494	402	1429	0	0	0	0	0	0	0	0	0	0	0	0	0	0	0	0	0	0	0	0	0	0	0	0	0	0	0	0	0	0	0	0	0	0	0	0	0	0	0	0	0	0	0	0	0	0	0
ASV01495	422	1427	0	0	0	0	0	0	0	0	0	0	0	0	0	0	0	0	0	0	0	0	0	0	0	0	0	0	0	0	0	0	0	0	0	0	0	0	0	0	0	0	0	0	0	0	0	0	0
ASV01496	402	1425	0	0	0	0	0	0	0	0	0	0	0	0	0	0	0	0	0	0	0	0	0	0	0	0	0	0	0	0	0	0	0	0	0	0	0	0	0	0	0	0	0	0	0	0	0	0	0
ASV01497	428	1422	0	0	58	0	6	0	0	0	0	0	0	19	0	0	0	0	0	0	0	0	0	0	7	0	3	10	0	0	14	10	0	31	10	12	0	0	0	11	0	10	0	0	0	21	0	7	0
ASV01498	422	1422	0	0	0	0	0	0	0	0	0	0	0	0	0	0	0	0	0	0	0	0	0	0	0	0	0	0	0	0	0	0	0	0	0	0	0	0	0	0	0	0	0	0	0	0	0	0	0
ASV01499	402	1422	0	0	0	0	0	0	0	0	0	0	0	0	0	0	0	0	0	0	0	0	0	0	0	0	0	0	0	0	0	0	0	0	0	0	0	0	0	0	0	0	0	0	0	0	0	0	0
ASV01500	405	1420	0	0	0	0	0	0	0	0	0	0	0	0	0	0	0	0	0	0	0	0	0	0	0	0	0	0	0	0	0	0	0	0	0	0	0	0	0	0	0	18	0	0	0	0	0	0	0
ASV01501	403	1418	0	0	0	0	0	0	0	0	0	0	0	0	0	0	0	0	0	0	0	0	0	0	0	0	0	0	0	0	0	0	0	0	0	0	0	0	0	0	0	0	0	0	0	0	0	0	0
ASV01502	402	1417	0	0	0	0	0	0	0	0	0	0	0	0	0	0	0	0	0	0	0	0	0	0	0	0	0	0	0	0	0	0	0	0	0	0	0	0	0	0	0	0	0	0	0	0	0	0	0
ASV01503	402	1417	0	0	0	0	0	0	0	0	0	0	0	0	0	0	0	0	0	0	0	0	0	0	0	0	0	0	0	0	0	0	0	0	0	0	0	0	0	0	0	0	0	0	0	0	0	0	0
ASV01504	408	1417	0	0	0	0	0	0	0	0	0	0	0	0	0	0	0	0	0	0	0	0	0	0	0	0	0	0	0	0	0	0	0	0	0	0	0	0	0	0	0	0	0	0	0	0	0	0	0
ASV01505	421	1416	0	0	0	0	0	0	0	0	0	0	0	0	0	0	0	0	0	0	0	0	0	0	0	0	0	0	0	0	0	0	0	0	0	0	0	0	0	0	0	0	0	0	0	0	0	0	0
ASV01506	405	1413	0	0	0	0	0	0	0	0	0	0	0	0	0	0	0	0	0	0	0	0	0	0	0	0	0	0	0	0	0	0	0	0	0	0	0	0	0	0	0	0	0	0	0	0	0	0	0
ASV01507	402	1411	0	0	0	0	0	0	0	0	0	0	0	0	0	0	0	0	0	0	0	0	0	0	0	0	0	0	0	0	0	0	0	0	0	0	0	0	0	0	0	0	0	0	0	0	0	0	0
ASV01508	403	1410	8	0	0	0	0	0	0	77	26	52	8	52	24	6	0	56	0	0	0	0	0	0	5	0	8	11	5	5	11	5	0	14	0	0	0	6	0	0	0	14	10	0	0	0	0	0	0
ASV01509	402	1410	0	0	0	0	0	0	0	0	0	0	0	0	0	0	0	0	0	0	0	0	0	0	0	0	0	0	0	0	0	0	0	0	0	0	0	0	0	0	0	0	0	0	0	0	0	0	0
ASV01510	422	1406	0	0	0	0	0	0	0	0	0	0	0	0	0	0	0	0	0	0	0	0	0	0	0	0	0	0	0	0	0	0	0	0	0	0	0	0	0	0	0	0	0	0	0	0	0	0	0
ASV01511	401	1404	0	0	0	0	0	0	0	0	0	0	0	0	0	0	0	0	0	0	0	0	0	0	0	0	0	0	0	0	0	0	0	0	10	0	0	0	6	0	0	0	0	0	0	0	0	0	0
ASV01512	402	1400	0	0	0	0	0	0	0	0	0	0	0	0	0	0	0	0	0	0	0	0	0	0	0	0	0	0	0	0	0	0	0	0	0	0	0	0	0	0	0	0	0	0	0	0	0	0	0
ASV01513	402	1389	0	0	0	0	0	0	0	0	0	0	0	0	0	0	0	0	0	0	0	0	0	0	0	0	0	0	0	0	0	0	0	0	0	0	0	0	0	0	0	0	0	0	0	0	0	0	0
ASV01514	404	1388	0	0	8	0	0	3	0	0	33	3	20	4	0	14	13	2	0	0	0	0	0	0	0	0	0	6	0	0	0	0	0	0	2	1	0	0	0	0	0	3	0	0	6	2	2	0	2
ASV01515	405	1388	0	0	0	0	0	0	0	0	0	0	0	0	0	0	0	0	0	0	0	0	0	0	0	0	0	0	0	0	0	0	0	0	0	0	0	0	0	0	0	0	0	0	0	0	0	0	0
ASV01516	421	1388	0	0	0	0	0	0	0	0	0	0	0	0	0	0	0	0	0	0	0	0	0	0	0	0	0	0	0	0	0	0	0	0	0	0	0	0	0	0	0	0	0	0	0	0	0	0	0
ASV01517	405	1386	0	0	0	0	0	0	0	0	0	0	0	0	0	0	0	0	0	0	0	0	0	0	0	0	0	0	0	0	0	0	0	0	0	0	0	0	0	0	0	0	0	0	0	0	0	0	0
ASV01518	427	1385	0	0	0	0	0	0	0	0	0	0	0	0	0	0	0	0	0	0	0	0	0	0	0	0	0	0	0	0	0	0	0	0	0	14	46	12	0	0	0	0	0	0	0	0	0	0	0
ASV01519	405	1381	0	0	0	0	0	0	0	0	0	0	0	0	0	0	0	0	0	0	0	0	10	0	0	0	0	0	0	0	0	0	0	0	0	0	0	0	0	0	0	0	0	0	0	0	0	0	0
ASV01520	402	1380	0	0	0	0	0	0	0	0	0	0	0	0	0	0	0	0	0	0	13	0	3	0	0	0	0	0	0	0	0	0	0	0	0	0	0	0	0	0	0	0	0	0	0	0	0	0	0
ASV01521	404	1378	0	0	0	0	0	0	0	0	0	0	0	0	0	0	0	0	0	0	0	0	0	0	0	0	0	0	0	0	0	0	0	0	0	0	0	0	0	0	0	0	0	0	104	182	95	66	89
ASV01522	402	1378	0	0	0	0	0	0	0	0	0	0	0	0	0	0	0	0	0	0	0	0	0	0	0	0	0	0	0	0	0	0	0	0	0	0	0	0	0	0	0	0	0	0	0	0	0	0	0
ASV01523	402	1377	0	0	0	0	0	0	0	0	0	0	0	0	0	0	0	0	0	0	0	0	0	0	0	0	0	0	0	0	0	0	0	0	0	0	0	0	0	0	0	0	0	0	0	0	0	0	0
ASV01524	402	1375	0	0	14	0	0	0	0	0	0	0	0	0	0	0	0	0	0	0	0	0	0	0	0	0	0	0	0	0	0	0	0	0	0	0	0	0	0	0	0	0	0	0	0	0	0	0	0
ASV01525	405	1373	0	0	0	0	0	0	0	0	0	0	0	0	0	0	0	0	0	0	0	0	0	0	0	0	0	0	0	0	0	0	0	0	0	0	0	0	0	0	0	0	0	0	0	0	0	0	0
ASV01526	403	1372	0	0	0	0	0	0	0	0	0	0	0	0	0	0	0	0	0	0	0	0	0	0	0	0	0	0	0	0	0	0	0	0	0	0	0	0	0	0	0	0	0	0	0	0	0	0	0
ASV01527	404	1372	0	0	0	0	0	0	0	0	0	0	0	0	0	0	0	0	0	0	0	0	0	0	0	0	0	0	0	0	0	0	0	0	0	0	0	0	0	0	0	0	0	0	0	0	0	0	0
ASV01528	421	1370	0	0	0	0	0	0	0	0	0	0	0	0	0	0	0	0	0	0	0	0	0	0	0	0	0	0	0	0	0	0	0	0	0	0	0	0	0	0	0	0	0	0	0	0	0	0	0
ASV01529	427	1365	0	0	0	0	0	0	0	0	0	0	0	0	0	0	0	0	0	0	0	0	0	0	0	0	0	0	0	0	0	0	0	0	0	0	0	0	0	0	0	0	0	0	0	0	0	0	0
ASV01530	402	1363	0	0	0	0	0	0	0	0	0	0	0	0	0	0	0	0	0	0	0	0	0	0	0	0	0	0	0	0	0	0	0	0	0	0	0	0	0	0	0	0	0	0	0	0	0	0	0
ASV01531	403	1359	0	0	0	0	0	0	0	0	0	0	0	0	0	0	0	0	0	0	0	0	0	0	0	0	0	0	0	0	0	0	0	0	0	0	0	0	0	0	0	0	0	0	0	0	0	0	0
ASV01532	421	1358	0	0	0	0	0	0	0	0	0	0	0	0	0	0	0	0	0	0	0	0	0	0	0	0	0	0	0	0	0	0	0	0	0	0	0	0	0	0	0	0	0	0	0	0	0	0	0
ASV01533	427	1357	0	0	0	0	0	0	0	17	0	0	0	0	0	0	0	0	0	29	0	0	0	0	0	0	0	0	0	0	0	0	0	0	0	0	0	0	0	0	0	0	0	0	0	0	0	0	0
ASV01534	422	1357	0	0	0	0	0	0	0	0	0	0	0	0	0	0	0	0	0	0	0	0	0	0	0	0	0	0	0	0	0	0	0	0	0	0	0	0	0	0	0	0	0	0	0	0	0	0	0
ASV01535	401	1356	0	0	0	0	0	0	0	0	0	0	0	25	0	0	0	0	0	0	0	0	0	0	0	0	0	0	0	0	0	0	0	0	0	0	0	0	0	0	0	0	0	0	0	0	0	0	0
ASV01536	402	1356	0	0	0	0	0	0	0	0	0	0	0	0	0	0	0	0	0	0	0	0	0	0	0	0	0	0	0	0	0	0	0	0	0	0	0	0	0	0	0	0	0	0	0	0	74	50	0
ASV01537	402	1349	0	0	0	0	0	0	0	0	0	0	0	0	0	0	0	0	0	0	0	0	0	0	0	0	0	0	0	0	0	0	0	0	0	0	0	0	0	0	0	0	0	0	0	0	0	0	0
ASV01538	405	1349	0	0	0	0	0	0	0	0	0	0	0	0	0	0	0	0	0	0	0	0	0	0	0	0	0	0	0	0	0	0	0	0	0	0	0	0	0	0	0	0	0	0	0	0	0	0	0
ASV01539	403	1345	0	0	0	0	0	0	0	0	0	0	0	0	0	0	0	0	0	0	0	0	0	0	0	0	0	0	0	0	0	0	0	0	0	0	0	0	0	0	0	0	0	0	0	0	0	0	0
ASV01540	427	1345	0	0	0	0	0	0	0	0	0	0	0	0	0	0	0	0	0	0	0	0	0	0	0	0	0	0	0	0	0	0	0	0	0	0	0	0	0	0	0	0	0	0	0	0	0	0	0
ASV01541	422	1344	0	0	0	0	0	0	0	0	0	0	0	0	0	0	0	0	0	0	0	0	0	0	0	0	0	0	0	0	0	0	0	0	0	0	0	0	0	0	0	0	0	0	0	0	0	0	0
ASV01542	402	1338	0	0	0	0	0	0	0	0	0	0	0	0	0	0	0	0	0	0	0	0	0	0	0	0	0	0	0	0	0	0	0	0	0	0	0	0	0	0	0	0	0	0	0	0	0	0	0
ASV01543	421	1337	0	0	0	0	0	0	0	0	0	0	0	0	0	0	0	0	0	0	0	0	0	0	0	0	0	0	0	0	0	0	0	0	132	0	0	0	0	0	71	322	15	0	0	0	0	0	0
ASV01544	427	1336	0	0	0	0	0	0	0	0	0	0	0	0	0	0	0	0	0	0	0	0	0	0	0	0	0	0	0	0	0	0	0	0	0	0	0	0	0	0	0	0	0	0	0	0	0	0	0
ASV01545	422	1336	0	0	0	0	0	0	0	0	0	0	0	0	0	0	0	0	0	0	0	0	0	0	0	0	0	0	0	0	0	0	0	0	0	0	0	0	0	0	0	0	0	0	0	0	0	0	0
ASV01546	422	1335	0	0	0	0	0	0	0	0	0	0	0	0	0	0	0	0	0	0	0	0	0	0	0	0	0	0	0	0	0	0	0	0	0	0	0	0	0	0	0	0	0	0	0	0	0	0	0
ASV01547	422	1328	0	43	55	14	33	81	0	0	0	0	0	0	0	0	0	0	0	0	0	0	0	0	0	0	0	0	0	0	0	0	0	0	0	0	0	0	0	0	0	0	0	0	0	0	0	0	0
ASV01548	422	1325	0	0	0	0	0	0	0	0	0	0	0	0	0	0	0	0	0	0	0	0	0	0	0	0	0	0	0	0	0	0	0	0	0	0	0	0	0	0	0	0	0	0	0	0	0	0	0
ASV01549	402	1323	17	0	36	0	0	0	0	0	0	0	0	0	0	0	0	0	0	0	0	0	0	0	0	0	0	0	0	0	0	0	0	10	15	23	0	2	0	9	0	24	7	17	0	57	11	11	12
ASV01550	402	1319	0	0	0	0	0	0	0	0	0	0	0	0	0	0	0	0	0	0	0	0	0	0	0	0	0	0	0	0	0	0	0	0	0	0	0	0	0	0	0	0	0	0	0	0	0	0	0
ASV01551	408	1318	0	0	0	0	0	0	0	0	0	0	0	0	0	0	0	0	0	0	0	0	0	0	0	0	0	0	0	0	0	0	0	0	0	0	0	0	0	0	0	0	0	0	0	0	0	0	0
ASV01552	406	1317	0	0	0	0	0	0	0	0	0	0	0	0	0	0	0	0	0	0	0	0	0	0	0	0	0	0	0	0	0	0	0	0	0	0	0	0	0	0	0	0	0	0	0	0	0	0	0
ASV01553	402	1317	0	0	0	0	0	0	0	0	0	0	0	0	0	0	0	0	0	0	0	0	0	0	0	0	0	0	0	0	0	0	0	0	0	0	0	0	0	0	0	0	0	0	0	0	0	0	0
ASV01554	404	1316	0	0	0	0	0	0	0	5	1	0	82	0	6	0	0	0	0	0	0	0	0	0	120	0	0	0	0	0	0	0	0	0	0	0	0	0	0	0	0	0	0	0	0	0	0	0	0
ASV01555	402	1315	0	0	0	0	0	0	0	0	0	0	0	0	0	0	0	0	0	0	0	0	0	0	0	0	0	0	0	0	0	0	0	0	0	0	0	0	0	0	0	0	0	0	0	0	0	0	0
ASV01556	427	1304	0	0	0	0	0	0	0	0	0	0	0	0	0	0	0	0	0	0	0	0	0	0	0	0	0	0	0	0	0	0	0	0	0	0	0	39	0	0	0	0	0	0	0	0	0	0	0
ASV01557	427	1296	0	0	0	0	0	0	0	0	0	0	0	0	0	0	0	0	0	0	0	0	0	0	0	0	0	0	0	0	0	0	0	0	0	0	0	0	0	0	0	0	0	0	0	0	0	45	50
ASV01558	402	1295	0	0	0	0	0	0	0	0	0	0	0	0	0	0	0	0	0	0	0	0	0	0	0	0	0	0	0	0	0	0	0	0	0	0	0	0	0	0	0	0	0	0	0	0	0	0	0
ASV01559	422	1294	0	0	0	0	0	0	0	0	0	0	0	0	0	0	0	0	0	0	0	0	0	0	0	0	0	0	0	0	0	0	0	0	0	0	0	0	0	0	0	0	0	0	0	0	0	0	0
ASV01560	426	1292	0	0	0	0	0	0	0	0	0	0	0	0	0	0	0	0	0	0	0	0	0	0	0	0	0	0	0	0	0	0	0	0	0	0	0	0	0	0	0	0	0	0	0	0	0	0	0
ASV01561	402	1290	0	0	0	0	0	0	0	0	0	0	0	0	0	0	0	0	0	0	0	0	0	0	0	0	0	0	0	0	0	0	0	0	0	0	0	0	0	0	0	0	0	0	0	0	0	0	0
ASV01562	427	1287	0	0	0	0	0	0	0	0	0	0	0	0	0	0	0	0	0	0	0	0	0	0	0	0	0	0	0	0	0	0	0	0	0	0	0	0	0	0	0	0	0	0	0	0	0	0	0
ASV01563	402	1285	0	0	0	0	0	0	0	0	0	0	0	0	0	0	0	0	0	0	0	0	0	0	0	0	0	0	0	0	0	0	0	78	438	11	0	9	18	79	10	69	17	0	0	0	0	0	0
ASV01564	422	1285	0	0	0	0	0	0	0	0	0	0	0	0	0	0	0	0	0	0	0	0	0	0	0	0	0	0	0	0	0	0	0	0	0	0	0	0	0	0	0	0	0	0	0	0	0	0	0
ASV01565	402	1281	0	0	0	0	0	0	0	0	0	0	0	0	0	0	0	0	0	0	0	0	0	0	0	0	0	0	0	0	0	0	0	0	0	0	0	0	0	0	0	0	0	0	0	0	0	0	0
ASV01566	405	1280	0	0	0	0	0	0	0	0	0	0	0	0	0	0	0	0	0	0	0	0	0	0	0	0	0	0	0	0	0	0	0	0	0	0	0	0	0	0	0	0	0	0	0	0	0	0	0
ASV01567	405	1279	0	0	0	0	0	0	0	0	45	49	73	0	35	0	0	0	0	0	0	0	0	0	0	0	0	0	0	0	0	0	0	0	0	0	0	0	0	0	0	0	0	61	0	0	0	0	0
ASV01568	402	1275	0	0	0	0	0	0	0	0	0	0	0	0	0	0	0	0	0	0	0	0	0	0	0	0	0	0	0	0	0	0	0	0	0	0	0	0	0	0	0	0	0	0	0	0	0	0	0
ASV01569	421	1275	0	0	0	0	0	0	0	0	0	0	0	0	0	0	0	0	0	0	0	0	0	0	0	0	0	0	0	0	0	0	0	0	0	0	0	0	0	0	0	0	0	0	0	0	0	0	0
ASV01570	405	1271	0	0	0	0	0	0	0	0	735	0	0	0	0	0	0	0	0	0	0	0	0	0	0	0	0	0	0	0	0	0	0	0	0	0	0	0	0	0	0	0	0	0	0	0	0	0	0
ASV01571	427	1271	0	0	0	0	0	0	0	0	0	0	0	0	0	0	0	0	0	0	0	0	0	0	0	0	792	0	0	0	146	0	0	0	0	0	0	0	0	0	0	0	0	0	0	0	0	0	0
ASV01572	402	1271	0	0	0	0	0	0	0	0	0	0	0	0	0	0	0	0	0	0	0	0	0	0	0	0	0	0	0	0	0	0	0	0	0	0	0	0	0	0	0	0	0	0	0	0	0	0	0
ASV01573	405	1270	0	0	0	0	0	0	0	0	0	0	0	0	0	0	0	0	0	0	0	0	0	0	0	0	0	0	0	0	0	0	0	0	0	0	0	0	0	0	0	0	0	0	0	0	0	0	0
ASV01574	427	1266	26	0	0	0	0	0	17	0	0	0	0	0	7	0	0	0	0	0	0	0	0	0	0	0	2	0	0	0	0	0	0	42	11	0	0	0	0	55	14	1	2	0	0	0	0	0	0
ASV01575	421	1266	0	0	0	0	0	0	0	0	0	0	0	0	0	0	0	0	0	0	0	0	0	0	0	0	0	0	0	0	0	0	0	0	0	0	0	0	0	0	0	0	0	142	0	0	30	24	0
ASV01576	402	1263	0	0	0	0	0	0	0	0	0	0	0	0	0	0	0	0	0	0	0	0	0	0	0	0	0	0	0	0	0	0	0	0	0	0	0	0	0	0	0	0	0	0	0	0	0	0	0
ASV01577	402	1259	38	0	24	0	0	126	0	0	0	0	0	0	0	0	0	0	0	0	0	0	0	0	0	0	0	0	0	0	0	0	0	169	0	0	0	0	0	0	0	0	0	0	35	0	0	0	0
ASV01578	406	1259	0	0	0	0	0	0	0	0	0	0	0	0	0	0	0	0	0	0	0	0	0	0	0	0	0	0	0	0	0	0	0	8	0	0	0	0	0	0	0	0	0	0	0	0	0	0	0
ASV01579	405	1259	0	0	0	0	0	0	0	0	0	0	0	0	0	0	0	0	0	0	0	0	0	0	0	0	0	0	0	0	0	0	0	0	0	0	0	0	0	0	0	0	0	0	0	0	0	0	0
ASV01580	404	1258	0	0	0	0	0	0	0	0	0	0	0	0	0	0	0	0	0	5	0	0	0	0	0	0	0	0	0	0	0	0	0	0	0	0	0	0	0	0	0	0	0	0	0	0	0	0	0
ASV01581	428	1256	0	0	0	0	0	0	0	0	0	0	0	0	0	0	0	0	0	0	0	0	0	0	0	0	96	43	0	0	0	18	0	0	0	0	0	0	0	0	0	0	0	0	0	0	0	0	0
ASV01582	421	1256	0	0	0	0	0	0	0	0	0	0	0	0	0	0	0	0	0	0	0	0	0	0	0	0	0	0	0	0	0	0	0	0	0	0	0	0	0	0	0	0	0	0	0	0	0	0	0
ASV01583	402	1256	0	0	0	0	0	0	0	0	0	0	0	0	0	0	0	0	0	0	0	0	0	0	0	0	0	0	0	0	0	0	0	0	0	0	0	0	0	0	0	0	0	0	0	0	0	0	0
ASV01584	427	1254	0	0	0	0	0	0	0	0	0	0	0	0	0	0	0	0	0	0	0	0	0	0	0	0	0	0	0	0	0	0	0	0	0	0	0	0	0	0	0	0	0	0	0	47	0	0	0
ASV01585	402	1254	0	0	0	0	0	0	0	0	0	0	0	0	0	0	0	0	0	0	0	0	0	0	0	0	0	0	0	0	0	0	0	0	0	0	0	0	0	0	0	0	0	0	0	0	0	0	0
ASV01586	403	1253	0	0	0	0	0	0	0	0	0	0	0	0	0	0	0	0	0	0	0	0	0	0	0	0	0	0	0	0	0	0	0	0	0	0	0	0	0	0	0	0	0	0	0	0	0	0	0
ASV01587	402	1253	0	0	0	0	0	0	0	0	0	0	0	0	0	0	0	0	0	0	0	0	0	0	0	0	0	0	0	0	0	0	0	0	0	0	0	0	0	0	0	0	0	0	0	0	0	0	0
ASV01588	405	1250	0	0	0	0	0	0	0	0	0	0	0	0	0	0	0	0	0	0	0	0	0	0	0	0	0	0	0	0	0	0	0	0	0	0	0	0	0	0	0	0	0	0	0	0	0	0	0
ASV01589	401	1249	60	0	19	8	10	16	0	0	0	0	0	14	0	0	0	0	0	0	0	0	0	0	0	0	12	0	12	13	17	17	0	0	0	0	11	8	8	0	15	14	0	0	3	0	0	0	0
ASV01590	403	1249	0	0	7	0	0	19	0	0	0	0	0	0	0	0	0	0	0	0	0	0	0	0	0	0	0	0	10	9	24	102	0	0	0	0	0	0	0	0	0	0	0	0	11	0	0	0	6
ASV01591	402	1249	0	0	0	0	0	0	0	0	0	0	0	0	0	0	0	0	0	0	0	0	0	0	0	0	0	0	0	0	0	0	0	0	0	0	0	0	0	0	0	0	0	0	0	0	0	0	0
ASV01592	402	1248	0	0	0	0	0	0	0	0	0	0	0	0	0	0	0	0	0	0	0	0	0	0	0	0	0	0	0	0	0	0	0	0	0	0	0	0	0	0	0	0	0	0	0	0	0	0	0
ASV01593	421	1247	0	0	0	0	0	0	0	0	0	0	0	0	0	0	0	0	0	0	0	0	0	0	0	0	0	0	0	0	0	0	0	54	0	0	0	0	0	38	0	0	0	34	18	32	26	26	0
ASV01594	422	1246	0	0	0	2	4	3	2	1	6	0	7	28	2	2	0	1	0	0	0	0	2	14	9	4	0	0	0	0	1	0	8	1	14	0	0	0	0	0	0	2	0	0	0	0	0	0	0
ASV01595	427	1246	0	0	0	0	0	0	0	0	0	0	0	0	0	0	0	0	0	0	0	0	0	0	0	0	0	0	0	0	0	0	0	0	0	0	0	0	0	0	0	0	0	0	0	0	0	0	0
ASV01596	405	1245	0	0	0	0	0	0	0	0	0	0	0	0	0	0	0	0	0	0	0	0	0	0	0	0	0	0	0	0	0	0	0	0	0	0	0	0	0	0	0	0	0	0	89	69	36	85	97
ASV01597	401	1242	0	0	0	0	0	0	0	0	0	0	0	0	0	0	0	0	0	0	0	0	0	0	0	0	0	0	0	0	0	0	0	0	0	0	0	0	0	0	0	0	0	0	0	0	0	0	0
ASV01598	422	1240	0	0	0	0	0	0	0	0	0	0	0	0	0	0	0	0	0	0	0	0	0	0	0	0	0	0	0	0	0	0	0	0	0	0	0	0	0	0	0	0	0	0	0	0	0	0	0
ASV01599	404	1240	0	0	0	0	0	0	0	0	0	0	0	0	0	0	0	0	0	0	0	0	0	0	0	0	0	0	0	0	0	0	0	0	0	0	0	0	0	0	0	0	0	0	0	0	0	0	0
ASV01600	402	1239	0	0	0	0	0	0	0	0	0	0	0	0	0	0	0	0	0	0	0	0	0	0	0	0	0	0	0	0	0	0	0	0	0	0	0	0	0	0	0	0	0	0	0	95	483	103	0
ASV01601	404	1239	0	0	0	0	0	0	0	0	0	0	0	0	0	0	0	0	0	0	0	0	0	0	0	0	0	0	0	0	0	0	0	0	0	0	0	0	0	0	0	0	0	0	0	0	0	0	0
ASV01602	402	1238	0	0	0	0	0	0	55	0	26	33	25	0	0	51	0	0	0	0	0	4	1	0	2	4	0	1	0	0	0	0	0	0	0	0	8	0	0	0	2	4	4	0	0	0	0	0	0
ASV01603	403	1236	0	0	0	0	0	0	0	0	0	0	0	0	0	0	0	0	0	0	0	0	0	0	0	0	0	0	0	0	0	0	0	0	0	0	0	0	0	0	0	0	0	0	0	0	1065	171	0
ASV01604	422	1236	0	0	0	0	0	0	0	0	0	0	0	0	0	0	0	0	0	0	0	0	0	0	0	0	0	0	0	0	0	0	0	0	0	0	0	0	0	0	0	0	0	0	0	0	0	0	0
ASV01605	402	1236	0	0	0	0	0	0	0	0	0	0	0	0	0	0	0	0	0	0	0	0	0	0	0	0	0	0	0	0	0	0	0	0	0	0	0	0	0	0	0	0	0	0	0	0	0	0	0
ASV01606	402	1235	0	0	0	0	0	0	0	0	0	0	0	0	0	0	0	0	0	0	0	0	0	0	0	0	0	0	0	0	0	0	0	0	0	0	0	0	0	0	0	0	0	118	0	0	0	104	57
ASV01607	422	1235	0	0	0	0	0	0	0	0	0	0	0	0	0	0	0	0	0	0	0	0	0	0	0	0	0	0	0	0	0	0	0	0	0	0	0	0	0	0	0	0	0	0	0	0	0	0	0
ASV01608	402	1229	0	0	0	0	0	0	0	0	0	0	0	0	0	0	0	0	0	0	0	0	0	0	0	0	0	0	0	0	0	0	0	0	0	0	0	0	0	0	0	0	0	0	0	0	0	0	0
ASV01609	403	1227	0	0	0	0	0	0	0	0	0	0	0	0	0	0	0	0	0	0	0	0	0	0	0	0	0	0	0	0	0	0	0	0	0	0	0	0	0	0	0	0	0	0	0	0	0	0	0
ASV01610	402	1226	0	0	0	0	0	0	0	0	0	0	0	0	0	0	0	0	0	0	0	0	0	0	0	0	0	0	0	0	0	0	0	0	0	0	0	0	0	0	0	0	0	0	0	0	0	0	0
ASV01611	402	1224	0	0	0	0	0	0	0	0	0	0	0	0	0	0	0	0	0	0	0	0	0	0	0	0	0	0	0	0	0	0	0	0	0	0	0	0	0	0	0	0	0	0	0	0	0	0	0
ASV01612	422	1224	0	0	0	0	0	0	0	0	0	0	0	0	0	0	0	0	0	0	0	0	0	0	0	0	0	0	0	0	0	0	0	0	0	0	0	0	0	0	0	0	0	0	0	0	0	0	0
ASV01613	402	1222	0	0	0	0	0	0	0	0	0	0	0	0	0	0	0	0	0	0	0	0	0	0	0	0	0	0	0	0	0	0	0	0	0	0	0	0	0	0	0	0	0	0	0	0	0	0	0
ASV01614	402	1222	0	0	0	0	0	0	0	0	0	0	0	0	0	0	0	0	0	0	0	0	0	0	0	0	0	0	0	0	0	0	0	0	0	0	0	0	0	0	0	0	0	0	0	0	0	0	0
ASV01615	426	1220	0	0	0	0	0	0	0	0	0	0	0	0	0	0	0	0	0	0	0	0	0	0	0	0	0	0	0	0	0	0	0	0	0	0	0	0	0	0	0	0	0	0	10	0	0	0	0
ASV01616	422	1220	0	0	0	0	0	0	0	0	0	0	0	0	0	0	0	0	0	0	0	0	0	0	0	0	0	0	0	0	0	0	0	0	0	0	0	0	0	0	0	0	0	0	0	0	0	0	0
ASV01617	403	1219	0	0	0	0	0	0	0	0	0	0	0	0	0	0	0	0	0	0	0	0	0	0	0	0	0	0	0	0	0	0	0	0	0	0	0	0	0	0	0	0	0	0	0	0	0	0	0
ASV01618	427	1214	0	0	0	0	0	0	0	0	0	0	0	0	0	0	0	0	0	0	3	0	0	0	0	0	0	0	0	0	0	0	0	0	0	0	0	0	0	0	0	0	0	0	0	0	0	0	0
ASV01619	427	1214	0	0	0	0	0	0	0	0	0	0	0	0	0	0	0	0	0	0	0	0	0	0	0	0	0	0	0	0	0	0	0	0	0	0	0	0	0	0	0	0	0	0	0	0	0	0	0
ASV01620	401	1213	0	0	6	0	10	0	0	0	0	0	0	0	0	0	0	0	0	0	0	0	0	0	0	0	0	0	0	0	17	0	8	0	0	0	0	0	0	0	0	0	0	0	0	0	0	0	0
ASV01621	402	1213	0	0	0	0	0	0	0	0	0	0	0	0	0	0	0	0	0	0	0	0	0	0	0	0	0	0	0	0	0	0	0	0	0	0	0	0	0	0	0	0	0	0	0	0	0	0	0
ASV01622	422	1213	0	0	0	0	0	0	0	0	0	0	0	0	0	0	0	0	0	0	0	0	0	0	0	0	0	0	0	0	0	0	0	0	0	0	0	0	0	0	0	0	0	0	0	0	0	0	0
ASV01623	421	1211	0	0	0	0	0	0	0	0	0	0	0	0	0	0	0	0	0	0	0	0	0	0	0	0	0	0	0	0	0	0	0	0	0	0	0	0	0	0	0	0	0	0	0	0	0	0	0
ASV01624	422	1209	0	0	0	0	0	0	0	0	0	0	0	0	0	0	0	0	0	0	0	0	0	0	0	0	0	0	0	0	0	0	0	0	0	0	0	0	0	0	0	0	0	0	0	0	0	0	0
ASV01625	427	1209	0	0	0	0	0	0	0	0	0	0	0	0	0	0	0	0	0	0	0	0	0	0	0	0	0	0	0	0	0	0	0	0	0	0	0	0	0	0	0	0	0	0	0	0	0	0	0
ASV01626	404	1205	0	0	0	0	0	0	0	0	0	0	0	0	0	0	0	0	0	0	0	0	0	0	0	0	0	0	0	0	0	0	0	0	0	0	0	0	0	0	0	0	0	123	11	0	0	27	0
ASV01627	405	1204	0	0	0	0	0	0	0	0	0	0	0	0	0	0	0	0	0	0	0	0	0	0	0	0	0	0	0	0	0	0	0	0	0	0	0	0	0	0	0	0	0	0	0	0	0	0	0
ASV01628	402	1202	0	0	0	0	0	0	0	0	0	0	0	0	0	0	0	0	0	0	0	0	0	0	0	0	0	0	0	0	0	0	0	0	0	0	0	0	0	0	0	0	0	0	0	0	0	0	0
ASV01629	402	1201	0	0	0	0	0	0	0	0	0	14	0	0	0	0	0	0	0	0	0	0	0	50	63	58	433	186	54	185	0	63	26	0	0	0	0	0	0	0	0	0	0	0	0	0	0	0	0
ASV01630	405	1201	0	0	0	0	0	0	0	0	0	0	0	0	0	0	0	0	0	0	0	0	0	0	0	0	0	33	0	0	0	0	0	20	0	0	0	0	0	22	0	0	0	0	0	0	0	0	0
ASV01631	402	1201	0	0	0	0	0	0	0	0	0	0	0	0	0	0	0	0	0	0	0	0	0	0	0	0	0	0	0	0	0	0	0	0	0	0	0	0	0	0	0	0	0	0	0	0	0	0	0
ASV01632	427	1200	0	0	0	0	0	0	0	0	0	0	0	0	0	0	0	0	0	0	0	0	0	0	0	0	0	0	0	0	0	0	0	0	0	0	0	0	0	0	0	0	0	0	0	0	0	0	0
ASV01633	426	1198	0	0	0	0	0	0	0	0	0	0	0	0	0	0	0	0	0	0	0	0	0	0	0	0	0	0	0	0	0	0	0	0	0	0	0	0	0	0	0	0	0	0	0	0	0	0	0
ASV01634	421	1197	0	0	0	0	0	0	0	0	0	0	0	0	0	0	0	0	0	0	0	0	0	0	0	0	0	0	0	0	0	0	0	0	0	0	0	0	0	0	0	0	0	0	0	0	0	0	0
ASV01635	402	1197	0	0	0	0	0	0	0	0	0	0	0	0	0	0	0	0	0	0	0	0	0	0	0	0	0	0	0	0	0	0	0	0	0	0	0	0	0	0	0	0	0	0	0	0	0	0	0
ASV01636	422	1193	0	0	0	0	0	0	0	0	0	0	0	0	0	0	0	0	0	0	0	0	0	0	0	0	0	0	0	0	0	0	0	0	0	0	0	0	0	0	0	0	0	0	0	0	0	0	0
ASV01637	402	1192	0	0	0	0	0	0	0	0	0	0	0	0	0	0	0	0	0	0	0	0	0	0	0	0	0	0	0	0	0	0	0	0	0	0	0	0	0	0	0	0	0	0	0	0	0	0	0
ASV01638	402	1190	0	0	0	0	0	0	0	0	0	0	0	0	0	0	0	0	0	0	0	0	0	0	0	0	0	0	0	0	0	0	0	0	0	0	0	0	0	0	0	0	0	0	0	0	0	0	0
ASV01639	401	1187	0	0	0	0	0	0	0	0	0	0	0	0	0	0	0	0	0	0	13	0	25	0	0	0	0	21	0	0	0	0	0	0	0	0	0	0	0	0	0	0	0	0	0	0	0	0	0
ASV01640	403	1186	0	0	0	0	0	0	0	0	0	0	0	0	0	0	0	0	0	0	0	0	0	0	0	0	0	0	0	0	0	0	18	0	0	0	0	0	0	0	0	0	0	0	0	0	0	0	0
ASV01641	405	1184	0	0	22	0	0	0	0	9	0	0	17	0	0	0	10	0	0	12	0	0	0	0	0	0	0	0	0	0	8	33	0	0	0	0	0	0	0	0	0	0	0	0	0	13	11	0	0
ASV01642	411	1183	0	0	0	0	0	0	0	0	0	0	0	0	0	0	0	0	0	0	0	0	0	0	0	0	0	0	0	0	0	0	0	0	0	0	0	0	0	0	0	0	0	0	0	0	0	0	0
ASV01643	402	1182	0	0	0	0	0	0	0	0	0	0	0	0	0	0	0	0	0	0	0	0	0	7	22	11	79	16	5	0	14	24	3	0	0	0	0	0	0	0	0	0	0	0	0	0	0	0	0
ASV01644	403	1181	0	0	0	0	0	0	0	0	0	0	0	0	0	0	0	0	0	0	0	0	0	0	0	0	0	0	0	0	0	45	0	0	0	0	0	0	0	0	0	0	0	0	0	0	0	0	0
ASV01645	402	1178	0	0	0	0	0	0	0	72	117	81	81	47	228	380	0	0	0	0	0	0	0	0	0	0	0	0	0	0	0	0	0	0	0	0	0	0	0	0	0	0	0	0	0	0	0	0	0
ASV01646	422	1176	0	0	0	0	0	0	0	0	0	0	0	0	0	0	0	0	0	0	0	0	0	0	0	0	0	0	0	0	0	0	0	0	0	0	0	0	0	0	0	0	0	0	0	0	0	0	0
ASV01647	402	1175	0	0	58	0	48	55	0	0	16	6	0	0	0	0	0	0	0	0	0	0	0	0	0	0	0	0	0	0	0	6	4	0	0	0	0	0	0	0	0	3	0	0	9	0	0	0	0
ASV01648	405	1174	0	0	0	0	0	0	0	0	0	0	0	0	0	0	0	0	0	26	5	5	0	0	0	0	0	0	0	0	0	0	0	0	0	0	0	0	0	0	0	0	0	0	0	0	0	0	0
ASV01649	402	1174	0	0	0	0	0	0	0	0	0	0	0	0	0	0	0	0	0	0	0	0	0	0	14	0	0	6	0	0	21	24	0	0	0	0	0	0	0	0	0	0	0	0	0	0	0	0	0
ASV01650	418	1173	0	0	0	0	0	0	0	0	0	0	0	0	0	0	0	0	0	0	0	0	0	0	0	0	0	0	0	0	0	0	0	0	0	0	0	0	0	0	0	0	0	0	0	0	0	0	0
ASV01651	402	1173	0	0	0	0	0	0	0	0	0	0	0	0	0	0	0	0	0	0	0	0	0	0	0	0	0	0	0	0	0	0	0	0	0	0	0	0	0	0	0	0	0	0	0	0	0	0	0
ASV01652	428	1172	0	0	0	0	0	0	0	171	131	46	56	22	93	33	0	93	0	0	0	0	0	0	0	0	0	0	0	0	0	0	0	0	0	0	0	0	0	0	0	0	0	0	0	0	0	0	0
ASV01653	404	1171	0	0	0	0	0	0	10	0	7	0	6	18	0	0	0	0	0	0	0	0	0	0	0	0	0	0	0	0	0	0	0	0	0	0	0	0	0	0	0	0	0	0	0	0	0	0	0
ASV01654	405	1168	0	0	0	0	0	0	0	0	0	0	0	0	0	0	0	0	0	0	1	0	0	0	0	0	0	0	0	0	0	0	0	0	0	0	0	0	0	0	0	0	0	0	0	0	0	0	0
ASV01655	405	1166	0	0	87	0	0	0	121	0	8	0	0	15	0	0	0	0	0	0	0	0	0	0	0	0	0	0	0	0	0	0	0	0	0	15	0	0	0	0	0	0	0	0	0	0	0	0	0
ASV01656	402	1163	0	14	61	0	19	0	0	0	0	0	0	0	0	0	0	0	0	0	0	0	0	0	0	0	0	0	0	0	0	0	0	0	0	0	0	0	0	3	0	0	0	42	0	0	0	9	16
ASV01657	422	1163	0	0	0	0	0	0	0	0	0	0	0	0	0	0	0	0	0	0	0	0	0	0	0	0	0	0	0	0	0	0	0	0	0	0	0	0	0	0	0	0	0	0	0	0	0	0	0
ASV01658	402	1161	0	0	0	0	0	0	0	0	0	0	0	0	0	0	0	0	0	0	0	0	0	0	0	0	0	0	0	0	0	0	0	0	0	0	0	0	0	0	0	0	0	0	0	0	0	0	0
ASV01659	402	1160	0	0	0	0	0	0	0	0	0	0	0	0	0	0	0	0	0	0	0	0	0	0	0	0	0	0	0	0	0	0	0	0	0	0	0	0	0	0	0	0	0	0	0	0	0	0	0
ASV01660	404	1157	0	0	0	0	0	0	0	0	0	0	0	0	0	0	0	0	0	0	0	0	0	0	0	0	0	0	0	0	0	0	0	0	0	0	0	0	0	0	0	0	0	0	0	0	0	0	0
ASV01661	427	1157	0	0	0	0	0	0	0	0	0	0	0	0	0	0	0	0	0	0	0	0	0	0	0	0	0	0	0	0	0	0	0	0	0	0	0	0	0	0	0	0	0	0	0	0	0	0	0
ASV01662	403	1156	0	0	0	0	0	0	0	0	0	0	0	0	0	0	0	0	0	0	0	0	0	0	0	0	0	0	0	0	0	0	0	0	0	0	0	0	46	0	0	0	0	0	85	9	0	0	0
ASV01663	427	1156	0	0	0	0	0	0	0	0	0	0	0	0	0	0	0	0	0	0	0	0	0	0	0	0	0	0	0	0	0	0	0	0	0	0	0	0	0	0	0	0	0	0	0	0	0	0	0
ASV01664	407	1156	0	0	0	0	0	0	0	0	0	0	0	0	0	0	0	0	0	0	0	0	0	0	0	0	0	0	0	0	0	0	0	0	0	0	0	0	0	0	0	0	0	0	0	0	0	0	0
ASV01665	402	1156	0	0	0	0	0	0	0	0	0	0	0	0	0	0	0	0	0	0	0	0	0	0	0	0	0	0	0	0	0	0	0	0	0	0	0	0	0	0	0	0	0	0	0	0	0	0	0
ASV01666	401	1155	0	0	0	0	0	0	0	0	0	0	0	0	0	0	0	0	0	0	0	0	0	0	0	0	0	0	0	0	0	0	0	0	0	0	0	0	0	0	0	0	0	0	0	0	0	0	0
ASV01667	402	1153	0	0	0	0	0	0	0	0	0	0	0	0	0	0	0	0	0	0	0	0	0	0	0	0	0	0	0	0	0	0	0	0	0	0	0	0	0	0	0	0	0	0	0	0	0	0	0
ASV01668	405	1150	0	0	0	0	0	0	0	0	0	0	0	0	0	0	0	0	0	0	0	0	0	0	0	0	0	0	0	0	0	0	0	0	383	0	0	0	0	140	99	479	40	0	0	0	0	0	0
ASV01669	402	1147	0	0	0	0	0	0	0	0	0	0	0	0	0	0	0	0	0	0	0	0	0	0	0	0	0	0	0	0	0	0	0	0	0	0	0	0	0	0	0	0	0	0	0	0	0	0	0
ASV01670	402	1146	0	0	0	0	0	0	0	0	0	0	0	0	0	0	0	0	0	0	0	0	0	0	0	0	0	0	0	0	0	0	0	30	0	25	58	9	4	0	0	25	0	0	11	0	0	0	13
ASV01671	404	1146	0	0	0	0	0	0	0	0	0	0	0	0	0	0	0	0	0	0	0	0	0	0	0	0	0	0	0	0	0	0	0	0	0	0	0	0	0	0	0	0	0	0	0	0	0	0	0
ASV01672	405	1140	0	0	0	0	0	0	0	0	0	0	0	0	0	0	0	0	0	0	0	0	0	0	0	0	0	0	0	0	0	0	0	0	0	0	0	0	0	0	0	0	0	0	0	0	0	0	0
ASV01673	422	1139	0	0	0	0	0	0	0	0	0	0	0	0	0	0	0	0	0	0	0	0	0	0	0	0	0	0	0	0	0	0	0	0	0	0	0	0	0	0	0	0	0	0	0	0	0	0	0
ASV01674	403	1139	0	0	0	0	0	0	0	0	0	0	0	0	0	0	0	0	0	0	0	0	0	0	0	0	0	0	0	0	0	0	0	0	0	0	0	0	0	0	0	0	0	0	0	0	0	0	0
ASV01675	427	1127	0	0	0	0	0	0	0	0	0	0	0	0	0	0	0	0	0	0	0	0	0	0	0	0	0	0	0	0	0	0	0	0	0	0	0	0	0	0	0	0	0	0	0	0	0	0	0
ASV01676	402	1126	0	0	0	0	0	0	0	0	0	0	0	0	0	0	0	0	0	0	0	0	0	0	0	0	0	0	0	0	0	0	0	0	0	0	0	0	0	0	0	0	0	0	0	0	0	0	0
ASV01677	402	1123	0	0	0	0	0	0	0	0	0	0	0	0	0	0	0	0	0	0	0	0	0	0	0	0	0	0	0	0	0	0	0	0	0	0	0	0	0	0	0	0	0	0	0	0	0	0	0
ASV01678	404	1122	0	0	87	0	0	0	0	0	0	0	0	0	0	0	0	0	0	0	0	0	0	0	0	0	0	0	0	0	0	0	0	0	0	0	0	0	0	0	0	0	0	0	0	0	0	0	0
ASV01679	402	1122	0	0	0	0	0	0	0	0	0	0	0	0	0	0	0	0	0	0	0	0	0	0	0	0	0	0	0	0	0	0	0	0	0	0	0	0	0	0	0	0	0	0	0	0	0	0	0
ASV01680	403	1122	0	0	0	0	0	0	0	0	0	0	0	0	0	0	0	0	0	0	0	0	0	0	0	0	0	0	0	0	0	0	0	0	0	0	0	0	0	0	0	0	0	0	0	0	0	0	0
ASV01681	403	1121	0	0	0	0	0	0	0	0	0	0	0	0	0	0	0	0	0	0	0	0	0	0	0	0	0	0	0	0	0	0	0	0	0	0	0	0	0	0	0	0	0	0	0	0	0	0	0
ASV01682	402	1119	0	0	0	0	0	0	0	0	0	0	0	0	0	0	0	0	0	0	0	0	0	0	0	0	0	0	0	0	0	0	0	0	0	0	0	0	0	0	0	0	0	0	0	0	0	0	0
ASV01683	404	1118	29	0	260	0	0	0	0	0	0	0	0	0	0	0	0	0	0	0	0	0	0	0	0	0	0	0	0	0	0	0	0	22	0	5	0	0	0	21	0	12	0	17	0	0	0	0	0
ASV01684	405	1118	0	0	0	0	0	0	0	0	0	0	0	0	0	0	0	0	0	0	0	0	0	0	0	0	0	6	0	0	0	0	0	0	0	0	0	0	0	0	0	0	0	0	0	0	0	0	0
ASV01685	403	1118	0	0	0	0	0	0	0	0	0	0	0	0	0	0	0	0	0	0	0	0	0	0	0	0	0	0	0	0	0	0	0	0	0	0	0	0	0	0	0	0	0	0	0	0	0	0	0
ASV01686	402	1117	0	0	0	0	0	0	0	0	0	0	0	0	0	0	0	0	0	0	0	0	0	0	0	0	0	0	0	0	0	0	0	0	0	0	0	0	0	0	0	0	0	0	0	0	0	0	0
ASV01687	404	1115	0	0	0	0	0	0	0	0	0	0	0	0	0	0	0	0	0	0	0	0	0	0	0	0	0	0	0	0	0	0	0	0	0	0	0	0	0	0	0	0	0	0	0	0	0	0	0
ASV01688	422	1114	0	0	0	0	0	0	0	0	0	0	0	0	0	0	0	0	0	0	0	0	0	0	0	0	0	0	0	0	0	0	0	0	0	0	0	0	0	0	0	0	0	0	0	0	0	0	0
ASV01689	402	1111	0	0	0	0	0	0	0	0	0	0	0	0	0	0	0	0	0	0	0	0	0	0	0	0	0	0	0	0	0	0	0	0	0	0	0	0	0	0	0	0	0	0	0	0	0	0	0
ASV01690	422	1110	0	0	0	0	0	0	0	0	0	0	0	0	0	0	0	0	0	0	0	0	0	0	0	0	0	0	0	0	0	0	0	0	0	0	0	0	0	0	0	0	0	0	0	0	0	0	0
ASV01691	404	1109	0	0	0	0	0	0	0	0	0	0	0	0	0	0	0	0	0	0	0	0	0	0	0	0	0	0	0	0	0	0	0	0	0	0	0	0	0	0	0	0	0	0	0	0	0	0	0
ASV01692	405	1107	0	0	0	0	0	0	0	0	0	0	0	0	0	0	0	41	0	0	0	0	0	0	16	0	0	30	13	0	55	0	0	0	0	0	0	0	0	0	0	0	0	0	0	0	0	0	0
ASV01693	403	1107	0	0	0	0	0	0	0	0	0	0	0	0	0	0	0	0	0	0	0	0	0	0	0	0	0	0	0	0	0	0	0	326	0	0	0	0	0	0	0	0	0	0	0	0	0	0	0
ASV01694	427	1106	0	0	0	0	0	0	0	0	0	0	0	0	0	0	0	0	0	0	0	0	0	0	0	0	0	0	0	0	0	0	0	0	0	0	0	0	0	0	0	0	0	0	0	0	0	0	0
ASV01695	426	1106	0	0	0	0	0	0	0	0	0	0	0	0	0	0	0	0	0	0	0	0	0	0	0	0	0	0	0	0	0	0	0	0	0	0	0	0	0	0	0	0	0	0	0	0	0	0	0
ASV01696	405	1105	0	0	0	0	0	0	0	0	0	0	0	0	0	0	0	0	0	0	0	0	0	0	0	0	0	0	0	0	0	0	0	0	0	0	0	0	0	0	0	0	0	0	0	0	0	0	0
ASV01697	422	1100	0	0	0	0	0	0	0	0	0	0	0	0	0	0	0	0	0	0	0	0	0	0	0	0	0	0	0	0	0	0	0	0	0	0	0	0	0	0	0	0	0	0	0	0	0	0	0
ASV01698	422	1096	0	0	0	0	0	0	0	0	0	0	0	0	0	0	0	0	0	0	0	0	0	0	0	0	0	0	0	0	0	0	0	0	0	0	0	0	0	0	0	0	0	0	0	0	0	0	0
ASV01699	402	1095	0	0	0	0	0	0	14	8	49	5	33	11	0	0	0	0	0	0	0	0	0	0	0	0	0	0	0	0	0	0	0	0	0	0	0	0	0	0	0	0	0	0	0	0	0	0	0
ASV01700	427	1095	0	0	0	0	0	0	0	0	0	0	0	0	0	0	0	0	0	0	0	0	0	0	0	0	0	0	0	0	0	0	0	0	0	0	0	0	0	0	0	0	0	0	0	0	0	0	0
ASV01701	402	1094	0	0	0	0	15	0	0	0	0	0	0	0	0	0	0	0	0	0	0	0	0	0	0	0	0	0	0	0	33	0	0	0	0	0	0	0	0	0	0	0	0	0	0	0	0	0	0
ASV01702	402	1093	0	0	0	0	102	0	0	0	0	0	0	0	0	0	0	0	0	0	10	0	0	0	0	0	0	0	0	0	0	0	0	0	0	0	0	0	0	0	0	0	0	0	0	0	0	0	0
ASV01703	402	1092	178	0	473	59	0	0	0	0	0	0	0	0	0	0	0	0	0	0	0	0	0	0	0	0	0	0	0	0	0	0	0	0	0	0	0	0	0	0	0	0	0	0	0	0	0	0	0
ASV01704	422	1090	0	0	0	0	0	0	0	0	0	0	0	0	0	0	0	0	0	0	0	0	0	0	0	0	0	0	0	0	0	0	0	138	0	0	0	0	0	0	0	0	0	0	0	0	0	0	0
ASV01705	427	1089	0	0	0	0	0	0	0	0	0	0	0	0	0	0	0	0	0	0	0	0	0	0	0	0	0	0	0	0	0	0	0	0	0	0	0	0	0	0	0	0	0	0	0	0	0	0	0
ASV01706	401	1088	0	0	0	0	0	0	0	11	6	0	10	0	0	0	0	0	0	0	0	0	0	0	0	0	0	18	0	0	0	6	0	0	0	0	0	0	0	0	0	0	0	0	0	0	4	0	0
ASV01707	405	1088	0	0	0	0	0	0	0	0	0	0	0	0	0	0	0	0	0	0	0	0	0	0	0	0	0	0	0	0	0	0	0	10	11	0	8	0	8	8	5	5	0	36	3	0	0	0	0
ASV01708	428	1088	0	0	0	0	0	0	0	0	0	0	0	0	0	0	0	0	0	0	0	0	0	0	0	0	0	0	0	0	0	0	0	0	0	0	0	0	0	0	0	0	0	0	0	0	0	0	0
ASV01709	402	1088	0	0	0	0	0	0	0	0	0	0	0	0	0	0	0	0	0	0	0	0	0	0	0	0	0	0	0	0	0	0	0	0	0	0	0	0	0	0	0	0	0	0	0	0	0	0	0
ASV01710	402	1087	0	0	0	0	0	0	0	0	0	0	0	0	0	0	0	0	0	0	0	0	0	0	0	0	0	0	0	0	0	0	0	0	0	0	0	0	0	0	0	0	0	0	0	0	0	0	0
ASV01711	422	1087	0	0	0	0	0	0	0	0	0	0	0	0	0	0	0	0	0	0	0	0	0	0	0	0	0	0	0	0	0	0	0	0	0	0	0	0	0	0	0	0	0	0	0	0	0	0	0
ASV01712	404	1086	0	0	0	0	0	0	0	0	0	0	0	0	0	0	0	0	0	0	0	0	0	0	0	0	0	0	0	0	0	0	0	0	0	0	0	0	0	0	0	0	0	0	0	0	0	0	0
ASV01713	402	1084	0	0	0	0	0	0	0	0	0	0	0	0	0	0	0	0	0	0	0	0	0	0	0	0	0	0	0	0	0	0	0	0	0	0	0	0	0	0	0	0	0	0	0	0	0	0	0
ASV01714	403	1084	0	0	0	0	0	0	0	0	0	0	0	0	0	0	0	0	0	0	0	0	0	0	0	0	0	0	0	0	0	0	0	0	0	0	0	0	0	0	0	0	0	0	0	0	0	0	0
ASV01715	402	1083	0	0	0	0	0	0	0	0	0	0	0	0	0	0	0	0	0	0	0	0	0	0	0	0	0	0	0	0	0	0	0	0	0	0	0	0	0	0	0	0	0	0	0	0	0	0	0
ASV01716	427	1081	0	0	0	0	0	0	0	0	0	0	0	0	0	0	0	0	0	0	0	0	0	0	0	0	0	0	0	0	0	0	0	0	0	0	0	0	0	0	0	0	0	0	0	0	0	0	0
ASV01717	403	1080	0	0	0	0	0	0	0	0	0	0	0	0	0	0	0	0	0	0	0	0	0	0	0	0	0	0	0	0	0	0	0	0	0	0	0	0	0	0	0	0	0	0	0	0	0	0	0
ASV01718	422	1080	0	0	0	0	0	0	0	0	0	0	0	0	0	0	0	0	0	0	0	0	0	0	0	0	0	0	0	0	0	0	0	0	0	0	0	0	0	0	0	0	0	0	0	0	0	0	0
ASV01719	404	1079	0	0	0	0	0	0	0	0	0	0	0	0	0	0	0	0	0	0	0	0	0	0	0	0	0	0	0	0	0	0	0	0	0	0	0	0	0	0	0	0	0	0	0	0	0	0	165
ASV01720	402	1076	0	0	0	0	0	0	0	0	0	0	0	0	0	0	0	0	0	0	0	0	0	0	0	0	0	0	0	0	0	0	0	0	0	0	0	0	0	0	0	0	0	0	0	0	0	0	0
ASV01721	422	1074	0	0	0	0	0	0	0	0	0	0	0	0	0	0	0	0	0	0	0	0	0	0	0	0	0	0	0	0	0	0	0	0	0	0	0	0	0	0	0	0	0	0	0	0	0	0	0
ASV01722	404	1074	0	0	0	0	0	0	0	0	0	0	0	0	0	0	0	0	0	0	0	0	0	0	0	0	0	0	0	0	0	0	0	0	0	0	0	0	0	0	0	0	0	0	0	0	0	0	0
ASV01723	402	1074	0	0	0	0	0	0	0	0	0	0	0	0	0	0	0	0	0	0	0	0	0	0	0	0	0	0	0	0	0	0	0	0	0	0	0	0	0	0	0	0	0	0	0	0	0	0	0
ASV01724	402	1073	0	0	0	0	0	0	0	0	0	0	0	0	0	0	0	0	0	0	0	0	0	0	0	0	0	0	0	0	0	0	0	0	0	0	0	0	0	0	0	0	0	0	0	0	0	0	0
ASV01725	402	1072	0	0	11	0	0	0	0	0	0	0	0	0	0	0	0	0	0	0	0	0	0	0	0	0	0	9	0	30	27	0	0	0	0	0	0	0	0	0	0	0	0	12	0	0	0	0	0
ASV01726	403	1068	28	0	60	0	69	14	0	0	0	0	0	0	0	0	0	0	0	0	0	0	0	0	0	0	0	0	0	0	0	0	0	0	0	0	0	0	0	8	0	0	0	0	0	0	0	0	0
ASV01727	427	1068	0	0	0	0	0	0	0	0	0	0	0	0	0	0	0	0	0	0	0	0	0	0	0	0	0	0	0	0	0	0	0	0	0	0	0	0	0	0	0	0	0	0	0	0	0	0	0
ASV01728	403	1068	0	0	0	0	0	0	0	0	0	0	0	0	0	0	0	0	0	0	0	0	0	0	0	0	0	0	0	0	0	0	0	0	0	0	0	0	0	0	0	0	0	0	0	0	0	0	0
ASV01729	402	1062	0	0	0	0	0	0	0	0	0	0	0	0	0	0	0	0	0	0	0	0	0	0	0	0	0	0	0	0	0	0	0	0	0	0	0	0	0	0	0	0	0	0	0	0	0	0	0
ASV01730	404	1061	0	0	0	0	0	0	0	0	0	0	0	0	0	0	0	0	0	0	0	0	0	0	0	0	0	0	0	0	0	0	0	0	0	0	0	0	0	0	0	0	0	0	0	0	0	0	0
ASV01731	402	1060	0	0	0	0	0	0	0	0	0	0	0	0	0	0	0	0	0	0	0	0	0	0	0	0	0	0	0	0	0	0	0	0	0	0	0	0	0	0	0	0	0	0	0	0	0	0	0
ASV01732	402	1059	0	0	0	0	0	0	0	256	0	0	0	0	0	0	0	142	0	0	0	0	0	0	0	0	0	0	0	0	0	0	0	0	0	0	0	0	0	0	0	0	0	300	0	47	130	0	0
ASV01733	421	1059	0	0	0	0	0	0	0	0	0	0	0	0	0	0	0	0	0	0	0	0	0	0	0	0	0	0	0	0	0	0	0	0	0	0	0	0	0	0	0	0	0	0	0	0	0	0	0
ASV01734	401	1058	0	0	0	0	0	0	0	0	0	12	0	0	0	0	0	0	0	0	0	0	12	0	0	0	16	23	0	0	0	0	0	0	0	0	0	0	0	0	0	0	0	6	0	0	5	0	0
ASV01735	404	1058	0	0	0	0	0	0	0	0	0	0	0	0	0	0	0	0	0	0	0	0	0	0	0	0	0	0	0	0	0	0	0	0	0	0	0	0	0	0	0	0	0	0	0	0	0	0	0
ASV01736	401	1058	0	0	0	0	0	0	0	0	0	0	0	0	0	0	0	0	0	0	0	0	0	0	0	0	0	0	0	0	0	0	0	0	0	0	0	0	0	0	0	0	0	0	0	0	0	0	0
ASV01737	422	1057	0	0	0	0	0	0	0	0	0	0	0	0	0	0	0	0	0	0	0	0	0	0	0	0	0	0	0	0	0	0	0	0	0	0	0	0	0	0	0	0	0	0	0	0	0	0	0
ASV01738	403	1055	0	0	0	0	0	0	0	0	0	0	0	0	0	0	0	0	0	0	0	0	0	0	0	0	0	0	0	0	0	0	0	0	0	0	0	0	0	0	0	0	0	0	0	0	0	0	0
ASV01739	405	1053	0	0	0	0	0	0	0	0	0	0	0	0	0	0	0	0	0	0	0	0	0	0	0	0	0	0	0	0	0	0	0	0	0	0	0	0	0	0	0	0	0	0	0	0	0	0	0
ASV01740	404	1053	0	0	0	0	0	0	0	0	0	0	0	0	0	0	0	0	0	0	0	0	0	0	0	0	0	0	0	0	0	0	0	0	0	0	0	0	0	0	0	0	0	0	0	0	0	0	0
ASV01741	402	1051	0	0	0	0	0	0	0	0	0	0	0	0	0	0	0	0	0	0	0	0	0	0	0	0	0	0	0	0	0	0	0	0	0	0	0	0	0	0	0	0	0	0	0	0	0	0	0
ASV01742	427	1051	0	0	0	0	0	0	0	0	0	0	0	0	0	0	0	0	0	0	0	0	0	0	0	0	0	0	0	0	0	0	0	0	0	0	0	0	0	0	0	0	0	0	0	0	0	0	0
ASV01743	405	1049	0	0	0	0	0	0	0	0	0	0	0	0	0	0	0	0	0	0	0	0	0	0	0	0	0	0	0	0	0	0	0	0	0	0	0	0	0	0	0	0	0	0	0	0	0	0	0
ASV01744	402	1049	0	0	0	0	0	0	0	0	0	0	0	0	0	0	0	0	0	0	0	0	0	0	0	0	0	0	0	0	0	0	0	0	0	0	0	0	0	0	0	0	0	0	0	0	0	0	0
ASV01745	427	1048	0	0	0	87	101	275	0	0	0	0	0	0	0	0	0	0	0	0	0	0	0	0	0	0	0	0	0	0	0	0	0	0	0	0	0	0	0	0	0	0	0	0	19	0	0	0	0
ASV01746	402	1047	0	0	0	0	0	0	0	0	0	0	0	0	0	0	0	0	0	0	0	0	0	0	0	0	0	0	0	0	0	0	0	0	0	0	0	0	0	0	0	0	0	0	0	0	0	0	0
ASV01747	402	1046	0	0	0	0	0	0	0	0	0	0	0	0	0	0	0	0	0	0	0	0	0	0	0	0	0	0	0	0	0	0	0	0	0	0	0	0	0	0	0	0	0	0	0	0	0	0	0
ASV01748	404	1045	0	0	0	0	0	0	0	0	0	0	0	0	0	0	0	0	0	0	0	0	0	0	0	0	0	0	0	0	0	0	0	0	0	0	0	0	0	0	0	0	0	0	0	0	0	0	0
ASV01749	403	1045	0	0	0	0	0	0	0	0	0	0	0	0	0	0	0	0	0	0	0	0	0	0	0	0	0	0	0	0	0	0	0	0	0	0	0	0	0	0	0	0	0	0	0	0	0	0	0
ASV01750	423	1044	0	0	0	0	0	0	0	0	0	0	0	0	0	0	0	0	0	0	0	0	0	0	0	0	0	0	0	0	0	0	0	0	0	0	0	0	0	0	0	0	0	0	0	0	0	0	0
ASV01751	403	1040	0	0	0	0	0	0	0	0	0	0	0	0	19	0	0	0	0	0	0	0	0	0	0	0	0	0	0	0	0	0	0	0	0	0	0	0	0	0	0	0	0	0	0	0	0	0	0
ASV01752	427	1037	0	0	0	0	0	0	0	0	0	0	0	0	0	0	0	0	0	0	0	0	0	0	0	0	0	0	0	0	0	0	0	0	0	0	0	0	0	0	0	0	0	0	0	0	0	0	0
ASV01753	402	1037	0	0	0	0	0	0	0	0	0	0	0	0	0	0	0	0	0	0	0	0	0	0	0	0	0	0	0	0	0	0	0	0	0	0	0	0	0	0	0	0	0	0	0	0	0	0	0
ASV01754	422	1036	0	0	0	0	0	0	0	0	0	0	0	0	0	0	0	0	0	0	0	0	0	0	0	0	0	0	0	0	0	0	0	0	0	0	0	0	0	0	0	0	0	0	0	0	0	0	0
ASV01755	422	1036	0	0	0	0	0	0	0	0	0	0	0	0	0	0	0	0	0	0	0	0	0	0	0	0	0	0	0	0	0	0	0	0	0	0	0	0	0	0	0	0	0	0	0	0	0	0	0
ASV01756	422	1030	0	0	0	0	0	0	0	0	0	0	0	0	0	0	0	0	79	236	255	76	384	0	0	0	0	0	0	0	0	0	0	0	0	0	0	0	0	0	0	0	0	0	0	0	0	0	0
ASV01757	402	1029	0	0	0	0	0	0	0	0	0	0	0	0	0	0	0	0	0	0	0	0	0	0	0	0	0	0	0	0	0	0	0	0	0	0	0	0	0	0	0	0	0	0	0	0	0	0	0
ASV01758	405	1028	0	0	0	0	0	0	0	0	0	0	0	0	0	0	0	0	0	0	0	0	0	0	0	0	0	0	0	0	0	0	0	0	0	0	0	0	0	0	0	0	0	0	11	0	0	165	55
ASV01759	403	1028	0	0	0	0	0	0	0	0	0	0	0	0	0	0	0	0	0	0	0	0	0	0	0	0	0	0	0	0	0	0	0	0	0	0	0	0	0	0	0	0	0	0	0	0	0	0	0
ASV01760	402	1026	0	0	0	0	0	0	0	0	0	0	0	0	0	0	0	0	0	0	0	0	0	0	0	0	0	0	0	0	0	0	0	0	0	0	0	0	0	0	0	0	0	0	0	0	0	0	0
ASV01761	402	1026	0	0	0	0	0	0	0	0	0	0	0	0	0	0	0	0	0	0	0	0	0	0	0	0	0	0	0	0	0	0	0	0	0	0	0	0	0	0	0	0	0	0	0	0	0	0	0
ASV01762	403	1024	0	0	0	0	0	0	0	0	38	0	0	0	0	0	0	0	0	0	0	0	0	0	0	0	0	0	0	0	0	0	0	0	0	0	0	0	0	0	0	0	0	0	18	0	0	0	0
ASV01763	403	1024	0	0	0	0	0	0	0	0	0	0	0	0	0	0	0	0	0	0	0	0	0	0	0	0	0	0	0	0	0	0	0	0	0	0	0	0	0	0	0	0	0	0	0	0	0	0	0
ASV01764	422	1023	0	0	0	0	0	0	0	0	0	0	0	0	0	0	0	0	0	0	0	0	0	0	0	0	0	0	0	0	0	0	0	0	0	0	0	0	0	0	0	0	0	0	0	0	0	0	0
ASV01765	421	1021	0	0	23	0	35	0	0	0	0	0	0	0	0	0	0	0	0	0	0	0	0	0	0	0	0	0	0	0	0	0	0	0	0	0	0	0	0	0	0	0	0	0	0	0	0	0	0
ASV01766	405	1017	0	0	35	5	0	0	0	0	0	0	0	0	0	0	0	0	0	0	0	0	0	0	0	0	0	0	0	0	0	0	0	0	17	0	0	0	0	0	0	0	16	35	6	14	13	6	0
ASV01767	427	1016	0	0	0	0	0	0	0	0	0	0	0	0	0	0	0	0	0	0	0	0	0	0	0	0	0	0	0	0	0	0	0	0	0	0	0	0	0	0	0	0	0	0	0	0	0	0	0
ASV01768	405	1015	0	0	0	0	0	0	0	0	0	0	0	0	0	0	0	0	0	0	0	0	0	0	12	0	0	0	3	15	0	12	0	0	0	0	0	0	0	0	0	0	0	0	0	0	0	27	22
ASV01769	427	1015	0	0	0	0	0	0	0	0	0	0	0	0	0	0	0	0	0	0	0	0	0	0	0	0	0	0	0	0	0	0	0	0	0	0	0	0	0	0	0	0	0	0	0	0	0	0	0
ASV01770	407	1014	0	0	0	66	0	0	0	0	0	0	0	0	0	0	0	0	0	0	0	0	0	0	0	0	0	0	0	0	0	0	0	0	0	0	0	0	0	0	0	0	0	0	0	0	0	0	0
ASV01771	402	1011	0	0	0	0	0	0	0	0	0	0	0	0	0	0	0	0	0	0	0	0	0	0	0	0	0	0	0	0	0	0	0	0	0	0	0	0	0	0	0	0	0	0	0	0	0	0	0
ASV01772	402	1010	0	0	0	0	0	0	0	0	0	0	0	0	0	0	0	0	0	0	0	0	0	0	0	0	0	0	0	0	0	0	0	0	0	0	0	0	0	0	0	0	0	0	0	0	0	0	0
ASV01773	406	1009	0	0	0	0	0	0	0	0	0	0	0	0	0	0	0	0	0	0	0	0	0	0	0	0	0	0	0	0	0	0	0	0	0	0	0	0	0	0	0	0	0	0	0	0	0	0	0
ASV01774	422	1009	0	0	0	0	0	0	0	0	0	0	0	0	0	0	0	0	0	0	0	0	0	0	0	0	0	0	0	0	0	0	0	0	0	0	0	0	0	0	0	0	0	0	0	0	0	0	0
ASV01775	422	1009	0	0	0	0	0	0	0	0	0	0	0	0	0	0	0	0	0	0	0	0	0	0	0	0	0	0	0	0	0	0	0	0	0	0	0	0	0	0	0	0	0	0	0	0	0	0	0
ASV01776	402	1008	0	0	0	0	0	0	0	0	0	0	0	0	0	0	0	0	0	0	0	0	0	0	0	0	0	0	0	0	0	0	0	0	0	17	0	0	9	14	10	0	0	0	0	0	0	0	0
ASV01777	405	1008	0	0	0	0	0	0	0	0	0	0	0	0	0	0	0	0	0	0	0	0	0	0	0	0	0	0	0	0	0	0	0	0	0	0	0	0	0	0	0	0	0	0	0	0	0	0	0
ASV01778	421	1006	0	0	0	0	0	0	0	0	0	0	0	0	0	0	0	0	0	0	0	0	0	0	0	0	0	0	0	0	0	0	0	0	0	0	0	0	0	0	0	0	0	0	0	0	0	0	0
ASV01779	402	1006	0	0	0	0	0	0	0	0	0	0	0	0	0	0	0	0	0	0	0	0	0	0	0	0	0	0	0	0	0	0	0	0	0	0	0	0	0	0	0	0	0	0	0	0	0	0	0
ASV01780	405	1005	0	0	0	0	0	0	0	0	0	0	0	0	0	0	0	0	0	0	0	0	0	0	0	0	0	0	0	0	0	0	0	0	0	0	0	0	0	0	0	595	0	0	0	0	0	0	0
ASV01781	422	1005	0	0	0	0	0	0	0	0	0	0	0	0	0	0	0	0	0	0	0	0	0	0	0	0	0	0	0	0	0	0	0	0	0	0	0	0	0	0	0	0	0	0	0	0	0	0	0
ASV01782	402	1003	0	0	0	0	0	0	0	0	0	0	0	0	0	0	0	0	0	0	0	0	0	0	47	0	0	155	206	0	83	0	0	0	0	0	0	0	0	0	0	0	0	0	0	0	0	0	0
ASV01783	404	1002	0	0	0	0	0	0	0	0	0	0	0	0	0	0	0	0	0	0	0	0	0	3	0	0	0	1	2	0	0	2	20	0	17	0	0	0	0	0	0	0	0	21	0	1	1	1	0
ASV01784	403	1002	0	0	0	0	0	0	0	0	0	0	0	0	0	0	0	0	0	0	0	0	0	0	0	0	0	0	0	0	0	0	0	0	0	0	0	0	0	0	0	0	0	0	0	0	0	0	0
ASV01785	402	1000	0	0	0	0	0	0	0	15	0	0	0	0	0	0	0	0	0	0	0	0	0	0	26	0	0	0	0	0	0	14	0	0	0	0	0	0	0	0	0	0	0	21	13	0	0	1	17
ASV01786	422	1000	0	0	0	0	0	0	0	0	0	0	0	0	0	0	0	0	0	0	0	0	0	0	0	0	0	0	0	0	0	0	0	0	0	0	0	0	0	0	0	0	0	0	0	0	0	0	0
ASV01787	405	998	0	0	0	0	0	0	0	0	0	0	0	0	0	0	0	0	0	0	0	0	0	0	0	0	0	0	0	0	0	0	0	20	0	17	0	0	0	0	0	12	0	0	0	0	0	0	0
ASV01788	422	995	0	0	0	0	0	0	0	0	0	0	0	0	0	0	0	0	0	0	0	0	0	0	0	0	0	0	0	0	0	0	0	0	0	0	0	0	0	0	0	0	0	0	0	0	0	0	0
ASV01789	428	992	0	0	0	0	0	0	0	0	0	0	0	0	0	0	0	0	0	0	0	0	0	0	0	0	0	0	0	0	0	0	0	0	0	0	0	0	0	0	0	0	0	0	0	0	0	0	0
ASV01790	404	988	0	0	0	0	0	0	0	0	0	0	0	0	0	0	0	0	0	0	0	0	0	0	0	0	0	0	0	0	0	0	0	0	23	0	0	0	0	0	0	24	0	0	0	0	0	0	0
ASV01791	403	988	0	0	0	0	0	0	0	0	0	0	0	0	0	0	0	0	0	0	0	0	0	0	0	0	0	0	0	0	0	0	0	0	0	0	0	0	0	0	0	0	0	0	0	0	0	0	0
ASV01792	422	988	0	0	0	0	0	0	0	0	0	0	0	0	0	0	0	0	0	0	0	0	0	0	0	0	0	0	0	0	0	0	0	0	0	0	0	0	0	0	0	0	0	0	0	0	0	0	0
ASV01793	422	982	0	0	0	0	0	0	0	0	0	0	0	0	0	0	0	0	0	0	0	0	0	0	0	0	0	0	0	0	0	0	0	0	0	0	0	0	0	0	0	0	0	0	0	0	0	0	0
ASV01794	426	981	0	0	0	0	0	0	0	0	0	0	0	0	0	0	0	0	0	0	0	0	0	0	0	0	0	0	0	0	0	0	0	0	0	0	0	0	0	0	0	0	0	0	0	0	0	0	0
ASV01795	405	980	0	0	0	0	57	11	0	0	0	0	0	0	0	0	0	0	0	0	0	0	0	0	0	0	0	0	0	0	0	0	0	15	18	10	0	13	37	39	58	34	0	16	0	0	0	0	0
ASV01796	402	978	0	0	0	0	0	0	0	0	0	0	0	0	0	0	0	0	0	0	0	0	0	0	0	0	0	0	0	0	0	0	0	0	0	0	0	0	0	0	0	0	0	0	0	0	0	0	0
ASV01797	405	978	0	0	0	0	0	0	0	0	0	0	0	0	0	0	0	0	0	0	0	0	0	0	0	0	0	0	0	0	0	0	0	0	0	0	0	0	0	0	0	0	0	0	0	0	0	0	0
ASV01798	427	978	0	0	0	0	0	0	0	0	0	0	0	0	0	0	0	0	0	0	0	0	0	0	0	0	0	0	0	0	0	0	0	0	0	0	0	0	0	0	0	0	0	0	0	0	0	0	0
ASV01799	402	977	20	4	15	0	0	12	0	0	0	0	0	0	0	0	0	0	0	0	0	0	0	0	9	0	10	0	0	0	16	0	0	19	0	18	10	26	19	9	12	17	8	0	0	2	11	0	0
ASV01800	402	977	0	3	9	0	0	0	0	0	0	0	0	0	0	0	0	0	0	0	0	0	0	0	0	0	0	0	0	0	0	0	0	0	10	0	4	0	0	0	0	0	0	5	0	0	3	0	0
ASV01801	404	976	0	0	0	0	0	0	0	44	33	57	82	0	91	49	0	39	0	0	0	0	0	0	0	0	0	0	0	0	0	0	0	0	0	0	0	0	0	0	0	0	0	0	0	0	0	0	0
ASV01802	422	976	0	0	0	0	0	0	0	0	0	0	0	0	0	0	0	0	0	0	0	0	0	0	0	0	0	0	0	0	0	0	0	0	0	0	0	0	0	0	0	0	0	0	0	0	0	0	0
ASV01803	402	975	0	0	0	0	0	0	0	79	0	0	0	0	0	0	0	168	0	0	0	0	0	0	0	0	0	0	0	0	0	0	0	0	0	0	0	0	0	0	0	0	0	0	0	0	0	0	0
ASV01804	426	972	0	0	0	0	0	0	0	0	0	0	0	0	0	0	0	0	0	0	0	0	0	0	0	0	0	0	0	0	0	0	0	0	0	0	0	0	0	0	0	0	0	0	0	0	0	0	0
ASV01805	402	969	0	0	0	0	0	0	0	0	0	0	0	0	0	0	0	0	0	0	0	0	0	0	0	0	22	0	0	25	36	63	0	91	99	38	50	0	0	0	0	62	55	0	0	0	0	0	0
ASV01806	402	968	0	56	0	0	0	0	0	0	0	0	0	0	0	0	0	0	0	0	0	0	0	0	0	0	0	0	0	0	0	0	0	0	0	0	0	0	0	0	0	0	0	0	0	0	0	0	0
ASV01807	427	967	0	0	0	0	0	0	0	0	0	0	0	0	0	0	0	0	0	0	0	0	0	0	0	0	0	0	0	0	0	0	0	0	0	0	0	0	0	0	0	0	0	0	0	0	0	0	0
ASV01808	422	964	0	0	0	0	0	0	0	0	0	0	0	0	0	0	0	0	0	0	0	0	0	0	0	0	0	0	0	0	0	0	0	0	0	0	0	0	0	0	0	0	0	0	0	0	0	0	0
ASV01809	421	964	0	0	0	0	0	0	0	0	0	0	0	0	0	0	0	0	0	0	0	0	0	0	0	0	0	0	0	0	0	0	0	0	0	0	0	0	0	0	0	0	0	0	0	0	0	0	0
ASV01810	402	963	0	0	0	0	0	0	0	0	0	0	0	0	0	0	0	0	0	40	0	0	0	0	0	0	0	0	0	0	0	0	0	0	0	0	0	0	0	0	0	6	0	0	0	0	0	0	0
ASV01811	426	963	0	0	0	0	0	0	0	0	0	0	0	0	0	0	0	0	0	0	0	0	0	0	0	0	0	0	0	0	0	0	0	0	0	0	0	0	0	0	0	0	0	0	0	0	0	0	0
ASV01812	402	958	0	0	0	0	0	0	0	0	0	0	0	0	0	0	0	0	0	0	0	0	0	0	0	0	0	0	0	0	0	0	0	0	0	0	0	0	0	0	0	0	0	0	0	0	0	0	0
ASV01813	402	958	0	0	0	0	0	0	0	0	0	0	0	0	0	0	0	0	0	0	0	0	0	0	0	0	0	0	0	0	0	0	0	0	0	0	0	0	0	0	0	0	0	0	0	0	0	0	0
ASV01814	421	957	0	0	0	0	0	0	0	0	0	0	0	0	0	0	0	0	0	0	0	0	0	0	0	0	0	0	0	0	0	25	0	54	0	0	0	9	0	0	0	18	0	30	0	0	0	0	0
ASV01815	402	957	0	0	0	0	0	0	0	0	0	0	0	0	0	0	0	0	0	0	0	0	0	0	0	0	0	0	0	0	0	0	0	0	0	0	0	0	0	0	0	0	0	0	0	0	0	0	0
ASV01816	405	956	0	0	0	0	0	0	0	0	0	0	0	0	0	0	0	0	0	0	0	0	0	0	0	0	0	0	0	0	0	0	0	0	0	0	0	0	0	0	0	0	0	0	0	0	0	0	0
ASV01817	427	956	0	0	0	0	0	0	0	0	0	0	0	0	0	0	0	0	0	0	0	0	0	0	0	0	0	0	0	0	0	0	0	0	0	0	0	0	0	0	0	0	0	0	0	0	0	0	0
ASV01818	405	956	0	0	0	0	0	0	0	0	0	0	0	0	0	0	0	0	0	0	0	0	0	0	0	0	0	0	0	0	0	0	0	0	0	0	0	0	0	0	0	0	0	0	0	0	0	0	0
ASV01819	402	955	0	65	223	88	579	0	0	0	0	0	0	0	0	0	0	0	0	0	0	0	0	0	0	0	0	0	0	0	0	0	0	0	0	0	0	0	0	0	0	0	0	0	0	0	0	0	0
ASV01820	402	955	0	0	0	0	0	0	0	0	0	0	0	0	0	0	0	0	0	0	0	0	0	0	0	0	0	0	5	646	0	0	0	0	0	0	0	0	0	0	0	0	0	0	0	0	0	0	0
ASV01821	405	954	0	11	12	0	0	0	0	0	0	0	0	0	0	0	0	0	0	0	0	0	0	0	0	0	0	0	0	0	0	0	0	0	0	0	0	0	0	0	0	0	0	0	0	0	0	0	0
ASV01822	423	954	0	0	0	0	0	0	0	0	0	0	0	0	0	0	0	0	0	0	0	0	0	0	0	0	0	0	0	0	0	0	0	0	0	0	0	0	0	0	0	0	0	0	0	0	0	0	0
ASV01823	427	953	0	0	0	0	0	0	0	0	0	0	0	0	0	0	0	0	0	0	0	0	0	0	0	0	0	0	0	0	0	0	0	0	0	0	0	0	0	0	0	0	0	0	0	0	0	0	0
ASV01824	404	953	0	0	0	0	0	0	0	0	0	0	0	0	0	0	0	0	0	0	0	0	0	0	0	0	0	0	0	0	0	0	0	0	0	0	0	0	0	0	0	0	0	0	0	0	0	0	0
ASV01825	402	951	23	5	27	9	0	16	5	6	16	28	3	5	2	0	0	10	0	0	0	0	0	0	0	0	0	0	0	0	0	0	0	6	6	0	50	19	4	9	41	9	0	0	0	0	6	16	10
ASV01826	402	951	0	0	0	0	0	0	0	0	0	0	0	0	0	0	0	0	0	0	0	0	0	0	0	0	3	2	0	0	0	0	0	0	0	0	0	0	0	0	0	0	0	0	0	0	0	0	0
ASV01827	405	951	0	0	0	0	0	0	0	0	0	0	0	0	0	0	0	0	0	0	0	0	0	0	0	0	0	0	0	0	0	0	0	0	0	0	0	0	0	0	0	0	0	0	0	0	0	0	0
ASV01828	403	950	0	0	0	0	0	0	0	0	0	0	0	0	0	0	0	0	0	0	0	0	0	0	0	0	0	0	0	0	0	0	0	0	0	0	0	0	0	0	0	0	0	0	0	17	0	0	0
ASV01829	401	950	0	0	0	0	0	0	0	0	0	0	0	0	0	0	0	0	0	0	0	0	0	0	0	0	0	0	0	0	0	0	0	0	0	0	0	0	0	0	0	0	0	0	0	0	0	0	0
ASV01830	402	949	0	0	0	0	0	0	0	0	0	0	0	0	0	0	0	0	0	0	0	0	0	0	0	0	0	0	0	0	0	0	0	0	0	0	0	0	0	0	0	0	0	0	0	0	0	0	0
ASV01831	402	949	0	0	0	0	0	0	0	0	0	0	0	0	0	0	0	0	0	0	0	0	0	0	0	0	0	0	0	0	0	0	0	0	0	0	0	0	0	0	0	0	0	0	0	0	0	0	0
ASV01832	402	948	0	0	0	0	0	0	0	0	0	0	0	0	0	0	0	0	0	0	0	0	0	0	0	0	0	0	0	0	0	0	0	0	0	0	0	0	0	0	0	0	0	0	0	0	0	0	0
ASV01833	422	947	0	0	0	0	0	0	0	0	0	0	0	0	0	0	0	0	0	0	0	0	0	0	0	0	0	0	0	0	0	0	0	0	0	0	0	0	0	0	0	0	0	0	0	0	0	0	0
ASV01834	402	943	0	0	0	0	0	0	0	0	0	0	0	0	0	0	0	0	0	0	0	0	0	0	0	0	0	0	0	0	0	0	0	0	0	0	0	0	0	0	0	0	0	0	0	0	0	0	0
ASV01835	402	943	0	0	0	0	0	0	0	0	0	0	0	0	0	0	0	0	0	0	0	0	0	0	0	0	0	0	0	0	0	0	0	0	0	0	0	0	0	0	0	0	0	0	0	0	0	0	0
ASV01836	402	943	0	0	0	0	0	0	0	0	0	0	0	0	0	0	0	0	0	0	0	0	0	0	0	0	0	0	0	0	0	0	0	0	0	0	0	0	0	0	0	0	0	0	0	0	0	0	0
ASV01837	402	942	0	0	0	0	0	0	0	0	0	0	0	0	0	0	0	0	0	0	0	0	0	0	0	0	0	0	0	0	0	0	0	0	0	0	0	0	0	0	0	0	0	0	0	0	0	0	0
ASV01838	422	941	0	0	0	0	0	0	0	0	0	0	0	0	0	0	0	0	0	0	0	0	0	0	0	0	0	0	0	0	0	0	0	0	0	0	0	0	0	0	0	0	0	0	0	0	0	0	0
ASV01839	402	939	0	0	0	0	0	0	0	0	0	0	0	0	0	0	0	0	0	0	10	6	9	0	0	0	0	0	4	0	0	0	0	0	0	0	0	0	0	0	0	0	0	0	0	0	0	0	0
ASV01840	427	935	17	0	0	0	0	0	0	0	0	0	0	0	0	0	0	0	0	58	0	0	0	0	0	0	0	0	0	0	0	0	0	11	0	4	52	0	0	0	0	0	0	0	0	0	0	0	0
ASV01841	422	935	0	0	0	0	0	0	0	0	0	0	0	0	0	0	0	0	0	0	0	0	0	0	0	0	0	0	0	0	0	0	0	0	0	0	0	0	0	0	0	0	0	0	0	0	0	0	0
ASV01842	401	934	0	0	0	0	0	0	0	0	0	0	0	0	0	0	0	0	0	0	0	0	0	0	0	0	0	0	0	0	0	0	0	0	0	0	0	0	0	0	0	0	0	0	0	0	0	0	0
ASV01843	405	931	0	3	17	0	0	0	0	0	0	0	0	0	0	0	0	0	0	0	0	0	0	9	30	0	44	0	60	74	7	55	0	0	0	0	14	0	0	0	0	20	0	0	13	0	0	0	0
ASV01844	404	931	0	0	0	0	0	0	0	0	0	0	0	0	0	0	0	0	0	0	0	0	0	0	0	0	0	0	0	0	0	81	0	0	0	0	0	0	0	0	0	0	0	0	0	0	0	0	0
ASV01845	403	931	0	0	0	0	0	0	0	0	0	0	0	0	0	0	0	0	0	0	0	0	0	0	0	0	0	0	0	0	0	0	0	0	0	0	0	0	0	0	0	0	0	0	0	0	0	0	0
ASV01846	402	930	0	0	0	0	0	0	0	0	0	0	0	0	0	0	0	0	0	0	0	0	0	0	0	0	0	0	0	0	0	0	0	0	0	0	0	0	0	0	0	0	0	0	0	0	0	0	0
ASV01847	402	930	0	0	0	0	0	0	0	0	0	0	0	0	0	0	0	0	0	0	0	0	0	0	0	0	0	0	0	0	0	0	0	0	0	0	0	0	0	0	0	0	0	0	0	0	0	0	0
ASV01848	402	928	0	0	0	0	0	0	0	0	0	0	0	0	0	0	0	7	0	9	18	5	0	0	0	0	15	7	14	14	7	10	0	0	0	0	5	0	0	3	11	0	0	0	0	0	0	0	0
ASV01849	402	927	0	0	0	0	0	0	0	0	0	0	0	0	0	0	0	0	0	0	0	0	0	0	0	0	0	67	0	0	0	0	0	0	0	0	0	0	0	0	0	0	0	0	0	0	0	0	0
ASV01850	422	926	0	0	0	0	0	0	0	0	0	0	0	0	0	0	0	0	0	0	0	0	0	0	0	0	0	0	0	0	0	0	0	0	0	0	0	0	0	0	0	0	0	0	0	0	0	0	0
ASV01851	405	925	0	0	0	0	0	20	0	0	0	0	0	0	0	0	0	0	0	0	0	0	0	0	0	0	0	0	0	0	0	0	0	0	0	0	0	0	0	0	0	0	0	0	0	0	0	0	0
ASV01852	411	921	0	0	0	0	0	0	0	0	0	0	0	0	0	0	0	0	0	0	0	0	0	0	0	0	0	0	0	0	0	0	0	0	0	0	0	0	0	0	0	0	0	0	0	0	0	0	0
ASV01853	405	920	15	0	0	4	4	10	0	19	0	0	0	0	0	0	0	0	0	0	0	0	0	16	0	0	0	0	2	14	0	14	0	17	0	8	0	0	0	0	0	0	0	32	16	0	9	19	12
ASV01854	403	918	0	0	0	0	0	0	0	0	0	0	0	0	0	0	0	0	0	0	0	0	0	0	0	0	0	0	0	0	0	0	0	0	0	0	0	0	0	0	0	0	0	0	0	0	0	0	0
ASV01855	402	918	0	0	0	0	0	0	0	0	0	0	0	0	0	0	0	0	0	0	0	0	0	0	0	0	0	0	0	0	0	0	0	0	0	0	0	0	0	0	0	0	0	0	0	0	0	0	0
ASV01856	405	917	0	0	0	0	0	0	0	0	0	0	0	0	0	0	0	0	0	0	0	0	0	0	0	0	0	0	0	0	0	0	0	0	0	0	0	0	0	0	0	0	0	0	0	0	0	0	0
ASV01857	427	917	0	0	0	0	0	0	0	0	0	0	0	0	0	0	0	0	0	0	0	0	0	0	0	0	0	0	0	0	0	0	0	0	0	0	0	0	0	0	0	0	0	0	0	0	0	0	0
ASV01858	403	917	0	0	0	0	0	0	0	0	0	0	0	0	0	0	0	0	0	0	0	0	0	0	0	0	0	0	0	0	0	0	0	0	0	0	0	0	0	0	0	0	0	0	0	0	0	0	0
ASV01859	421	915	0	0	0	0	0	0	0	0	0	0	0	0	0	0	0	0	0	0	0	0	0	0	27	0	0	0	0	0	0	35	0	60	0	0	0	0	0	26	0	0	0	44	0	23	32	13	0
ASV01860	423	913	28	0	125	0	119	105	0	0	0	0	0	0	0	0	0	0	0	0	0	0	0	0	0	0	0	0	0	0	0	0	0	0	0	0	0	0	0	0	0	0	0	0	0	0	0	0	0
ASV01861	405	913	361	0	59	6	19	56	0	0	0	0	0	0	0	0	0	0	0	0	0	0	0	0	0	0	0	0	0	0	0	0	0	0	0	0	0	0	0	0	0	0	0	0	0	0	0	0	0
ASV01862	428	913	0	0	0	0	0	0	0	0	0	0	0	0	0	0	0	0	0	0	0	0	0	0	0	0	0	0	0	0	62	0	0	0	0	0	0	0	0	0	0	0	0	0	0	0	0	0	0
ASV01863	427	912	0	0	0	0	0	0	0	0	0	0	0	0	0	0	0	0	0	0	0	0	0	0	0	0	0	0	0	0	0	0	0	0	0	0	0	0	0	0	0	0	0	0	0	0	0	112	222
ASV01864	423	912	0	0	0	0	0	0	0	0	0	0	0	0	0	0	0	0	0	0	0	0	0	0	0	0	0	0	0	0	0	0	0	0	0	0	0	0	0	0	0	0	0	0	0	0	0	0	0
ASV01865	402	911	0	0	0	0	0	0	0	0	0	0	0	0	0	0	0	0	0	0	0	0	0	0	0	0	0	0	0	0	0	0	0	0	0	0	0	0	0	0	0	0	0	0	0	0	0	0	0
ASV01866	402	911	0	0	0	0	0	0	0	0	0	0	0	0	0	0	0	0	0	0	0	0	0	0	0	0	0	0	0	0	0	0	0	0	0	0	0	0	0	0	0	0	0	0	0	0	0	0	0
ASV01867	405	909	0	5	28	0	0	0	0	0	0	0	0	0	0	0	0	0	0	0	0	0	0	0	0	0	0	0	0	0	0	0	0	22	19	8	0	34	0	0	0	21	0	0	0	0	0	0	0
ASV01868	404	909	0	0	0	0	0	0	0	0	0	0	0	0	0	0	0	0	0	0	0	0	0	0	0	0	0	0	0	0	0	0	0	0	0	0	0	0	0	0	0	0	0	0	0	0	0	0	0
ASV01869	421	909	0	0	0	0	0	0	0	0	0	0	0	0	0	0	0	0	0	0	0	0	0	0	0	0	0	0	0	0	0	0	0	0	0	0	0	0	0	0	0	0	0	0	0	0	0	0	0
ASV01870	402	909	0	0	0	0	0	0	0	0	0	0	0	0	0	0	0	0	0	0	0	0	0	0	0	0	0	0	0	0	0	0	0	0	0	0	0	0	0	0	0	0	0	0	0	0	0	0	0
ASV01871	427	908	0	0	0	0	0	0	0	0	0	0	0	0	0	0	0	0	0	0	0	0	0	0	0	0	0	0	0	0	0	0	0	0	21	0	90	0	0	0	0	116	0	33	0	0	0	0	0
ASV01872	421	905	0	0	0	0	0	0	0	0	0	0	0	0	0	0	0	0	0	0	0	0	0	0	0	0	0	0	0	0	0	0	0	0	0	0	0	0	0	0	0	0	0	1	0	0	0	0	0
ASV01873	422	903	0	0	0	0	0	0	0	0	0	0	0	0	0	0	0	0	0	0	0	0	0	0	0	0	0	0	0	0	0	0	0	0	0	0	0	0	0	0	0	0	0	0	0	0	0	0	0
ASV01874	427	903	0	0	0	0	0	0	0	0	0	0	0	0	0	0	0	0	0	0	0	0	0	0	0	0	0	0	0	0	0	0	0	0	0	0	0	0	0	0	0	0	0	0	0	0	0	0	0
ASV01875	402	902	0	0	0	0	0	0	0	0	0	0	0	0	0	0	0	0	0	0	0	0	0	0	0	0	0	0	0	0	0	0	0	0	0	0	0	0	0	0	0	0	0	0	0	0	0	0	0
ASV01876	427	902	0	0	0	0	0	0	0	0	0	0	0	0	0	0	0	0	0	0	0	0	0	0	0	0	0	0	0	0	0	0	0	0	0	0	0	0	0	0	0	0	0	0	0	0	0	0	0
ASV01877	402	899	0	0	0	0	0	0	0	0	0	0	0	0	0	0	0	0	0	0	0	0	0	0	0	0	0	0	0	0	0	0	0	0	0	0	0	0	0	0	0	0	0	0	0	0	0	0	0
ASV01878	427	898	0	0	0	0	0	0	0	0	0	0	0	0	0	0	0	0	0	0	0	0	0	0	0	0	0	0	0	0	0	0	0	0	0	12	0	0	0	4	0	0	0	0	0	0	0	0	0
ASV01879	405	898	0	0	0	0	0	0	0	0	0	0	0	0	0	0	0	0	0	0	0	0	0	0	0	0	0	0	0	0	0	0	0	0	0	0	0	0	0	0	0	0	0	0	0	0	0	0	0
ASV01880	402	897	0	0	0	0	0	0	0	0	0	0	0	0	0	0	0	0	0	0	0	0	0	0	0	0	0	0	0	0	0	0	0	0	0	0	0	0	0	0	0	0	0	0	0	0	0	0	0
ASV01881	427	897	0	0	0	0	0	0	0	0	0	0	0	0	0	0	0	0	0	0	0	0	0	0	0	0	0	0	0	0	0	0	0	0	0	0	0	0	0	0	0	0	0	0	0	0	0	0	0
ASV01882	422	893	0	0	0	0	0	0	0	0	0	0	0	0	0	0	0	0	0	0	0	0	0	0	0	0	0	0	0	0	0	0	0	0	0	0	0	0	0	0	0	0	0	0	0	0	0	0	0
ASV01883	423	892	0	0	0	0	0	0	0	0	0	0	0	0	0	0	0	0	0	0	0	0	0	0	0	0	0	0	0	0	0	0	0	0	0	0	0	0	0	0	0	0	0	0	0	0	0	0	0
ASV01884	402	890	0	0	0	0	0	0	0	0	0	0	0	0	0	0	0	0	0	0	0	0	0	0	0	0	0	0	0	0	0	0	0	0	0	0	0	0	0	0	93	191	164	0	0	0	0	0	0
ASV01885	426	890	0	0	0	0	0	0	0	0	0	0	0	0	0	0	0	0	0	0	0	0	0	0	0	0	0	0	0	0	0	0	0	0	0	0	0	0	0	0	0	0	0	0	0	0	0	0	0
ASV01886	402	887	0	0	0	0	0	0	0	8	0	0	0	0	0	0	0	0	0	0	0	0	0	0	0	0	0	0	0	0	0	0	0	0	0	0	0	0	0	0	0	0	0	0	0	0	0	0	0
ASV01887	427	886	0	0	0	0	0	0	0	0	0	0	0	0	0	0	0	0	0	0	0	0	0	0	44	0	0	0	0	0	0	0	0	0	0	0	0	0	0	0	0	0	0	0	0	0	0	0	0
ASV01888	404	885	0	0	9	0	5	0	7	7	0	0	8	7	0	0	0	3	0	0	0	0	0	0	5	0	0	12	7	10	10	0	0	0	0	0	0	0	0	0	0	12	0	0	0	0	0	0	0
ASV01889	402	884	0	0	0	0	0	0	0	7	46	9	0	15	17	0	0	16	0	0	0	0	0	0	0	0	0	0	0	0	0	0	0	0	0	0	0	0	0	0	0	0	0	0	0	0	0	0	0
ASV01890	402	884	0	0	0	0	0	0	0	0	0	0	0	0	0	0	0	0	0	0	0	0	0	0	0	0	0	0	0	0	0	0	0	0	0	0	0	0	0	0	0	0	0	0	0	0	0	0	0
ASV01891	422	883	0	0	0	0	0	7	0	0	0	0	0	0	0	0	0	0	0	0	0	0	0	0	0	0	0	0	0	0	0	0	0	0	45	0	2	12	0	6	0	38	9	0	0	0	0	0	0
ASV01892	405	883	0	0	0	0	0	0	0	0	0	0	0	0	0	0	0	0	0	0	0	0	0	0	0	0	0	0	0	0	0	0	0	0	0	0	0	0	0	0	0	0	0	0	0	0	0	0	0
ASV01893	405	882	0	0	0	0	0	0	0	0	0	0	0	0	0	0	0	0	0	0	0	0	0	0	0	0	0	0	0	0	0	0	0	0	0	0	0	0	0	0	0	0	0	0	0	0	0	0	0
ASV01894	401	879	0	0	0	0	0	0	0	0	0	0	0	0	0	0	0	0	0	0	0	0	50	0	0	0	0	0	0	0	0	0	0	0	0	0	0	0	0	0	0	0	0	0	0	0	0	0	0
ASV01895	427	879	0	0	0	0	0	0	0	0	0	0	0	0	0	0	0	0	0	0	0	0	0	0	0	0	0	0	0	0	0	0	0	0	0	0	0	0	0	0	0	0	0	0	0	0	0	0	0
ASV01896	403	879	0	0	0	0	0	0	0	0	0	0	0	0	0	0	0	0	0	0	0	0	0	0	0	0	0	0	0	0	0	0	0	0	0	0	0	0	0	0	0	0	0	0	0	0	0	0	0
ASV01897	402	876	0	0	0	0	0	0	0	0	0	0	0	0	0	0	0	0	0	0	0	0	0	0	0	0	0	0	0	0	0	0	0	0	150	0	0	0	0	0	0	0	0	616	0	0	0	0	0
ASV01898	427	874	0	0	0	0	0	0	0	0	0	0	0	0	0	0	0	0	0	0	0	0	0	0	0	0	0	0	0	0	0	0	0	0	0	0	0	0	0	0	0	0	0	0	0	0	0	0	0
ASV01899	422	873	0	0	0	0	0	0	0	0	0	0	0	0	0	0	0	0	0	0	0	0	0	0	0	0	0	0	0	0	0	0	0	0	0	0	0	0	0	0	0	0	0	0	0	0	0	0	0
ASV01900	403	872	0	0	0	0	0	0	0	0	0	0	0	0	0	0	0	0	0	0	0	0	0	0	0	0	0	0	0	0	0	0	0	0	0	0	0	0	0	0	0	0	0	0	0	0	0	0	0
ASV01901	402	872	0	0	0	0	0	0	0	0	0	0	0	0	0	0	0	0	0	0	0	0	0	0	0	0	0	0	0	0	0	0	0	0	0	0	0	0	0	0	0	0	0	0	0	0	0	0	0
ASV01902	402	870	0	0	0	0	0	0	0	0	0	0	0	0	0	0	0	0	0	0	0	0	0	0	0	0	0	0	0	0	0	0	0	0	0	141	0	0	26	0	0	0	0	0	0	0	0	0	0
ASV01903	402	868	0	0	0	0	0	0	0	0	0	0	0	0	0	0	0	0	0	0	0	0	0	0	0	0	0	0	0	18	0	0	0	0	0	0	0	0	0	0	0	0	0	0	0	0	0	0	0
ASV01904	426	868	0	0	0	0	0	0	0	0	0	0	0	0	0	0	0	0	0	0	0	0	0	0	0	0	0	0	0	0	0	0	0	0	0	0	0	0	0	0	0	0	0	0	0	0	0	0	0
ASV01905	405	867	0	0	0	0	0	0	0	0	0	0	0	0	0	0	0	0	0	0	0	0	0	0	0	0	0	0	0	0	0	0	0	0	0	0	0	0	0	0	0	0	0	0	0	0	0	0	0
ASV01906	405	865	0	0	0	0	0	0	0	0	0	0	0	0	0	0	0	0	0	0	0	0	0	0	0	0	0	0	0	0	0	0	0	0	0	0	0	0	0	0	0	0	0	0	0	0	65	42	9
ASV01907	427	863	0	0	9	0	20	145	0	6	0	0	0	0	0	0	0	0	0	0	0	0	0	0	0	0	0	0	0	0	10	0	0	0	0	0	0	0	0	0	0	0	0	0	0	0	0	0	0
ASV01908	402	863	0	0	0	0	0	0	0	0	0	0	0	0	0	0	0	0	0	0	0	0	0	0	0	0	0	0	0	0	0	0	0	0	0	0	0	0	0	0	0	0	0	0	0	0	0	0	0
ASV01909	408	860	0	0	0	0	0	0	0	0	0	0	0	0	0	0	0	0	0	0	0	0	0	0	0	0	0	0	0	0	0	0	0	0	0	0	0	0	0	0	0	0	0	0	0	0	0	0	0
ASV01910	404	860	0	0	0	0	0	0	0	0	0	0	0	0	0	0	0	0	0	0	0	0	0	0	0	0	0	0	0	0	0	0	0	0	0	0	0	0	0	0	0	0	0	0	0	0	0	0	0
ASV01911	403	859	0	0	0	0	0	0	0	0	0	0	0	0	0	0	0	0	0	0	0	0	0	0	0	0	0	0	0	0	0	0	0	0	0	0	0	4	0	0	0	0	0	0	0	0	0	0	0
ASV01912	422	858	0	0	0	0	0	0	0	0	0	0	0	0	0	0	0	0	0	0	0	0	0	0	0	0	0	0	0	0	0	0	0	0	0	0	0	0	0	0	0	0	0	0	0	0	0	0	0
ASV01913	402	858	0	0	0	0	0	0	0	0	0	0	0	0	0	0	0	0	0	0	0	0	0	0	0	0	0	0	0	0	0	0	0	0	0	0	0	0	0	0	0	0	0	0	0	0	0	0	0
ASV01914	422	857	0	0	0	0	0	0	0	0	0	0	0	0	0	0	0	0	0	0	0	0	0	0	0	0	0	0	0	0	0	0	0	0	0	0	0	0	0	0	0	0	0	41	8	38	78	192	189
ASV01915	402	857	0	0	0	0	0	0	0	0	0	0	0	0	0	0	0	0	0	0	0	0	0	0	0	0	0	0	0	0	0	0	0	0	0	0	0	0	0	0	0	0	0	0	0	0	0	0	0
ASV01916	402	856	0	0	0	0	0	0	0	0	0	0	0	0	0	0	0	0	0	0	0	0	0	0	0	0	0	0	0	0	0	0	0	0	0	0	81	0	0	0	0	0	0	0	0	0	0	0	0
ASV01917	427	856	0	0	0	0	0	0	0	0	0	0	0	0	0	0	0	0	0	0	0	0	0	0	0	0	0	0	0	0	0	0	0	0	0	0	0	0	0	0	0	0	0	0	0	0	0	0	0
ASV01918	402	855	0	0	0	0	0	0	0	0	0	0	0	0	0	0	0	0	0	0	0	0	0	0	0	0	0	4	13	0	0	0	0	0	0	0	0	0	0	0	0	0	0	0	0	0	0	0	0
ASV01919	402	854	0	0	0	0	0	0	0	0	0	0	0	0	0	0	0	0	0	0	0	0	0	0	0	0	0	0	0	0	0	0	0	0	0	0	0	0	0	0	0	0	0	0	0	0	0	0	0
ASV01920	402	854	0	0	0	0	0	0	0	0	0	0	0	0	0	0	0	0	0	0	0	0	0	0	0	0	0	0	0	0	0	0	0	0	0	0	0	0	0	0	0	0	0	0	0	0	0	0	0
ASV01921	403	854	0	0	0	0	0	0	0	0	0	0	0	0	0	0	0	0	0	0	0	0	0	0	0	0	0	0	0	0	0	0	0	0	0	0	0	0	0	0	0	0	0	0	0	0	0	0	0
ASV01922	402	854	0	0	0	0	0	0	0	0	0	0	0	0	0	0	0	0	0	0	0	0	0	0	0	0	0	0	0	0	0	0	0	0	0	0	0	0	0	0	0	0	0	0	0	0	0	0	0
ASV01923	422	853	0	0	0	0	0	0	0	0	0	0	0	0	0	0	0	0	0	0	0	0	0	0	0	0	0	0	0	0	0	0	0	0	0	0	0	0	0	0	0	0	0	0	0	0	0	0	0
ASV01924	405	852	0	0	0	0	0	0	0	0	0	0	0	0	0	0	0	0	0	0	0	0	0	0	0	0	0	0	0	0	0	0	0	0	0	0	0	0	0	0	0	0	0	0	0	0	0	0	0
ASV01925	408	852	0	0	0	0	0	0	0	0	0	0	0	0	0	0	0	0	0	0	0	0	0	0	0	0	0	0	0	0	0	0	0	0	0	0	0	0	0	0	0	0	0	0	0	0	0	0	0
ASV01926	402	852	0	0	0	0	0	0	0	0	0	0	0	0	0	0	0	0	0	0	0	0	0	0	0	0	0	0	0	0	0	0	0	0	0	0	0	0	0	0	0	0	0	0	0	0	0	0	0
ASV01927	403	851	0	0	0	0	0	0	0	0	0	0	0	0	0	0	0	0	0	0	17	0	0	0	0	0	0	0	0	0	0	0	0	0	0	0	0	0	0	0	0	0	0	0	0	0	0	0	0
ASV01928	403	851	0	0	0	0	0	0	0	0	0	0	0	0	0	0	0	0	0	0	0	0	0	0	0	0	0	0	0	0	0	0	0	0	0	0	0	0	0	0	0	0	0	0	0	0	0	0	0
ASV01929	422	848	0	0	0	0	0	0	0	0	0	0	0	0	0	0	0	0	0	0	0	0	0	55	92	33	117	113	63	112	126	102	35	0	0	0	0	0	0	0	0	0	0	0	0	0	0	0	0
ASV01930	402	848	0	0	0	0	0	0	0	0	0	0	0	0	0	0	0	0	0	0	0	0	0	0	0	0	0	0	0	0	0	0	0	0	0	0	0	0	0	0	0	0	0	0	0	0	115	0	53
ASV01931	405	847	0	0	0	0	0	0	0	0	0	0	0	0	0	0	0	0	0	0	0	0	0	0	0	0	0	0	0	0	0	0	0	47	0	0	50	0	0	0	0	0	0	0	0	0	0	0	0
ASV01932	403	847	0	0	0	0	0	0	0	0	0	0	0	0	0	0	0	0	0	0	0	0	0	0	0	0	0	0	0	0	0	0	0	0	0	0	0	0	0	0	0	0	0	0	0	0	0	0	0
ASV01933	403	847	0	0	0	0	0	0	0	0	0	0	0	0	0	0	0	0	0	0	0	0	0	0	0	0	0	0	0	0	0	0	0	0	0	0	0	0	0	0	0	0	0	0	0	0	0	0	0
ASV01934	427	846	33	55	342	0	101	112	0	0	0	0	0	0	0	0	0	0	0	0	0	0	0	0	0	0	0	0	0	0	0	0	0	0	0	0	0	0	0	0	0	0	0	0	0	0	0	0	0
ASV01935	402	846	0	0	0	0	0	0	0	0	0	0	0	0	0	0	0	0	0	0	0	0	0	0	0	0	0	0	0	0	0	0	0	0	0	0	0	0	0	0	0	0	0	0	0	0	0	0	0
ASV01936	402	845	0	0	0	0	0	0	0	0	0	0	0	0	0	0	0	0	0	0	0	0	0	0	0	0	0	0	0	0	0	0	0	0	0	0	0	0	0	0	0	0	0	0	0	0	0	0	0
ASV01937	402	844	0	3	23	0	0	0	0	0	0	0	0	0	0	0	0	0	0	0	0	0	0	0	0	0	0	0	0	0	0	0	0	0	6	0	0	0	0	0	0	0	0	0	0	0	0	0	0
ASV01938	402	844	0	0	0	0	0	0	0	0	0	0	0	0	0	0	0	0	0	0	0	0	0	0	0	0	0	0	0	0	0	0	0	0	0	0	0	0	0	0	0	0	0	0	0	0	0	0	0
ASV01939	427	842	0	0	0	0	0	0	0	0	0	0	0	0	0	0	0	0	0	0	0	0	0	0	0	0	0	0	0	0	0	0	0	0	0	0	0	0	0	0	0	0	0	0	0	0	0	0	0
ASV01940	405	837	0	0	0	0	0	0	0	0	0	0	0	0	0	0	0	0	0	0	0	0	0	0	0	0	0	0	0	29	0	0	0	17	0	35	0	0	0	0	0	0	0	0	0	0	0	0	0
ASV01941	427	836	0	0	0	0	0	0	0	0	0	0	0	0	0	0	0	0	0	0	0	0	0	0	0	0	0	0	0	0	0	0	0	0	0	0	0	0	0	0	0	0	0	0	0	0	0	0	0
ASV01942	422	835	0	0	0	0	0	0	0	124	0	0	0	0	0	52	24	13	0	0	0	0	0	0	0	0	0	0	0	0	0	0	0	0	0	0	0	0	0	0	0	0	0	0	0	0	0	0	0
ASV01943	401	835	0	0	0	0	0	0	0	0	0	0	0	0	0	0	0	0	0	0	0	0	0	0	0	0	0	0	0	0	0	0	0	0	106	0	0	0	0	17	0	26	36	0	0	0	0	48	51
ASV01944	427	834	0	0	0	0	0	0	0	0	0	0	0	0	0	0	0	0	0	0	0	0	0	0	0	0	0	0	0	0	0	0	0	0	0	0	0	0	0	0	0	0	0	0	0	0	0	0	0
ASV01945	405	834	0	0	0	0	0	0	0	0	0	0	0	0	0	0	0	0	0	0	0	0	0	0	0	0	0	0	0	0	0	0	0	0	0	0	0	0	0	0	0	0	0	0	0	0	0	0	0
ASV01946	426	830	0	0	29	0	10	19	18	0	0	0	0	0	0	0	0	0	0	0	0	0	0	0	0	0	0	0	0	0	0	0	0	0	0	0	0	0	0	0	0	0	0	0	0	0	0	0	0
ASV01947	403	830	0	0	0	0	0	0	0	0	0	0	0	0	0	0	0	0	0	0	0	0	0	0	0	0	0	0	0	0	0	0	0	0	0	0	0	0	0	0	0	0	0	0	0	0	0	0	0
ASV01948	427	830	0	0	0	0	0	0	0	0	0	0	0	0	0	0	0	0	0	0	0	0	0	0	0	0	0	0	0	0	0	0	0	0	0	0	0	0	0	0	0	0	0	0	0	0	0	0	0
ASV01949	402	829	0	0	0	0	0	0	0	0	0	0	0	0	0	0	0	0	0	0	0	0	0	0	0	0	0	0	0	0	0	0	0	0	0	0	0	0	0	0	0	58	0	239	0	107	144	0	0
ASV01950	402	829	0	0	0	0	0	0	0	0	0	0	0	0	0	0	0	0	0	0	0	0	0	0	0	0	0	0	0	0	0	0	0	0	0	0	0	0	0	0	0	0	0	0	0	0	0	0	0
ASV01951	403	829	0	0	0	0	0	0	0	0	0	0	0	0	0	0	0	0	0	0	0	0	0	0	0	0	0	0	0	0	0	0	0	0	0	0	0	0	0	0	0	0	0	0	0	0	0	0	0
ASV01952	402	826	0	0	0	0	0	0	0	0	0	0	0	0	0	0	0	0	0	0	0	0	0	0	0	0	0	0	0	0	0	0	0	0	0	0	0	0	0	0	0	0	0	0	0	0	0	0	0
ASV01953	403	825	0	0	0	0	0	0	0	0	0	0	0	0	0	0	0	0	0	224	271	301	29	0	0	0	0	0	0	0	0	0	0	0	0	0	0	0	0	0	0	0	0	0	0	0	0	0	0
ASV01954	405	820	20	0	38	0	0	0	0	15	24	0	8	0	9	0	0	12	0	0	0	0	0	0	0	0	0	0	0	0	0	0	0	0	0	0	0	0	0	0	0	0	0	0	0	0	0	0	0
ASV01955	427	820	0	0	0	21	0	0	0	0	0	0	0	0	0	0	0	0	0	0	0	0	0	0	0	0	0	0	0	0	0	0	0	0	0	0	26	0	220	0	0	0	0	0	0	0	0	0	0
ASV01956	427	820	0	0	0	0	0	0	0	0	0	0	0	0	0	0	0	0	0	0	0	0	0	0	0	0	0	25	0	0	0	0	0	0	0	0	0	82	0	0	0	0	0	0	0	0	0	0	0
ASV01957	403	819	0	0	0	0	0	0	0	0	0	0	0	0	0	0	0	0	0	0	0	0	0	0	0	0	0	0	0	0	0	0	0	0	0	0	0	0	0	0	0	0	0	0	0	0	694	76	49
ASV01958	427	819	0	0	0	0	0	0	0	0	0	0	0	0	0	0	0	0	0	0	0	0	0	0	0	0	0	0	0	0	0	0	0	0	0	0	0	0	0	0	0	0	0	0	0	0	0	0	0
ASV01959	402	819	0	0	0	0	0	0	0	0	0	0	0	0	0	0	0	0	0	0	0	0	0	0	0	0	0	0	0	0	0	0	0	0	0	0	0	0	0	0	0	0	0	0	0	0	0	0	0
ASV01960	404	816	0	0	0	0	0	0	0	0	0	0	0	0	0	0	0	0	0	0	0	0	0	0	0	5	6	0	0	0	0	0	0	0	0	0	0	0	0	0	0	0	0	0	0	0	0	0	0
ASV01961	405	814	0	0	0	0	0	0	0	0	0	0	0	0	0	0	0	0	0	0	0	0	0	0	0	0	0	0	0	0	0	0	0	0	0	0	0	0	0	0	0	0	0	0	0	0	0	0	0
ASV01962	402	813	0	0	0	0	51	0	0	0	0	0	0	0	0	0	0	0	0	0	0	0	0	0	0	0	0	0	0	0	0	0	15	0	0	0	0	0	0	0	0	0	0	0	0	0	0	11	0
ASV01963	402	812	0	0	0	0	0	0	0	0	0	0	0	0	0	0	0	0	0	0	0	0	0	0	0	0	0	0	0	0	0	0	0	0	0	0	0	0	0	0	0	0	0	0	0	0	0	0	0
ASV01964	403	811	0	0	0	0	0	0	0	0	0	0	0	0	0	0	0	0	0	0	0	0	0	0	0	0	0	0	0	0	0	0	0	0	0	0	0	0	0	0	0	0	0	0	0	0	0	0	0
ASV01965	427	810	0	0	0	0	0	0	0	0	0	0	0	0	0	0	0	0	0	0	0	0	0	0	0	0	0	0	0	0	0	0	0	0	0	0	0	0	0	0	0	0	0	0	0	0	216	0	0
ASV01966	404	809	0	0	0	0	0	0	0	0	74	0	145	0	0	60	0	0	0	0	0	0	0	0	0	0	0	0	0	0	0	0	0	0	0	0	0	0	0	0	0	0	0	0	0	0	0	0	0
ASV01967	402	808	0	0	0	0	0	0	0	0	0	0	0	0	0	0	0	0	0	0	0	0	0	0	0	0	0	0	0	0	0	0	0	0	0	0	0	0	0	0	0	0	0	0	0	0	0	0	0
ASV01968	404	807	0	0	0	0	0	0	8	0	0	0	6	0	0	0	0	0	0	0	0	0	0	0	0	0	0	0	0	0	0	10	0	0	0	0	0	0	0	0	0	0	0	0	0	0	0	6	8
ASV01969	402	807	0	0	0	0	0	0	0	0	0	0	0	0	0	0	0	0	0	0	0	0	0	0	0	0	0	0	0	0	0	0	0	0	0	0	0	0	0	0	0	0	0	0	0	0	0	0	0
ASV01970	405	806	0	0	12	0	0	0	0	0	0	0	0	0	0	0	0	0	0	0	0	0	0	0	0	0	0	0	0	0	0	0	0	0	0	0	0	0	0	0	0	0	0	0	0	0	0	0	0
ASV01971	403	805	0	0	0	0	0	0	0	0	0	0	0	0	0	0	0	0	0	0	0	0	0	0	0	0	0	0	0	0	0	0	0	0	0	0	0	0	0	0	0	0	0	0	0	0	0	0	0
ASV01972	422	804	0	2	0	0	1	1	2	6	2	0	0	0	2	2	1	1	0	0	0	0	0	0	0	0	0	0	0	0	0	0	0	1	0	0	0	0	0	6	0	0	26	0	0	0	0	0	0
ASV01973	402	804	0	0	0	0	0	0	0	0	4	0	0	0	0	0	0	0	0	0	0	0	0	0	0	0	11	0	4	3	7	0	0	0	0	0	3	0	0	0	6	8	0	0	0	0	0	0	0
ASV01974	405	804	0	0	0	0	0	0	0	0	0	0	0	0	0	0	0	0	0	0	0	0	0	0	0	0	0	0	0	0	0	0	0	0	0	0	0	0	0	0	0	0	0	0	0	0	0	0	0
ASV01975	405	803	0	0	0	0	0	0	0	0	0	0	0	0	0	0	0	0	0	0	0	0	0	0	0	0	0	0	0	0	0	0	0	0	0	0	0	0	0	0	0	0	0	0	0	0	0	0	0
ASV01976	402	802	0	0	0	0	0	0	0	0	0	0	0	0	0	0	0	0	0	0	0	0	0	0	0	0	0	0	0	0	0	0	0	0	0	0	0	0	0	0	0	0	0	0	0	0	0	0	0
ASV01977	422	801	0	0	0	0	0	0	0	0	0	0	0	0	0	0	0	0	0	0	0	0	0	0	0	0	0	0	0	0	0	0	0	0	0	0	0	0	0	0	0	0	0	0	0	0	0	0	0
ASV01978	404	800	0	0	0	0	0	0	0	0	0	0	0	0	0	0	0	0	0	0	0	0	0	0	174	0	0	0	0	0	0	0	37	0	0	0	0	0	0	41	0	0	0	0	0	0	0	0	0
ASV01979	403	798	0	0	0	0	0	0	0	0	0	0	0	0	0	0	0	15	0	0	0	0	0	0	0	0	0	18	18	12	0	0	0	0	0	0	0	0	0	0	0	0	0	0	0	0	0	0	0
ASV01980	403	798	0	0	0	0	0	0	0	0	0	0	0	0	0	0	0	0	0	0	0	0	0	0	0	0	0	0	0	0	0	0	0	0	0	0	0	0	0	0	0	0	0	0	0	0	0	0	0
ASV01981	405	797	100	0	22	39	19	34	0	0	0	0	0	0	0	0	0	0	0	0	0	0	0	0	0	0	0	0	0	0	0	0	0	0	0	0	0	0	0	0	0	0	0	0	0	8	0	0	0
ASV01982	403	797	0	0	0	0	0	0	0	0	0	0	0	0	0	0	0	0	0	0	0	0	0	0	0	0	0	0	0	0	0	0	0	0	0	0	0	0	0	0	0	0	0	0	0	0	0	0	0
ASV01983	402	796	0	0	0	0	0	0	0	0	0	0	0	0	0	0	0	0	0	0	0	0	0	0	0	0	0	0	0	0	0	0	0	0	0	0	0	0	0	0	0	0	0	102	0	0	0	0	0
ASV01984	402	793	0	0	0	0	0	0	42	0	0	0	0	0	0	0	0	0	0	0	8	0	0	0	0	0	0	0	0	0	0	0	0	0	0	0	0	0	0	0	0	0	0	0	12	0	0	0	0
ASV01985	403	792	0	0	0	0	0	0	0	0	0	0	0	0	0	0	0	0	0	0	0	0	0	0	0	0	0	0	0	0	0	0	0	0	0	0	0	0	0	0	0	0	0	0	0	0	0	0	0
ASV01986	405	791	0	0	0	0	0	0	0	0	0	0	0	0	0	0	0	0	0	0	0	0	0	0	0	0	0	0	0	0	0	0	0	0	0	0	0	0	0	0	0	0	0	0	0	0	0	0	0
ASV01987	405	790	0	0	0	0	0	0	0	0	0	0	0	0	0	0	0	0	0	0	0	0	0	0	0	0	0	0	0	0	0	0	0	0	0	0	0	0	0	0	0	0	0	0	0	0	0	0	0
ASV01988	421	788	0	0	0	0	0	0	0	0	0	0	0	0	0	0	0	0	0	0	0	0	0	0	0	0	0	0	0	0	0	0	0	70	148	54	202	0	111	117	0	61	25	0	0	0	0	0	0
ASV01989	427	788	0	0	0	0	0	0	0	0	0	0	0	0	0	0	0	0	0	0	0	0	0	0	0	0	0	0	0	0	0	0	0	0	0	0	0	0	0	0	0	0	0	0	0	0	0	0	0
ASV01990	402	787	0	7	0	0	0	0	0	0	23	10	11	0	0	0	0	0	0	0	0	0	0	0	0	0	27	19	0	0	6	0	0	0	0	0	0	0	0	0	0	0	0	0	0	14	0	0	0
ASV01991	403	784	0	0	0	0	0	0	0	0	0	0	0	0	0	0	0	0	0	0	0	0	0	0	0	0	0	0	0	0	0	0	0	0	0	0	0	0	0	0	0	0	0	0	0	0	0	0	0
ASV01992	405	783	0	0	0	0	0	0	0	0	0	0	0	0	0	0	0	0	0	0	0	0	0	0	0	0	0	0	0	0	0	0	0	0	0	0	0	0	0	0	0	57	0	0	0	0	0	0	0
ASV01993	405	783	0	0	0	0	0	0	0	0	0	0	0	0	0	0	0	0	0	0	0	0	0	0	0	0	0	0	0	0	0	0	0	0	0	0	0	0	0	0	0	0	0	0	0	0	0	0	0
ASV01994	402	783	0	0	0	0	0	0	0	0	0	0	0	0	0	0	0	0	0	0	0	0	0	0	0	0	0	0	0	0	0	0	0	0	0	0	0	0	0	0	0	0	0	0	0	0	0	0	0
ASV01995	402	781	0	0	0	0	0	0	0	0	0	0	0	0	0	0	0	0	0	0	0	0	0	0	0	0	0	0	0	0	0	0	0	0	0	0	0	0	0	0	0	0	0	0	0	0	0	0	0
ASV01996	427	780	0	0	0	0	0	0	0	0	14	0	0	0	0	0	0	0	0	0	0	0	0	0	90	0	0	0	0	0	0	7	0	0	0	0	0	0	0	0	0	0	0	0	0	0	0	0	0
ASV01997	427	780	0	0	0	0	0	0	0	0	0	0	0	0	0	0	0	0	0	0	0	0	0	0	0	0	0	0	0	0	0	0	0	0	0	0	30	0	0	0	82	0	0	0	0	0	0	0	0
ASV01998	402	778	0	0	0	0	0	0	0	0	0	0	0	0	0	0	0	0	0	0	0	0	0	0	0	0	9	37	13	6	4	12	0	0	0	0	15	0	0	0	0	0	0	0	0	0	0	0	0
ASV01999	403	777	0	0	0	0	0	0	0	0	0	0	75	0	15	0	0	0	0	0	0	0	0	0	0	0	0	0	0	0	0	0	0	0	0	0	0	0	0	0	0	0	0	0	0	0	0	0	0
[truncated: 9,382 more rows]
[truncated: 451 more columns]

## Sheet: S2B_16S rRNA_STATS
SAMPLE	INITIAL	TRIMMED_AND_FILTERED	MERGED	NOCHIMERA	NOHOST	KINGDOM	PHYLUM	CLASS	ORDER	FAMILY	GENUS	SPECIES
AA-14_1	191644	168551	161145	149628	149628	149628	149628	149628	149600	145879	142233	78703
AA-14_2	30153	26645	24529	24066	24066	24066	24066	24066	24025	23479	22955	15783
AA-14_3	222846	205390	196714	191284	191284	191284	191284	191284	191191	174867	166159	104268
AA-14_5	72021	66790	63891	62306	62306	62306	62306	62306	62246	61155	60722	37014
AA-14_6	111244	97525	91388	86712	86712	86712	86712	86712	86712	86025	82010	56723
AA-14_7	97722	83698	76391	72404	72404	72404	72404	72404	72404	70690	66931	47675
AA-17_1	63406	52270	47871	46502	46502	46502	46502	46502	46498	45044	41061	27946
AA-17_10	148709	124595	115073	106983	106983	106983	106983	106983	106983	105188	102163	68537
AA-17_2	155436	133013	126316	121440	121440	121440	121440	121440	121440	116762	112439	75795
AA-17_3	160423	146649	142628	130970	130970	130970	130970	130970	130944	127620	124769	77834
AA-17_4	110952	104489	99884	95608	95608	95608	95604	95604	95600	93027	91181	57823
AA-17_5	118909	103183	98205	90678	90678	90678	90678	90678	90664	90007	86048	48521
AA-17_6	106633	90598	82866	76218	76218	76218	76218	76218	76216	74683	72971	48784
AA-17_7	75218	62314	58074	54049	54049	54049	54049	54049	54049	53483	52218	37345
AA-17_8	43941	35461	33662	33213	33213	33213	33213	33213	33167	32608	31820	23695
AA-17_9	286136	234918	226053	213920	213920	213920	213917	213917	213617	212777	201796	146354
AA-18_1	49123	41368	38725	36739	36739	36739	36696	36696	36696	36580	35554	25942
AA-18_2	145605	126545	120850	113431	113431	113431	113431	113431	113431	112845	108307	76037
AA-18_3	101925	94697	92953	89471	89471	89471	89471	89471	89471	88802	87886	80182
AA-18_4	55603	51646	49934	47818	47818	47818	47818	47818	47818	47078	45028	30499
AA-18_5	64589	61030	59736	58823	58823	58823	58823	58823	58823	58382	47952	30095
AA-19_1	54122	43697	40465	39426	39426	39426	39426	39426	39423	38426	37243	20136
AA-19_10	141388	117973	110532	105247	105247	105247	105244	105244	105172	103018	98039	52843
AA-19_2	59880	50802	47927	45504	45504	45504	45504	45504	45501	44646	43564	24580
AA-19_3	216897	196569	192233	184753	184753	184753	184753	184753	184753	169148	166736	93693
AA-19_4	127311	118481	112277	106576	106576	106576	106576	106576	106552	105542	99588	55948
AA-19_5	103181	92421	90426	89495	89495	89495	89495	89495	89454	82337	79887	48087
AA-19_6	110334	93809	88014	84377	84377	84377	84369	84369	83700	79574	76811	51480
AA-19_7	133480	113922	107280	104190	104190	104190	104190	104190	104152	97275	92413	60299
AA-19_8	173351	140554	131508	128109	128109	128109	128109	128109	128074	121978	117424	64183
AA-19_9	31090	25465	23638	23464	23464	23464	23464	23464	23461	22843	22195	12916
AA-20_1	193511	171308	154326	141305	141305	141305	141300	141300	141265	127991	107922	64142
AA-20_10	144942	115094	106987	104393	104393	104393	104391	104391	104211	91826	76793	41683
AA-20_2	122732	108131	101255	97166	97166	97166	97166	97166	97134	80727	65254	35601
AA-20_3	144117	132016	128002	126516	126516	126516	126516	126516	126516	119248	101159	73749
AA-20_4	61421	56805	54073	53534	53534	53534	53534	53534	53521	44292	41901	20968
AA-20_5	98755	93623	92255	91790	91790	91790	91790	91790	91763	77189	69133	21138
AA-20_6	108765	92525	86814	84814	84814	84814	84814	84814	84678	72817	58487	31229
AA-20_7	103920	90527	87937	84621	84621	84621	84614	84614	84599	67038	63493	24041
AA-20_8	279869	231774	221111	214403	214403	214403	214396	214396	214334	187439	172930	99560
AA-20_9	92011	75357	69294	67489	67489	67489	67489	67489	67469	62841	52358	27863
AA-22_1	148931	131580	120854	113185	113185	113185	113185	113062	113041	105275	102430	66461
AA-22_10	66698	54410	49401	48075	48075	48075	48075	48064	48053	46849	44143	27744
AA-22_2	131591	115753	108323	103235	103235	103235	103235	103235	103175	98549	94888	59752
AA-22_3	169071	154554	147702	141165	141165	141165	141165	141165	141154	135222	129665	73583
AA-22_5	53805	50546	48144	47689	47689	47689	47689	47662	47651	44200	42216	27008
AA-22_6	55873	48288	44341	43289	43289	43289	43285	43285	43268	40435	38684	23621
AA-22_7	122838	107532	101945	100222	100222	100222	100222	100149	100064	90002	84213	47412
AA-22_8	141514	118007	111352	108436	108436	108436	108436	108436	108431	104143	99765	63089
AA-22_9	515762	432537	410595	390782	390782	390782	390780	390676	390553	367255	337197	177753
AA-23_1	185997	164669	154677	146536	146536	146536	146536	146536	146529	143921	127886	93304
AA-23_2	138674	120672	112722	105354	105354	105354	105354	105354	105341	102080	89373	59841
AA-23_3	75551	69246	67859	65414	65414	65414	65414	65414	65405	64101	61665	37302
AA-23_4	64215	59708	55830	54487	54487	54487	54487	54487	54472	50705	42413	27707
AA-24_1	21654	18938	17616	17150	17150	17150	17150	17150	17150	17084	16662	10339
AA-24_2	131158	115925	111625	105371	105371	105371	105371	105371	105365	105224	103044	66224
AA-24_3	190251	172935	169704	157283	157283	157283	157283	157283	157283	156895	148926	82258
AA-24_4	84324	79760	76282	72991	72991	72991	72991	72991	72991	72403	70577	48224
AA-24_5	57930	54235	52199	50619	50619	50619	50619	50619	50613	50268	49213	31111
AA-24_7	105509	89467	87003	82605	82605	82605	82603	82603	82603	82441	79656	58503
AA-5_1	238176	209113	196866	178816	178816	178816	178816	178816	178816	175269	168701	107234
AA-5_10	127543	105200	97919	91935	91935	91935	91933	91933	91931	90906	88337	63139
AA-5_2	128566	111528	104813	98697	98697	98697	98697	98697	98697	97598	95300	64383
AA-5_3	162094	148030	142478	139117	139117	139117	139102	139102	139102	137883	134362	90691
AA-5_4	87420	81687	77565	74213	74213	74213	74213	74213	74213	73047	70640	44265
AA-5_5	77813	73279	69850	67045	67045	67045	67045	67045	67045	65525	63569	40516
AA-5_6	102255	88332	82547	76797	76797	76797	76797	76797	76797	76093	73920	50508
AA-5_7	110699	94397	86175	78995	78995	78995	78995	78995	78995	78016	75008	51360
AA-5_8	28360	23474	22306	22174	22174	22174	22174	22174	22167	21970	21175	14570
AA-5_9	171794	139069	132164	128179	128179	128179	128177	128177	128177	126719	123656	87043
AO-13_1	143108	126448	120533	115938	115938	115938	115938	115938	115914	111217	105545	57825
AO-13_2	138527	122048	113951	108868	108868	108868	108860	108860	108772	103763	96731	55441
AO-13_3	179576	165230	161819	159941	159941	159941	159861	159861	159773	146133	137307	61058
AO-13_5	95533	88304	84330	79503	79503	79503	79500	79500	79480	72039	69770	27050
AO-13_7	105493	91362	86946	84302	84302	84302	84300	84300	84297	80804	78376	45420
AO-16_1	54608	45521	42369	41629	41629	41629	41629	41619	41619	39866	35377	23292
AO-16_10	121471	101603	95178	91017	91017	91017	91017	91017	91017	88001	81899	52258
AO-16_2	156464	136191	127560	119742	119742	119742	119740	119731	119706	116829	111434	80327
AO-16_3	171659	157472	151630	147948	147948	147948	147948	147907	147839	139233	132132	100600
AO-16_4	55186	51991	48694	48013	48013	48013	48011	48008	48003	44092	41138	22397
AO-16_5	66521	62407	59146	57668	57668	57668	57661	57661	57655	53628	48149	22989
AO-16_6	118872	101403	95220	92853	92853	92853	92853	92828	92730	87844	84464	50111
AO-16_7	93062	80970	75570	71609	71609	71609	71609	71601	71596	68640	66888	53808
AO-16_8	337644	273823	260532	252429	252429	252429	252417	252398	252339	230687	218192	105976
AO-16_9	119565	97961	91890	89163	89163	89163	89163	89163	89163	85077	78927	51609
AO-21_1	221782	198135	186301	172331	172331	172331	172331	172331	172300	161510	153415	86975
AO-21_10	215053	172507	166424	152156	152156	152156	152154	152154	152154	148281	139967	88765
AO-21_2	149282	131058	125849	121195	121195	121195	121195	121195	121173	112790	107334	63243
AO-21_3	201649	181818	177385	168738	168738	168738	168738	168738	168666	158080	151193	75081
AO-21_4	63146	58955	56227	53860	53860	53860	53860	53860	53841	51531	48826	23200
AO-21_5	89358	83319	79700	76527	76527	76527	76527	76527	76512	71876	68064	34351
AO-21_6	56168	47140	43717	42359	42359	42359	42359	42359	42324	40302	37721	22424
AO-21_7	105042	89166	85808	76774	76774	76774	76774	76774	76759	74663	71661	37242
AO-21_8	71983	59290	55578	54264	54264	54264	54264	54264	54260	52811	49498	30980
AO-21_9	200257	163374	153724	143671	143671	143671	143671	143671	143590	136580	130387	71374
AO-4_1	93300	81256	74963	70155	70155	70155	70150	70150	70144	65889	63573	44909
AO-4_2	137754	118597	110682	106066	106066	106066	106066	106066	106066	102234	98816	82292
AO-4_3	175651	159986	155165	149058	149058	149058	149058	149058	149058	144201	140588	117706
AO-4_5	94670	88857	84867	80915	80915	80915	80915	80915	80915	80711	77171	66353
AO-4_6	108707	92517	87149	79867	79867	79867	79867	79867	79867	79170	77973	64226
AO-4_7	77480	66497	62481	59976	59976	59976	59976	59976	59976	56214	55018	40232
M-10_1	87142	77106	74963	74583	74583	74583	74583	74583	74555	69596	66634	39807
M-10_10	127702	107331	101572	96107	96107	96107	96107	96107	95969	90632	85294	55424
M-10_2	31959	28150	26252	25608	25608	25608	25608	25608	25608	25113	23830	15621
M-10_3	132096	121613	119727	118336	118336	118336	118336	118336	118325	103953	98175	51565
M-10_4	106282	99729	97093	93300	93300	93300	93300	93300	93300	84250	81240	36431
M-10_5	75189	69900	67019	64700	64700	64700	64700	64700	64695	60774	58500	40924
M-10_6	64140	54479	51720	50093	50093	50093	50093	50093	50073	47278	44002	27512
M-10_7	84165	72232	67992	64928	64928	64928	64928	64928	64916	61562	59947	41826
M-10_8	34664	29321	27567	27142	27142	27142	27142	27142	27142	26300	25206	19035
M-10_9	203163	166645	159227	152926	152926	152926	152926	152926	152926	148864	143323	89857
M-12_1	193374	166067	157684	145379	145379	145379	145379	145379	145379	141181	135446	97954
M-12_10	126607	102483	92772	89081	89081	89081	89081	89081	89081	84041	76476	55167
M-12_2	139442	122988	118996	115941	115941	115941	115941	115941	115941	113167	109228	77453
M-12_3	214707	197398	190973	184532	184532	184532	184532	184532	184530	179857	175836	136111
M-12_4	99202	92455	88411	85531	85531	85531	85531	85531	85531	83687	81064	58110
M-12_5	88097	81866	78583	74636	74636	74636	74636	74634	74628	72966	69755	54732
M-12_6	125452	106776	100325	94405	94405	94405	94403	94403	94399	91170	85795	66821
M-12_7	102190	87005	80882	77498	77498	77498	77496	77496	77496	74231	71885	53159
M-12_8	50958	41598	39128	38481	38481	38481	38479	38479	38479	36839	35294	28160
M-12_9	116559	89457	85040	79414	79414	79414	79414	79414	79414	78670	71787	56952
M-13_1	165650	146117	142291	140067	140067	140067	140067	140067	140067	138074	134375	90800
M-13_2	138000	120772	115234	106860	106860	106860	106860	106860	106860	104510	100793	71848
M-13_3	136957	126921	123476	119750	119750	119750	119750	119750	119750	117379	112910	72418
M-13_5	97276	91415	87058	82793	82793	82793	82791	82791	82791	80393	78047	57606
M-13_7	89527	77343	71319	64801	64801	64801	64799	64799	64799	62459	61372	42881
M-15_1	80281	66951	61145	59581	59581	59574	59515	59515	59508	57010	52605	33826
M-15_10	152836	128097	118768	114111	114111	114111	114096	114096	113926	104306	95004	51210
M-15_2	59271	51317	46712	45960	45960	45960	45960	45960	45921	43288	39388	25007
M-15_3	213842	196981	190693	187993	187993	187993	187993	187985	187814	170084	153622	103567
M-15_4	84556	79376	75988	73825	73825	73825	73825	73825	73825	65697	58739	35005
M-15_5	76031	71408	67631	65353	65353	65353	65353	65349	65330	58298	48746	32469
M-15_6	130113	113426	103879	97541	97541	97541	97541	97530	97450	88959	76502	49675
M-15_7	118170	102831	95875	87628	87628	87628	87625	87617	87549	82491	71846	52611
M-15_8	172975	139334	130173	125544	125544	125544	125530	125495	125247	115054	105152	50091
M-15_9	153035	122123	113487	108724	108724	108724	108693	108690	108612	100714	88784	53877
M-17_1	39142	32447	29577	28143	28143	28143	28068	28068	28066	27248	26288	18506
M-17_10	157164	131574	122939	110885	110885	110885	110884	110884	110882	109712	105170	77115
M-17_2	64192	54540	51860	48497	48497	48497	48497	48497	48497	47177	44586	32400
M-17_3	145391	133770	130194	126239	126239	126239	126239	126239	126239	122975	119515	97128
M-17_4	58886	54635	51780	49614	49614	49614	49614	49614	49614	48058	46342	30815
M-17_5	23338	22018	21099	20425	20425	20425	20425	20425	20425	19848	19337	14365
M-17_6	126460	110804	106950	98293	98293	98293	98293	98290	98288	98001	96878	70233
M-17_7	159231	137837	129648	116644	116644	116644	116644	116644	116644	114617	111340	86303
M-17_8	58238	47310	43996	42156	42156	42156	42156	42156	42156	40603	39677	31796
M-17_9	131826	107607	99692	93431	93431	93431	93431	93431	93429	90345	87217	63726
M-18_1	43799	36411	33268	31780	31780	31780	31780	31780	31780	31302	29858	13157
M-18_2	158522	137270	130937	123379	123379	123379	123379	123379	123379	123135	114871	78739
M-18_3	165565	152025	149188	143971	143971	143971	143971	143971	143971	143802	139485	106764
M-18_4	71447	67307	65735	65103	65103	65103	65103	65103	65102	64744	62528	39113
M-18_5	83095	78963	76913	75305	75305	75305	75305	75305	75305	75074	72945	58492
M-19_1	258767	226055	215223	202576	202576	202576	202576	202576	202571	192245	189304	120143
M-19_10	264138	214696	198640	188025	188025	188025	188025	188025	187578	178860	172433	116312
M-19_2	124876	108903	101582	97609	97609	97609	97609	97609	97536	93920	90554	64791
M-19_3	163207	145937	141549	139702	139702	139702	139702	139702	139547	131514	124213	86236
M-19_4	54286	50521	47663	46876	46876	46876	46876	46876	46837	44205	41903	30845
M-19_5	79323	74209	72004	70748	70748	70748	70748	70748	70666	67380	65326	44065
M-19_6	105998	90206	81311	76791	76791	76791	76791	76791	76682	71909	69658	47687
M-19_7	97948	82928	78520	75774	75774	75774	75774	75774	75687	69439	67279	44446
M-19_8	145994	119284	113803	110260	110260	110260	110260	110260	110035	101934	96434	62280
M-19_9	33626	27399	25674	24295	24295	24295	24295	24295	24295	23730	22294	13233
M-2_1	272880	237120	215415	191148	191148	191148	191148	191148	191130	175589	159089	102445
M-2_10	100121	82049	75005	70808	70808	70808	70808	70808	70806	63453	55539	31411
M-2_2	185868	159303	145930	132194	132194	132194	132186	132186	132167	123215	113100	71665
M-2_3	171914	153947	148104	141669	141669	141669	141669	141669	141655	135810	127507	93245
M-2_4	90854	84330	78765	76275	76275	76275	76275	76272	76270	70217	65590	40109
M-2_5	75296	71549	67838	65336	65336	65336	65333	65333	65333	65059	62868	43453
M-2_6	109203	93399	86576	81150	81150	81150	81142	81142	81134	76160	71425	47525
M-2_7	68757	57546	52622	50949	50949	50949	50949	50949	50949	46534	39919	22676
M-2_8	78617	64447	60947	59943	59943	59943	59943	59943	59929	55224	49900	32465
M-2_9	138735	110614	105193	103394	103394	103394	103394	103394	103368	91175	76472	47719
M-20_1	157146	139322	129198	118526	118526	118526	118526	118526	118478	110218	101165	48021
M-20_10	99980	84237	78249	75623	75623	75623	75623	75623	75558	72005	63391	45864
M-20_2	96027	70394	62558	58280	58280	58280	58280	58280	58280	54691	50196	28529
M-20_3	124787	113313	108962	106971	106971	106971	106971	106971	106672	95520	85978	40439
M-20_4	36693	34331	31655	30915	30915	30915	30915	30915	30868	28678	24740	12085
M-20_5	129052	122021	118174	112511	112511	112511	112511	112511	112396	105750	96427	63334
M-20_6	109429	93100	86581	81658	81658	81658	81658	81658	81611	77000	70602	38442
M-20_7	98610	85364	80496	75312	75312	75312	75312	75312	75253	68833	64166	35135
M-20_8	176696	142760	134874	129488	129488	129488	129488	129488	129283	123321	109453	67953
M-20_9	97055	79989	74777	71541	71541	71541	71541	71541	71499	67477	58986	43653
M-21_1	28549	24263	22473	21887	21887	21887	21887	21887	21884	20438	19092	12471
M-21_10	109016	87072	82442	78407	78407	78407	78407	78407	78396	76476	72133	55597
M-21_2	126358	110110	105369	98110	98110	98110	98110	98110	98110	92630	78147	56813
M-21_3	177436	158713	154063	147196	147196	147196	147196	147196	147196	141353	127497	92968
M-21_4	58361	53938	52089	50526	50526	50526	50526	50526	50526	47804	45620	34756
M-21_5	56363	52457	51084	50302	50302	50302	50302	50302	50302	44134	36028	18376
M-21_6	83541	70570	66584	62000	62000	62000	61998	61998	61998	59101	55993	43507
M-21_7	93061	79705	75608	68710	68710	68710	68710	68710	68710	65507	58949	29286
M-21_8	140198	113340	108465	101565	101565	101565	101565	101565	101565	98346	96324	76556
M-21_9	28378	23112	21783	20930	20930	20930	20927	20927	20927	19965	19341	14947
M-5_1	201910	179642	169007	159894	159894	159894	159894	159894	159885	154670	142918	75440
M-5_10	121600	99358	94140	86739	86739	86739	86739	86739	86739	85675	81025	42644
M-5_2	140888	123180	114298	106248	106248	106248	106248	106248	106226	103411	94405	50651
M-5_3	143901	129964	125771	119980	119980	119980	119980	119980	119980	119735	115189	63157
M-5_4	75888	71392	68311	67065	67065	67065	67065	67065	67054	65288	59571	31585
M-5_5	58175	54841	53180	50185	50185	50185	50185	50185	50185	44975	42536	25205
M-5_6	217992	189387	178075	164891	164891	164891	164889	164883	164779	154554	141481	70080
M-5_7	116741	98798	94474	86648	86648	86648	86648	86648	86646	86448	81574	45351
M-5_8	33481	27911	26495	25742	25742	25742	25742	25742	25742	25719	24668	16314
M-5_9	148053	122940	119447	116472	116472	116472	116472	116472	116454	115476	108259	61689
M-6_1	269672	234889	223420	205690	205690	205690	205690	205690	205676	201818	193568	137350
M-6_10	91158	71893	68072	65389	65389	65389	65389	65389	65389	65349	63098	47607
M-6_2	151105	130620	126220	118237	118237	118237	118237	118237	118237	117310	114898	78695
M-6_3	115282	104965	102171	100561	100561	100561	100561	100561	100561	98589	95815	67253
M-6_4	95801	89297	85783	82836	82836	82836	82836	82836	82836	80763	79042	54453
M-6_5	65113	61015	58008	56085	56085	56085	56085	56085	56085	55761	54859	36415
M-6_6	109682	93601	89529	83560	83560	83560	83560	83560	83560	80910	78221	54912
M-6_7	91102	76615	71473	68118	68118	68118	68118	68118	68118	66993	64992	46665
M-6_8	55279	46459	44497	44071	44071	44071	44071	44071	44071	43416	41305	31449
M-6_9	148338	120002	116264	114923	114923	114923	114919	114919	114919	112008	105638	74422
M-7_1	499301	430864	405837	359938	359938	359938	359936	359936	359841	348970	329995	215664
M-7_10	86240	72410	67994	65205	65205	65205	65205	65205	65188	63049	61227	41602
M-7_2	35954	31198	28476	27580	27580	27580	27580	27580	27493	26990	23584	16873
M-7_3	129221	118123	113385	109513	109513	109513	109513	109513	109513	106592	100175	75386
M-7_4	95574	89559	84640	79862	79862	79862	79862	79862	79855	74532	71760	47456
M-7_5	68290	64156	62866	62414	62414	62414	62414	62414	62414	60721	58343	45045
M-7_6	112848	96598	92501	88860	88860	88860	88860	88860	88860	85954	81901	62186
M-7_7	120946	101656	92551	87616	87616	87616	87616	87616	87614	82447	79114	53045
M-7_8	47991	40843	38517	37676	37676	37676	37676	37676	37674	35714	35023	24737
M-7_9	110967	90101	85549	83943	83943	83943	83943	83943	83886	79695	75870	52185
NA-10_1	196444	170762	165192	152064	152064	152064	152064	152064	152064	148134	145748	75976
NA-10_10	191864	158570	150359	142486	142486	142486	142486	142486	142486	128827	112122	53659
NA-10_2	32645	28314	26868	26144	26144	26144	26144	26144	26144	24996	24475	13848
NA-10_3	153022	139256	135893	130065	130065	130065	130065	130065	130065	122388	114317	52638
NA-10_4	88667	82973	80819	78450	78450	78450	78450	78450	78448	72129	69380	29656
NA-10_5	80193	75671	72681	68539	68539	68539	68534	68534	68534	68226	64480	40596
NA-10_6	187571	161767	154375	146319	146319	146319	146319	146317	146306	137457	130718	69917
NA-10_7	118544	102332	95714	87899	87899	87899	87899	87899	87889	79536	76998	43229
NA-10_8	38751	32391	30822	29345	29345	29345	29345	29345	29345	28832	26473	8818
NA-10_9	198715	160210	154564	147768	147768	147768	147768	147768	147768	143859	135872	66107
NA-15_1	35228	27547	26650	26066	26066	26066	26051	26051	26051	26023	25819	16298
NA-15_10	116653	94070	86899	82658	82658	82658	82658	82658	82640	81665	73233	53665
NA-15_2	135090	112595	109708	102083	102083	102083	102083	102083	102083	102022	96655	45253
NA-15_3	193585	178512	174215	165567	165567	165567	165567	165567	165567	165544	154251	117498
NA-15_4	84621	78777	76281	72008	72008	72008	72008	72008	72008	71982	68369	52533
NA-15_5	68354	63606	61672	59517	59517	59517	59517	59517	59517	57072	55533	35903
NA-15_6	104754	89428	85023	80047	80047	80047	80047	80047	80047	79332	74894	56381
NA-15_7	106003	93203	86334	77230	77230	77230	77230	77230	77153	76011	73222	55876
NA-15_8	70833	56898	53219	51206	51206	51206	51206	51206	51197	50320	48990	36415
NA-15_9	160311	131917	124565	118392	118392	118392	118392	118392	118370	116196	112045	75735
NA-2_1	417967	367554	350671	291881	291881	291881	291881	291881	291881	288337	278841	139776
NA-2_10	91463	74169	68888	66679	66679	66679	66679	66679	66679	63688	60753	41305
NA-2_2	197229	172987	164690	151174	151174	151174	151174	151174	151174	149158	145598	104487
NA-2_3	240255	222192	215597	209349	209349	209349	209349	209349	209320	204922	190492	139237
NA-2_4	88335	83203	79819	78000	78000	78000	77997	77997	77990	75866	72406	57769
NA-2_5	83509	78868	74744	72688	72688	72688	72688	72688	72686	70989	67893	36599
NA-2_6	108742	94600	88395	82705	82705	82705	82705	82705	82705	78508	76124	61663
NA-2_7	76957	66399	61429	58719	58719	58719	58719	58719	58719	57380	55366	37985
NA-2_8	100821	84347	79210	76196	76196	76196	76196	76196	76179	71857	66211	51450
NA-2_9	148395	121918	115313	111788	111788	111788	111788	111786	111786	109488	105417	74917
NA-6_1	513658	432534	422614	381416	381416	381416	381416	381416	381416	368812	361083	234071
NA-6_10	133739	109761	102711	98309	98309	98309	98309	98309	98309	95371	91619	54257
NA-6_2	46126	40232	37414	35519	35519	35519	35519	35519	35519	35519	34624	22458
NA-6_3	175472	159949	156508	153104	153104	153104	153104	153104	153104	148779	142059	88437
NA-6_4	99693	93353	88117	83333	83333	83333	83333	83333	83333	81736	78950	52401
NA-6_5	81499	76216	71898	67741	67741	67741	67741	67741	67741	66701	65117	36518
NA-6_6	95663	81870	77278	75084	75084	75084	75080	75080	75080	74250	70943	46611
NA-6_7	122177	105205	99840	91549	91549	91549	91549	91549	91549	87275	83852	58876
NA-6_8	39669	32664	30759	29816	29816	29816	29816	29816	29816	29724	28616	21018
NA-6_9	94703	76066	73632	72495	72495	72495	72495	72495	72488	69851	68067	50406
NA-7_1	273724	238814	230450	214776	214776	214776	214776	214776	214776	214472	205486	156519
NA-7_10	130627	103295	95997	93389	93389	93389	93389	93389	93389	89665	87204	58533
NA-7_2	33737	29434	27635	27111	27111	27111	27111	27111	27111	27037	26804	16679
NA-7_3	145954	135286	132263	128681	128681	128681	128681	128681	128681	127154	125092	99436
NA-7_4	104028	98035	94651	90837	90837	90837	90837	90837	90837	90000	87893	67941
NA-7_5	76126	71352	68631	66774	66774	66774	66774	66774	66774	65948	64444	47514
NA-7_6	122121	107436	102051	98062	98062	98062	98062	98062	98062	95088	92386	67902
NA-7_7	447421	381243	364988	333731	333731	333731	333731	333731	333731	330559	325786	255695
NA-7_8	40825	34717	32963	32529	32529	32529	32529	32529	32529	31544	30736	25199
NA-7_9	120614	98751	95230	93720	93720	93720	93720	93720	93720	92928	89313	74447
NO-1_1	224277	186339	179447	160775	160775	160775	160775	160775	160775	160190	159822	100337
NO-1_10	75867	62207	57068	53778	53778	53778	53778	53778	53778	53372	52086	37211
NO-1_2	115417	100825	96868	91216	91216	91216	91216	91216	91216	91216	90587	49823
NO-1_3	206757	187846	182220	173603	173603	173603	173603	173603	173603	173530	170777	126325
NO-1_4	107847	100694	96173	92777	92777	92777	92777	92777	92769	90386	87577	62334
NO-1_5	86707	81506	77660	73675	73675	73675	73675	73675	73675	73078	70850	48723
NO-1_6	107229	91026	82581	74901	74901	74901	74901	74901	74898	73401	70732	45850
NO-1_7	87601	77164	72405	68134	68134	68134	68134	68134	68134	67404	66178	49974
NO-1_8	29393	24315	22598	22359	22359	22359	22359	22359	22359	21953	21131	14390
NO-1_9	158874	131148	125055	121499	121499	121499	121499	121499	121499	119627	115044	84394
NO-11_1	165572	146084	139031	114452	114452	114452	114452	114452	114452	114450	112100	53591
NO-11_10	200528	167402	158524	150799	150799	150799	150799	150799	150784	148422	143449	100024
NO-11_2	85090	75503	72876	68945	68945	68945	68945	68945	68945	68411	66265	47982
NO-11_3	194203	180765	175844	170365	170365	170365	170365	170365	170365	168876	163972	106130
NO-11_4	106212	99091	95389	91210	91210	91210	91207	91207	91207	89559	87755	68406
NO-11_5	68595	64144	62039	60245	60245	60245	60245	60245	60245	60058	59469	44145
NO-11_6	45837	39362	37014	36139	36139	36139	36139	36139	36139	35991	34907	29246
NO-11_7	141848	123736	117474	107800	107800	107800	107795	107795	107795	106541	103971	87315
NO-11_8	27905	21783	20441	20276	20276	20276	20276	20276	20276	19812	19198	14615
NO-11_9	161384	132604	126663	122486	122486	122486	122486	122486	122486	121274	118206	90965
NO-12_1	156031	135612	131205	125079	125079	125079	125079	125079	125079	124715	123092	85904
NO-12_10	180321	146181	138529	133837	133837	133837	133832	133832	133820	131574	112625	62312
NO-12_2	34146	29525	27799	27139	27139	27139	27136	27136	27136	26987	23975	16513
NO-12_3	195308	180584	175959	171536	171536	171536	171529	171529	171529	167702	157068	95301
NO-12_4	98705	92623	89269	87254	87254	87254	87240	87240	87240	82898	68824	50660
NO-12_5	70340	65988	63557	61997	61997	61997	61991	61991	61991	60891	52315	33023
NO-12_6	96532	82679	79411	77638	77638	77638	77638	77638	77622	76133	65964	37802
NO-12_7	141471	119382	112219	103710	103710	103710	103708	103706	103700	102807	79659	46265
NO-12_8	58524	47187	45053	44630	44630	44630	44627	44627	44627	44141	41854	27253
NO-12_9	168360	135479	129029	123000	123000	123000	123000	122998	122951	119492	109490	75832
NO-3_1	333284	278957	273588	255208	255208	255208	255208	255208	255208	255066	247295	110883
NO-3_10	117246	96125	90835	83748	83748	83748	83748	83748	83742	82211	78265	42598
NO-3_2	169131	141981	139457	133910	133910	133910	133910	133910	133910	133905	127499	55463
NO-3_3	146041	132682	130006	124627	124627	124627	124627	124627	124627	124563	119633	59760
NO-3_4	91410	83756	82498	77104	77104	77104	77099	77099	77099	77099	74896	16889
NO-3_5	94141	88128	86253	80430	80430	80430	80426	80426	80426	80426	79274	42094
NO-3_6	117182	98644	95128	85385	85385	85385	85385	85385	85385	85364	83063	40511
NO-3_7	82459	71025	67625	63295	63295	63295	63295	63295	63295	63295	61461	38637
NO-3_8	26986	22140	21329	21082	21082	21082	21082	21082	21082	20793	20136	13152
NO-3_9	164175	132170	128236	120100	120100	120100	120100	120100	120100	120077	118375	64217
NO-6_1	136438	117460	114573	111095	111095	111095	111095	111095	111095	106927	101404	46338
NO-6_10	123709	105448	99121	95326	95326	95326	95326	95326	95317	87044	82830	57640
NO-6_2	43268	37199	35388	34431	34431	34431	34429	34429	34429	34009	33439	20439
NO-6_3	122335	110580	106760	103228	103228	103228	103228	103228	103228	102312	100097	60880
NO-6_4	112819	106377	101161	97556	97556	97556	97553	97553	97551	96295	93379	63708
NO-6_5	73281	67799	64652	61908	61908	61908	61906	61906	61906	61315	59701	27499
NO-6_6	114836	98350	93816	89885	89885	89885	89880	89880	89819	80716	78054	44121
NO-6_7	89313	74275	68327	64590	64590	64590	64590	64590	64585	62499	61326	42900
NO-6_8	45645	37612	34990	34531	34531	34531	34531	34531	34528	33261	32564	23593
NO-6_9	166883	136684	131220	128071	128071	128071	128067	128067	128056	118727	113921	75485
NO-8_1	251109	218028	213864	192173	192173	192173	192173	192173	192173	192146	187507	114400
NO-8_2	23799	20732	19658	19392	19392	19392	19392	19392	19392	19026	18578	12290
NO-8_3	124077	113309	109899	106719	106719	106719	106719	106719	106719	103558	101351	54139
NO-8_4	92603	86130	83523	81810	81810	81810	81810	81810	81810	79819	76094	50544
NO-8_5	79817	73959	71052	68470	68470	68470	68470	68470	68470	66183	64097	36847
NO-8_6	101969	87227	81059	77882	77882	77882	77882	77874	77870	74887	72264	41777
NO-8_7	117418	97065	90291	86982	86982	86982	86982	86960	86877	79968	75539	37150
NO-8_8	171252	143900	138301	135432	135432	135432	135432	135432	135432	132861	128823	58891
NO-8_9	183596	150829	143438	138224	138224	138224	138224	138195	137961	130329	125367	74389
NO-9_1	291406	250384	245717	216951	216951	216951	216951	216951	216951	216949	188094	141745
NO-9_10	72053	59783	55149	52995	52995	52995	52995	52995	52992	51668	47014	33810
NO-9_2	54114	46694	44712	43354	43354	43354	43354	43354	43354	43294	42503	32076
NO-9_3	110794	101064	98123	93871	93871	93871	93871	93871	93871	93580	93080	61015
NO-9_4	97518	91414	87662	85013	85013	85013	85013	85013	85013	84676	83426	59798
NO-9_5	73194	68891	66265	64670	64670	64670	64670	64670	64670	63838	62419	31283
NO-9_6	110748	94337	91695	87273	87273	87273	87273	87273	87273	86941	84165	53411
NO-9_7	57684	50092	47339	43132	43132	43132	43132	43132	43132	42594	41923	33032
NO-9_8	33113	28054	26266	25341	25341	25341	25341	25341	25341	24363	23417	19765
NO-9_9	228054	182314	174605	169107	169107	169107	169107	169107	169097	163051	145851	102889
W-1_1	226683	196793	189620	172851	172851	172851	172849	172849	172840	166143	162645	95306
W-1_10	115869	95087	88437	85483	85483	85483	85483	85483	85478	82883	77450	62814
W-1_2	162883	142729	134207	126011	126011	126011	126011	126011	126003	121443	117278	90035
W-1_3	141792	129575	124320	121905	121905	121905	121905	121905	121900	119466	113795	86916
W-1_4	59039	55278	52735	50823	50823	50823	50823	50823	50823	49826	49282	41137
W-1_5	122242	114356	108776	103420	103420	103420	103420	103420	103384	101443	97828	73613
W-1_6	132390	113844	105123	96092	96092	96092	96092	96092	96092	93880	91026	65300
W-1_7	63045	54475	50106	48201	48201	48201	48199	48199	48199	47566	45738	35728
W-1_8	27850	23119	21154	20951	20951	20951	20951	20951	20951	20345	19818	15254
W-1_9	141812	115717	109995	106182	106182	106182	106182	106182	106175	104572	101801	76225
W-10_1	224646	196567	188550	182389	182389	182389	182389	182389	182350	170146	162948	99418
W-10_10	178277	150155	141684	131737	131737	131737	131737	131737	131735	126395	122535	48876
W-10_2	41851	36458	34092	33400	33400	33400	33400	33400	33384	31873	31073	16199
W-10_3	197896	181958	177823	174447	174447	174447	174447	174447	174437	168082	158776	98201
W-10_4	102694	95799	93947	90540	90540	90540	90540	90540	90536	85521	80396	45687
W-10_5	69717	65819	63606	60823	60823	60823	60820	60820	60820	58689	57271	44614
W-10_6	114583	97992	92898	89298	89298	89298	89298	89290	89280	86720	83618	38076
W-10_7	144931	127188	120846	111248	111248	111248	111246	111235	111235	107241	105532	50990
W-10_8	28009	23761	22015	21569	21569	21569	21569	21569	21569	21432	20763	11612
W-10_9	75133	61848	59838	59503	59503	59503	59503	59503	59503	59354	56732	30355
W-13_1	123449	108502	102801	100421	100421	100421	100421	100421	100421	98564	93732	60728
W-13_2	48733	41695	39195	36927	36927	36927	36927	36927	36927	34711	32757	21354
W-13_3	109762	100808	98659	97128	97128	97128	97128	97128	97128	96403	93278	58072
W-13_5	72170	67157	63802	62106	62106	62106	62104	62104	62104	59548	57097	39988
W-13_7	97298	83585	77465	72267	72267	72267	72267	72263	72263	70364	67397	48877
W-14_1	234791	205213	195595	187370	187370	187370	187370	187370	186943	163433	155667	67859
W-14_2	34982	30404	28108	27168	27168	27168	27168	27168	27158	23042	22270	9243
W-14_3	243034	222503	216261	207816	207816	207816	207810	207810	207620	167186	158808	42714
W-14_5	63423	59126	55638	53858	53858	53858	53850	53850	53490	50998	49345	35923
W-14_6	113999	97905	89649	84066	84066	84066	84066	84066	83475	78357	75333	54306
W-14_7	94320	80193	72868	69810	69810	69810	69808	69804	69358	61883	59189	37859
W-15_1	47343	39792	35774	34582	34582	34582	34559	34559	34559	33475	32426	18290
W-15_10	151971	128928	120263	114541	114541	114541	114538	114494	114234	109534	102371	66690
W-15_2	30270	25890	23305	22762	22762	22762	22762	22752	22735	21839	21117	12365
W-15_3	137626	126261	120760	116707	116707	116707	116707	116571	116412	104181	100112	61129
W-15_4	104799	97326	92215	88296	88296	88296	88296	88287	88269	85848	82510	48429
W-15_5	76679	70983	67688	64423	64423	64423	64423	64413	64389	61770	59386	33927
W-15_6	143785	126652	118891	110046	110046	110046	110046	110046	110028	107109	103038	72884
W-15_7	94332	82296	76121	72702	72702	72702	72700	72684	72668	70278	67438	48106
W-15_8	116936	93934	87986	84988	84988	84988	84988	84963	84825	81961	78786	52857
W-15_9	156419	128461	120807	117575	117575	117575	117575	117545	117415	112397	104788	67738
W-16_1	115938	98375	93829	90702	90702	90702	90577	90577	90577	90131	87304	55652
W-16_10	131677	111472	104868	99041	99041	99041	99041	99041	99041	98047	93342	43730
W-16_2	57140	49956	47153	45926	45926	45926	45926	45926	45926	45575	43305	29853
W-16_3	128920	118825	116376	113806	113806	113806	113806	113806	113806	112244	98872	62344
W-16_4	92282	86693	82718	77915	77915	77915	77915	77915	77915	76916	71318	45837
W-16_5	28150	26622	25225	24334	24334	24334	24334	24334	24334	24281	23785	16530
W-16_6	104872	86491	83473	65545	65545	65545	65545	65545	65545	65543	61816	25490
W-16_7	83514	73166	70248	65830	65830	65830	65830	65830	65830	65818	64707	39717
W-16_8	41836	34218	32833	31515	31515	31515	31515	31515	31515	31323	30406	24211
W-16_9	192405	159440	152905	139378	139378	139378	139378	139378	139378	138684	133940	72001
W-17_1	32080	26388	24448	24067	24067	24067	23973	23973	23973	23102	21517	15299
W-17_10	135634	113922	102657	96373	96373	96373	96373	96356	96305	90216	83601	53026
W-17_2	125170	107644	100583	97449	97449	97449	97449	97449	97441	94428	89227	55671
W-17_3	175212	159319	153288	151034	151034	151034	151034	151027	150915	138710	128630	82384
W-17_4	114795	107880	103118	100563	100563	100563	100558	100551	100540	96555	90552	64006
W-17_5	22302	21160	20329	20247	20247	20247	20247	20247	20243	19271	17369	9678
W-17_6	114866	98941	92469	86308	86308	86308	86308	86304	86273	81798	76042	45446
W-17_7	109431	94907	89159	86867	86867	86867	86867	86852	86768	82337	73548	38809
W-17_8	50520	40801	37771	37418	37418	37418	37418	37418	37412	34746	32647	20590
W-17_9	186991	153680	146281	142038	142038	142038	142038	142038	141989	137958	131052	94636
W-19_1	67072	56037	51721	50811	50811	50811	50811	50780	50754	46901	44946	27693
W-19_10	219126	177938	160522	150924	150924	150924	150924	150924	150830	142734	134424	77226
W-19_2	117939	103231	96159	92820	92820	92820	92820	92795	92769	90857	83427	51259
W-19_3	242296	222972	213712	207943	207943	207943	207943	207900	207510	197238	184648	127881
W-19_4	127215	113775	105144	101235	101235	101235	101235	101204	101145	86660	82626	51453
W-19_5	71555	67804	65091	64479	64479	64479	64479	64474	64375	53987	48671	25170
W-19_6	245930	210732	196511	187706	187706	187706	187702	187655	187294	171131	162103	102774
W-19_7	81719	71003	65986	64786	64786	64786	64786	64779	64694	60899	58345	36308
W-19_8	176905	147330	138266	135064	135064	135064	135064	135042	134842	125699	120357	64612
W-19_9	35333	29131	27027	26823	26823	26823	26823	26823	26810	25562	23882	13705
W-2_1	136615	119480	108289	101685	101685	101685	101683	101681	101566	96320	91694	46305
W-2_10	119300	98200	90556	86671	86671	86671	86671	86671	86580	78651	74708	43912
W-2_2	154323	133415	124608	120855	120855	120855	120853	120853	120763	115025	108548	59819
W-2_3	177404	160183	153523	149090	149090	149090	149090	149090	148899	142561	137378	68950
W-2_4	90234	83993	79740	77741	77741	77741	77741	77741	77645	75381	69784	31853
W-2_5	67832	63700	59672	56991	56991	56991	56991	56991	56991	54090	49960	33878
W-2_6	122278	105686	97728	94239	94239	94239	94239	94237	94100	84698	81168	47153
W-2_7	71235	61478	56236	55023	55023	55023	55021	55017	54890	50612	47025	28310
W-2_8	41419	33950	31784	31463	31463	31463	31463	31457	31449	28743	27589	12175
W-2_9	139603	115651	109245	106230	106230	106230	106230	106223	106111	99252	90425	47891
W-20_1	214399	191554	179830	165771	165771	165771	165771	165766	165586	155277	147394	91155
W-20_10	237002	196992	184136	176656	176656	176656	176656	176652	176520	165562	151435	99474
W-20_2	90802	79755	73944	69694	69694	69694	69694	69694	69473	64329	60830	41969
W-20_3	190042	174433	168428	165722	165722	165722	165722	165722	165671	153635	144220	88695
W-20_4	50480	47064	46023	45463	45463	45463	45463	45463	45446	43217	40314	21135
W-20_5	83556	79214	76562	73718	73718	73718	73718	73718	73706	71014	68418	53961
W-20_6	122064	104966	97705	89275	89275	89275	89275	89275	88960	83253	79169	55570
W-20_7	161231	152386	148793	146423	146423	146423	146423	146423	146340	131254	123338	78456
W-20_8	96615	78819	73969	72073	72073	72073	72073	72073	71987	66403	61819	37270
W-20_9	72227	60746	57501	56274	56274	56274	56274	56274	56146	51823	49102	37164
W-22_1	129235	114939	107766	103369	103369	103369	103369	103369	103245	97512	92047	51372
W-22_10	127861	104676	98205	91674	91674	91674	91674	91674	91642	87987	84084	52707
W-22_2	123493	110240	105882	96826	96826	96826	96826	96826	96826	96465	94614	47241
W-22_3	171617	158603	153484	144696	144696	144696	144696	144696	144694	144285	135712	100844
W-22_5	85107	80274	77246	74792	74792	74792	74792	74792	74790	73381	71113	50541
W-22_6	77249	67192	62049	58213	58213	58213	58213	58213	58175	53826	51761	33337
W-22_7	95412	83321	78055	70357	70357	70357	70357	70357	70357	70314	66500	50025
W-22_8	179304	148125	139965	132723	132723	132723	132723	132723	132712	127252	122808	73905
W-22_9	33270	27669	25959	25516	25516	25516	25516	25516	25508	25053	23772	16789
W-23_1	133372	114865	107851	99781	99781	99781	99754	99754	99754	90877	66979	38470
W-23_2	145053	124423	119630	113076	113076	113076	113076	113076	113056	98047	90486	54457
W-23_3	145944	132683	129990	124105	124105	124105	124098	124098	124098	123884	105447	71099
W-23_4	96957	90597	87781	84154	84154	84154	84149	84149	84147	81588	74668	48410
W-24_1	43829	39086	34178	33015	33015	33015	33015	33015	32991	31893	30166	23350
W-24_2	159116	141800	134341	128102	128102	128102	128091	128088	127839	122651	113576	82296
W-24_3	206978	190354	182461	177563	177563	177563	177560	177547	177117	166718	157123	104396
W-24_4	85452	81210	76478	73672	73672	73672	73672	73670	73574	71570	66486	49061
W-24_5	84311	79330	74897	72908	72908	72908	72908	72905	72746	67538	62994	41443
W-24_7	117829	102570	96035	91352	91352	91352	91352	91346	91293	86911	81480	45051
W-3_1	221673	194102	184920	168068	168068	168068	168068	168068	168068	165048	157491	82167
W-3_10	411105	337492	323085	286063	286063	286063	286063	286063	286063	285655	276758	133086
W-3_2	142536	120405	114335	107644	107644	107644	107644	107644	107644	104870	102049	67639
W-3_3	177581	157851	153933	145981	145981	145981	145981	145981	145981	139077	130167	58800
W-3_4	91163	84327	81334	74744	74744	74744	74739	74739	74739	73843	71298	39308
W-3_5	101278	95617	92334	86647	86647	86647	86647	86647	86647	86647	84826	47539
W-3_6	93782	79897	74919	67927	67927	67927	67927	67927	67927	67912	66864	40223
W-3_7	72837	62470	59773	56698	56698	56698	56698	56698	56698	56693	54767	29749
W-3_8	93159	75538	72133	68935	68935	68935	68935	68935	68935	68935	66843	36205
W-3_9	141046	115835	110404	104473	104473	104473	104473	104473	104473	104473	100329	52130
W-4_1	328980	293692	278662	251467	251467	251467	251461	251461	251461	250319	239896	205648
W-4_2	104389	91575	87513	83522	83522	83522	83522	83522	83522	83455	81420	66851
W-4_3	91972	84555	81828	80180	80180	80180	80180	80180	80180	78949	75530	62249
W-4_5	56415	52480	50115	48254	48254	48254	48254	48254	48254	47570	46291	37515
W-4_6	104885	90428	83319	74863	74863	74863	74863	74863	74863	74143	71065	56188
W-4_7	80336	64737	62878	58603	58603	58603	58603	58603	58603	58570	58335	36162
W-5_1	211959	187806	175021	164959	164959	164959	164959	164944	164734	159674	142666	79989
W-5_10	133456	109897	100914	97292	97292	97292	97292	97292	97243	92586	86108	52702
W-5_2	67214	58829	54437	52571	52571	52571	52571	52566	52523	49624	45386	27938
W-5_3	210047	192237	182525	177242	177242	177242	177242	177236	177073	156722	137700	67043
W-5_4	70439	66468	61451	60110	60110	60110	60110	60108	60065	54797	48429	28845
W-5_5	85335	79946	75497	72775	72775	72775	72775	72775	72775	70747	59687	34867
W-5_6	115130	108392	105032	102206	102206	102206	102206	102206	102148	95025	85942	47767
W-5_7	117811	99595	90575	85306	85306	85306	85300	85300	85267	80132	76807	45899
W-5_8	18540	15059	13972	13846	13846	13846	13846	13846	13846	13160	12363	8264
W-5_9	124729	101764	96809	94865	94865	94865	94865	94865	94687	88207	83212	48101
W-6_1	400947	347370	338013	315199	315199	315199	315199	315199	315199	313919	308788	220856
W-6_10	98447	79021	75305	73556	73556	73556	73556	73556	73556	73109	70979	40811
W-6_2	60174	52822	50042	49105	49105	49105	49103	49103	49103	48795	47384	31929
W-6_3	152268	140446	135634	131601	131601	131601	131601	131601	131599	129100	124001	71847
W-6_4	111460	104444	99316	93571	93571	93571	93571	93571	93567	92399	88852	61335
W-6_5	68518	63523	60409	58526	58526	58526	58526	58526	58523	58343	55477	30549
W-6_6	104851	91062	87549	84170	84170	84170	84170	84170	84170	84099	80166	45134
W-6_7	132423	112088	107517	96161	96161	96161	96161	96161	96161	95060	86483	42256
W-6_8	111518	94269	89964	87357	87357	87357	87357	87357	87353	84709	82937	53541
W-6_9	103416	84550	81754	80961	80961	80961	80961	80961	80961	80361	78139	47016
W-9_1	292930	254437	239534	227028	227028	227028	227028	227028	226936	214229	193552	100673
W-9_10	226550	213765	200268	184080	184080	184080	184078	184078	183914	177039	160672	103181
W-9_2	24328	21220	19382	19248	19248	19248	19248	19248	19241	18376	17398	9590
W-9_3	147611	135991	131237	128172	128172	128172	128172	128172	128089	122654	117071	83335
W-9_4	73133	68439	64942	63764	63764	63764	63764	63764	63701	57926	50065	34375
W-9_5	48064	41951	38756	38110	38110	38110	38110	38110	38048	34660	31701	21896
W-9_6	103279	88140	82069	79478	79478	79478	79478	79478	79450	77231	69591	32223
W-9_7	135459	115411	106650	98956	98956	98956	98956	98956	98937	97142	91285	51194
W-9_8	37048	30940	28765	28425	28425	28425	28425	28425	28413	26878	25703	17148
W-9_9	364231	298973	283045	270598	270598	270598	270598	270598	270351	264157	242561	141691

## Sheet: S3_metagenome_STATS
SAMPLE	INITIAL	CLEANED	NO_HOST	INSIDE_GENES	INSIDE_GENES_TIGRFAM	TAXONOMY
AA-14_1	374380	341983	341960	327322	141156	270357
AA-14_2	385507	342482	342160	329781	134036	295723
AA-14_3	240289	223412	223381	217397	98375	181026
AA-14_5	705200	574966	574963	550021	247604	467268
AA-14_6	515987	416670	415827	401544	181353	353008
AA-14_7	347264	300158	300060	291141	146353	256744
AA-17_10	576445	490911	490726	454005	208346	385275
AA-17_1	182695	160042	160023	154375	65246	135320
AA-17_2	278339	228055	228055	222210	114257	199523
AA-17_3	245854	226484	226483	219627	119627	205818
AA-17_4	199823	193875	193631	185923	83006	171543
AA-17_5	252348	185959	185959	179923	97434	165528
AA-17_6	427918	296285	296213	284826	153795	258747
AA-17_7	926569	766650	766633	741425	461560	690213
AA-17_8	462210	402350	402333	385140	227710	331672
AA-17_9	481082	399227	399214	379870	190602	342176
AA-18_1	212191	187530	187530	180581	85896	172493
AA-18_2	388617	334378	334369	323511	175894	303225
AA-18_3	178598	166839	166834	162256	91324	154030
AA-18_4	211009	204070	204068	194854	90173	178677
AA-18_5	422686	335290	335289	325880	162745	228468
AA-19_10	571298	492187	491893	466352	205140	399838
AA-19_1	246451	221066	221061	214088	90915	183285
AA-19_2	188052	145317	145229	139752	65807	130420
AA-19_3	248508	230303	230295	223299	112633	209250
AA-19_4	212187	205821	205797	197576	80954	177374
AA-19_5	516131	432897	432886	416304	181366	360770
AA-19_6	369966	285164	285160	275426	124106	242004
AA-19_7	417920	360086	360003	338390	140477	289125
AA-19_8	580233	504962	504948	489684	245917	440742
AA-19_9	512113	418836	417169	396832	156012	355042
AA-20_10	421509	342393	342385	329683	142923	259012
AA-20_1	327034	298448	298441	288273	114320	235486
AA-20_2	446888	403821	403816	390907	181534	324003
AA-20_3	180286	168229	168200	162840	72103	138361
AA-20_4	196191	189390	189384	181561	68898	149983
AA-20_5	658174	527275	527272	504503	247112	399073
AA-20_6	546890	442734	442725	427891	187304	323631
AA-20_7	296410	247036	247034	234450	112513	188016
AA-20_8	374833	321504	321499	304112	134606	248633
AA-20_9	357290	277453	277445	265787	111364	216504
AA-22_10	323829	274898	274799	257163	92422	216332
AA-22_1	245926	222319	222273	212931	86616	189780
AA-22_2	596400	551338	551328	530952	246171	473442
AA-22_3	186706	178701	178671	169001	62249	147307
AA-22_5	526200	407636	407570	392583	170625	324272
AA-22_6	658401	535350	535299	516502	234299	414854
AA-22_7	365495	317266	317251	307709	142569	246747
AA-22_8	436634	379409	379285	356938	145932	312238
AA-22_9	516148	430237	430163	409170	165586	348394
AA-23_1	284997	259308	259288	249334	102448	227596
AA-23_2	580154	523108	523106	505792	240705	461090
AA-23_3	393654	372448	372432	353143	199554	313405
AA-23_4	221673	214307	214301	205699	86531	181642
AA-24_1	279669	250485	250478	242601	118616	227504
AA-24_2	424022	371555	371554	359494	179818	345468
AA-24_3	636552	541269	540976	514573	291307	467204
AA-24_4	212820	205742	205741	195871	79619	178308
AA-24_5	691456	555044	555042	531909	257541	476127
AA-24_7	640068	573421	573413	549227	337450	501270
AA-5_10	371802	307336	307319	293565	133462	269392
AA-5_1	370813	340023	339976	326901	144520	297774
AA-5_2	340307	295865	295860	286844	134377	273200
AA-5_3	282825	268276	267957	257619	101510	240046
AA-5_4	734958	624579	624565	600889	297157	566186
AA-5_5	468525	380032	379975	365313	167087	342369
AA-5_6	430738	339588	339299	325690	146964	305219
AA-5_7	613762	516570	516563	499902	247351	455301
AA-5_8	396795	348526	344474	329785	162442	297687
AA-5_9	581404	469623	469615	451919	230785	413481
AO-13_1	314146	288026	288022	276561	129421	239586
AO-13_2	442299	394781	394777	381636	181877	332081
AO-13_3	280785	265013	265004	257304	132624	223789
AO-13_5	585595	463835	463834	440853	242440	384325
AO-13_7	359020	308149	308142	293902	152642	249970
AO-16_10	385087	328533	328507	307856	126777	261495
AO-16_1	178180	156283	156244	150235	57314	133501
AO-16_2	265419	216332	216332	209384	90704	187948
AO-16_3	289801	270055	269974	261848	115727	239792
AO-16_4	777309	681256	680819	657118	286228	579898
AO-16_5	459779	370769	370475	357227	158462	305598
AO-16_6	515147	399433	399158	382880	159328	320606
AO-16_7	925379	794100	794065	767366	408276	675098
AO-16_8	541337	474357	474042	448422	191683	347721
AO-16_9	663044	543189	542912	513035	209363	450928
AO-21_10	328874	266995	266976	254756	131488	231334
AO-21_1	291885	263852	263847	253568	110345	232894
AO-21_2	619988	566094	566082	549354	280801	489360
AO-21_3	529653	502874	502787	473427	217999	396931
AO-21_4	163009	157516	157457	151043	69945	132307
AO-21_5	473463	364366	364361	351453	167134	306545
AO-21_6	431680	335728	335703	324517	147951	275682
AO-21_7	180826	156077	156076	150329	78947	138930
AO-21_8	501049	432723	432675	411137	201262	362867
AO-21_9	352240	277028	277013	260213	107685	220099
AO-4_1	300883	275872	275509	261698	102457	217977
AO-4_2	310673	263573	263567	253968	113349	233573
AO-4_3	270935	258419	258373	249241	116769	235227
AO-4_5	368101	303307	303299	292772	150393	282666
AO-4_6	488651	402679	402675	387404	192737	363605
AO-4_7	519344	454167	454152	439835	238465	379395
M-10_10	660104	574112	574088	527969	236133	418375
M-10_1	246746	223370	223369	215095	97318	198378
M-10_2	419676	384864	384858	370159	187484	339039
M-10_3	253850	217023	216938	207351	95971	177161
M-10_4	914981	819532	819522	786142	436647	693837
M-10_5	503537	396490	396483	380497	177597	340825
M-10_6	190811	156079	156074	150578	61820	126660
M-10_7	598818	532106	532097	516229	303869	470347
M-10_8	616418	544249	544178	513400	265792	430625
M-10_9	580522	479019	479010	461444	258462	387761
M-12_10	859816	741832	741576	712216	326902	589986
M-12_1	284399	259535	259510	248290	120229	221042
M-12_2	482321	441698	441696	424869	226744	354874
M-12_3	245234	229434	229407	222789	110050	204883
M-12_4	207008	200667	200665	191431	82207	158624
M-12_5	651322	535348	535334	511377	260843	426886
M-12_6	380156	313614	313524	301135	141925	253574
M-12_7	402288	344123	344118	328857	161996	270298
M-12_8	684766	609640	609546	572946	273888	467552
M-12_9	474185	378806	378797	360442	183805	318096
M-13_1	372293	338067	338052	327561	177917	289338
M-13_2	403092	364195	364189	349622	188304	329951
M-13_3	212022	197849	197745	191625	98013	177602
M-13_5	629757	505221	505190	482199	232796	430601
M-13_7	664578	585813	585807	563609	307406	485784
M-15_10	338106	292951	292915	271621	96803	207873
M-15_1	201911	170665	170663	163911	70366	138956
M-15_2	270345	208995	208992	202139	86448	168878
M-15_3	260833	244452	244451	237452	108136	202094
M-15_4	198296	191524	191512	182993	74892	150144
M-15_5	520930	394197	394193	381889	179094	325839
M-15_6	483953	403235	403232	385735	153194	316065
M-15_7	439636	377208	377200	364687	182713	301131
M-15_8	517656	451223	451204	427782	204030	324982
M-15_9	793898	649844	649789	617886	255756	494626
M-17_10	586329	501663	501277	463610	228299	406656
M-17_1	236770	207200	207157	199072	90469	189514
M-17_2	262659	205227	205226	197468	101024	187797
M-17_3	333842	315792	315775	306978	162329	295053
M-17_4	165991	160446	160313	153777	69601	143766
M-17_5	348714	261994	261955	253134	129521	233113
M-17_6	656613	554234	554137	529209	294832	505425
M-17_7	489915	422256	422180	398565	203847	347582
M-17_8	484300	419700	419687	403324	207362	370405
M-17_9	405148	333305	333001	315228	128187	287550
M-18_1	256762	228408	228404	218479	93845	201816
M-18_2	330089	270713	270708	261938	139182	238208
M-18_3	226830	211231	211213	206320	119830	199509
M-18_4	196348	189430	189423	182591	85909	175106
M-18_5	438124	356407	356384	342947	181588	312763
M-19_10	420253	341215	341189	328542	149128	281084
M-19_1	289035	262042	262033	250306	107275	225763
M-19_2	628036	571634	571617	551856	263628	507820
M-19_3	271994	257147	257087	248668	109857	217729
M-19_4	202700	195860	195836	186720	74553	166143
M-19_5	392497	292143	292135	281910	134681	251399
M-19_6	386269	293293	293186	283332	120540	236822
M-19_7	346273	293606	293603	281419	137812	246662
M-19_8	470790	410201	410134	383463	171511	312224
M-19_9	296492	229413	229406	216868	104027	195179
M-20_10	374816	315940	315895	297284	115699	246947
M-20_1	349924	318567	318543	305903	124955	258574
M-20_2	227908	192372	192289	186700	75496	154911
M-20_3	168059	156644	156635	152095	62513	125045
M-20_4	160450	154558	154552	148546	58304	123782
M-20_5	732083	605736	605733	582534	260092	446045
M-20_6	474454	372363	372326	360996	161845	289871
M-20_7	625675	560228	560134	540613	265276	435232
M-20_8	150521	128471	128327	121675	48551	94384
M-20_9	260965	205160	204826	193188	74703	158774
M-2_10	921450	761350	761299	735732	379870	602855
M-21_10	422615	358795	358718	332369	144660	285243
M-21_1	190947	171933	171929	165086	75494	143994
M-21_2	370950	324374	324372	313346	166734	274176
M-21_3	294862	280456	280447	267310	123352	238417
M-21_4	156860	151675	151673	145917	66946	132864
M-21_5	338870	262240	262237	248913	123797	205470
M-21_6	730718	596990	596952	565636	262248	504017
M-21_7	378105	332609	332608	317532	185748	278377
M-21_8	624860	550784	550738	511181	244979	443562
M-21_9	413710	326634	326577	307325	141461	272500
M-2_1	364321	333296	333229	317778	130913	259028
M-2_2	353066	306808	306787	294926	134497	254409
M-2_3	179470	168211	168201	162540	74860	145915
M-2_4	196383	191107	191049	183585	77318	151916
M-2_5	432444	345283	345002	331644	155582	315768
M-2_6	424799	352675	352630	337611	155079	298253
M-2_7	402375	354890	354885	342919	169833	272286
M-2_8	328859	282406	282393	268836	124642	216635
M-2_9	509854	405101	405081	392116	188846	319235
M-5_10	332775	278488	278459	261824	123817	227470
M-5_1	359611	330551	330543	315369	135984	278763
M-5_2	601292	538368	538357	517268	251916	473740
M-5_3	342633	326994	326944	309210	158460	280549
M-5_4	177534	172582	172578	165285	71565	141597
M-5_5	333128	265934	265932	254454	124697	196151
M-5_6	506609	423095	423088	404114	197555	349817
M-5_7	372949	331414	331409	318938	178685	286033
M-5_8	308749	265645	265624	253793	141481	228839
M-5_9	551625	450213	450164	426856	226315	376005
M-6_10	364935	302297	302292	289293	148310	274011
M-6_1	299600	270935	270917	261322	123802	241086
M-6_2	442965	401872	401855	389538	229528	370705
M-6_3	216653	206087	206050	200646	105708	183077
M-6_4	950089	801621	801605	775435	425406	705208
M-6_5	835716	711408	711378	678945	349522	619156
M-6_6	360504	294709	294703	284141	148540	256554
M-6_7	405587	354440	354430	345204	188650	312428
M-6_8	404994	343425	343420	329971	182139	281658
M-6_9	728930	595128	595122	572407	310749	501401
M-7_10	497897	434775	434760	404787	172852	340017
M-7_1	332480	304566	304554	291623	121106	255768
M-7_2	522184	469141	469128	451547	224530	407167
M-7_3	692016	595239	595126	567734	262354	487478
M-7_4	152473	147236	147236	140276	54703	125500
M-7_5	438557	361775	361764	346551	164055	312033
M-7_6	451050	379738	379734	364147	168870	327674
M-7_7	182812	148660	148660	141897	59389	121174
M-7_8	386901	344831	344816	324438	149903	265637
M-7_9	435467	364730	364714	351341	166839	296520
NA-10_10	758899	666695	666472	626112	283364	495573
NA-10_1	328281	299419	299413	289577	155362	273727
NA-10_2	428525	385037	385022	373046	205144	347708
NA-10_3	209910	197236	197222	192082	104753	174051
NA-10_4	594968	502609	502521	483952	247636	439527
NA-10_5	441253	366420	366397	346461	167661	306888
NA-10_6	428998	347026	346913	335742	155390	303227
NA-10_7	773214	662621	662615	641125	334790	575282
NA-10_8	631138	555163	554958	520932	278024	457666
NA-10_9	650071	498386	498335	464025	193749	397392
NA-15_10	347171	270904	270446	253502	102700	214937
NA-15_1	243045	211076	211071	204683	127917	191315
NA-15_2	247765	202725	202722	195445	112839	186546
NA-15_3	318330	299402	299370	289360	158529	276993
NA-15_4	605419	519784	519634	500644	292710	468821
NA-15_5	777427	652587	652540	625705	339583	563162
NA-15_6	523684	404992	404821	390138	209032	362351
NA-15_7	321402	279727	279696	270866	139662	252998
NA-15_8	573652	503926	503867	480297	262938	423110
NA-15_9	565779	458348	458138	435140	191607	393335
NA-2_10	494814	400277	400268	381081	177870	344932
NA-2_1	354900	319967	319962	306714	140020	293194
NA-2_2	415566	351128	351089	339607	170577	329060
NA-2_3	909840	782520	781781	750393	354574	708876
NA-2_4	171960	166492	166490	160520	68674	150217
NA-2_5	340520	255062	254583	244418	106419	226148
NA-2_6	436021	311852	311850	298826	134508	281387
NA-2_7	438086	383967	383958	370729	179078	339122
NA-2_8	246311	202914	202894	193218	83401	175950
NA-2_9	388948	300074	300066	289361	136522	266838
NA-6_10	452510	379682	379663	355290	145943	299240
NA-6_1	226696	203656	203655	195555	107056	181461
NA-6_2	539742	490983	490968	475464	265922	460186
NA-6_3	267310	254118	254042	245846	123591	233556
NA-6_4	881007	760372	760269	730767	373921	693782
NA-6_5	594604	483367	483288	463027	230836	436609
NA-6_6	522900	426271	426258	409633	187926	372134
NA-6_7	439994	392424	392420	381424	216030	341548
NA-6_8	334472	284438	284428	272314	144567	245450
NA-6_9	330860	268549	268540	258764	127991	239164
NA-7_10	398601	332507	332485	311215	123819	268439
NA-7_1	393303	357723	357686	342428	168919	309451
NA-7_2	355640	316713	314175	303663	158569	293367
NA-7_3	187289	177526	177517	171806	86421	163808
NA-7_4	733733	610975	610917	591536	315464	566630
NA-7_5	458292	385164	351989	337333	155421	320349
NA-7_6	506159	422020	421992	407370	194471	376063
NA-7_7	502460	438755	438742	421767	229751	402395
NA-7_8	392952	337535	337502	317866	137675	271161
NA-7_9	734300	603124	603081	578484	309395	532491
NO-1_10	566831	487551	487367	456255	205347	405653
NO-11_10	798741	689187	689165	643047	295601	556896
NO-11_1	246186	216251	215829	207380	100567	198060
NO-11_2	415306	369819	369814	358260	204090	329915
NO-11_3	1258251	1053853	1050580	1007381	531979	938759
NO-11_4	189329	184000	183999	177327	82445	162844
NO-11_5	788126	620065	620063	595101	302176	524790
NO-11_6	600187	444712	444404	426172	204713	381450
NO-11_7	372121	319787	319785	309708	163992	287344
NO-11_8	516908	445881	445870	431157	239621	385779
NO-11_9	405596	319192	319005	310063	177140	280001
NO-1_1	183978	152982	152975	147597	78951	141337
NO-12_10	1192913	1041760	1041744	984040	500454	783003
NO-12_1	336933	295990	295984	285542	158741	271133
NO-12_2	485866	450582	450441	434543	242390	412138
NO-12_3	270865	255925	255915	247130	115588	231368
NO-12_4	233047	225107	225107	217311	103997	197164
NO-12_5	669137	533158	533148	513702	272402	470000
NO-12_6	716987	583442	583438	565731	302649	506137
NO-12_7	294681	246215	246212	237893	122841	222248
NO-12_8	455627	385585	385576	367323	188266	322599
NO-12_9	562819	434877	434832	417956	218030	391750
NO-1_2	552321	486674	486053	470116	263977	453416
NO-1_3	382310	362787	362735	347156	162963	331636
NO-1_4	183507	177894	177866	171537	78933	156369
NO-1_5	523428	414638	414594	399060	196937	378279
NO-1_6	280533	185748	185655	179348	80055	170176
NO-1_7	429420	367525	367504	354226	187609	328375
NO-1_8	454930	393606	393554	381570	195909	352262
NO-1_9	1030412	887295	887265	853738	467109	786081
NO-3_10	356823	281755	281747	266215	136954	239514
NO-3_1	170638	144938	144926	138345	76974	132672
NO-3_2	483902	432481	432465	417643	260968	410186
NO-3_3	307592	294487	294360	282577	154880	266747
NO-3_4	1441773	1273890	1273861	1213908	739444	1135387
NO-3_5	382312	294063	294051	282960	173373	271663
NO-3_6	240854	168780	168776	162245	82611	153829
NO-3_7	491685	412316	412313	398888	249498	361508
NO-3_8	733795	648630	648588	619708	368114	549329
NO-3_9	285225	217327	217323	210142	122182	197561
NO-6_10	931735	776675	776646	730744	346371	605396
NO-6_1	265127	242686	242680	229370	114812	212361
NO-6_2	450952	406480	406469	394374	242430	376583
NO-6_3	244292	222908	222891	216189	117489	209358
NO-6_4	719352	613777	613752	587171	261491	556511
NO-6_5	481784	389867	389864	371550	181036	345485
NO-6_6	390066	307648	307645	297706	138045	268412
NO-6_7	431468	381156	381149	367845	177340	323296
NO-6_8	560255	488393	488377	463811	220797	402187
NO-6_9	390570	310210	310209	300213	144338	265279
NO-8_1	367147	337767	337746	324363	182917	298994
NO-8_2	359222	322360	322349	312346	166625	290498
NO-8_3	225431	211501	211445	205192	101570	195542
NO-8_4	1121616	978957	978827	930164	459939	770668
NO-8_5	467321	369198	369175	357927	189410	330629
NO-8_6	451093	363824	363821	349879	154143	318347
NO-8_7	294928	248919	248914	240791	114885	200122
NO-8_8	550748	485589	485501	460634	227277	398764
NO-8_9	385187	311405	311401	300305	138605	256945
NO-9_10	367454	312339	312323	293504	117648	256915
NO-9_1	249674	222224	222224	213794	126846	204934
NO-9_2	342563	310865	310861	299427	154176	283098
NO-9_3	216204	201965	201961	195789	100135	190083
NO-9_4	770977	665984	665979	639992	337350	601196
NO-9_5	515709	412378	412371	390725	201997	363965
NO-9_6	678283	553087	552988	532589	287639	492089
NO-9_7	576083	518374	518366	495547	274281	465451
NO-9_8	551526	488144	488123	461488	233760	415215
NO-9_9	866315	698063	698050	667210	333856	554431
W-10_10	713157	612934	612916	569823	258401	473299
W-10_1	254091	230149	230135	220924	88405	199572
W-10_2	484998	449646	449641	434413	227342	388800
W-10_3	751828	633688	633676	610007	304051	497646
W-10_4	331152	292295	292277	281491	119225	231400
W-10_5	457915	353504	353500	340523	186039	313497
W-10_6	444723	338185	338183	328702	174973	288380
W-10_7	543745	482847	482825	463763	239242	418456
W-10_8	588615	521067	521038	492542	249241	424198
W-10_9	296996	248312	248237	239011	107401	214103
W-1_10	615428	519109	519072	498653	228226	441973
W-1_1	217949	196668	196653	188608	85038	171075
W-1_2	391682	347500	347499	336970	163212	311673
W-13_1	338634	307469	307452	295028	126357	255494
W-13_2	312035	278183	278183	268768	144274	244125
W-13_3	772478	732385	732344	707385	413633	642013
W-13_5	571856	455605	455593	439716	219936	390090
W-13_7	422971	366764	366755	343403	157767	285734
W-1_3	709806	680466	680284	644079	246474	574673
W-14_1	275732	250212	250202	240864	112979	203308
W-14_2	363185	321452	321418	308696	154124	273344
W-14_3	257064	239068	239052	232133	118824	199864
W-14_5	572608	465103	465044	444705	203271	387385
W-14_6	392070	318172	318161	306096	134599	266622
W-14_7	298327	252663	252651	244231	117383	203636
W-1_4	746275	629500	629495	610989	335749	579202
W-15_10	348391	299388	299376	279571	111491	230306
W-15_1	1525571	1274654	1274642	1222523	662366	1013910
W-15_2	435998	371048	371020	359710	171866	310720
W-15_3	346298	320464	320441	311166	151181	280116
W-15_4	237666	229813	229812	221269	98259	196821
W-15_5	307669	230302	230300	223169	118069	202233
W-15_6	621964	498420	498365	477475	239855	422537
W-15_7	306923	256832	256832	250856	134966	217512
W-15_8	315532	274631	274629	260566	126510	219461
W-15_9	536561	440171	440157	419241	174130	368866
W-1_5	420450	328916	328801	316204	145775	294822
W-16_10	563110	485388	485278	459855	222923	380832
W-16_1	287573	256628	256618	247506	107044	235369
W-16_2	456534	390923	390922	379373	198355	352428
W-16_3	243359	227267	225892	219591	102885	210348
W-16_4	259818	252140	252128	241745	106848	227129
W-16_5	361935	293745	293738	283837	138137	272480
W-16_6	462176	366731	366715	349101	198577	314547
W-16_7	353543	294905	294888	285455	167223	267757
W-16_8	669194	587385	587339	558096	350991	490139
W-16_9	1026983	786914	786867	740328	399784	649005
W-1_6	394012	311977	311963	299861	140088	279128
W-17_10	391000	328568	328549	311752	132939	264111
W-17_1	254814	226838	226830	216496	91025	197156
W-17_2	360894	308290	308279	299459	155667	268447
W-17_3	178675	165788	165780	161220	72437	144256
W-17_4	169686	164074	164037	158427	64340	143001
W-17_5	600389	492772	492753	475264	231982	412484
W-17_6	352267	278763	278745	268811	128206	230415
W-17_7	969116	800715	800468	772860	369599	652002
W-17_8	429363	375138	375122	353609	158221	287461
W-17_9	736007	581988	581952	547602	231110	461475
W-1_7	186091	159165	159153	146302	56205	126199
W-1_8	340980	280340	280327	268534	121039	240346
W-19_10	444517	374022	373614	349485	136089	275364
W-19_1	318189	282553	282549	274075	120476	226875
W-19_2	418497	354245	353759	342699	140542	309806
W-19_3	233231	223242	222892	213661	85788	184512
W-19_4	195689	189883	189881	182407	70971	156534
W-19_5	553573	459346	458656	434667	159693	332698
W-19_6	516200	413593	413262	399342	172743	324591
W-19_7	1074852	829301	829294	804964	420623	687204
W-19_8	419179	358564	358498	336363	133573	271938
W-19_9	366365	292705	289673	276986	107393	237551
W-1_9	311001	245177	245146	236179	111844	216188
W-20_10	345129	257935	257932	245610	102026	203046
W-20_1	240913	213826	213826	206453	82367	178012
W-20_2	455947	395769	395765	383802	172820	336826
W-20_3	221351	207904	207885	201639	89658	177349
W-20_4	203189	196249	196238	189171	75216	163974
W-20_5	472933	352708	352706	339875	170024	300466
W-20_6	309528	224935	224921	219093	100999	185239
W-20_7	1046302	875458	875443	848495	452867	717419
W-20_8	319045	275817	275699	259894	103357	198739
W-20_9	277283	218584	218555	207662	92344	175717
W-2_10	405768	317652	317434	295535	117332	245488
W-2_1	317083	288311	288248	276548	109287	244484
W-22_10	270620	219315	219308	206757	87925	178737
W-22_1	259101	232558	232551	224241	90215	190116
W-22_2	397494	350942	350925	339731	175452	324233
W-22_3	619746	519876	519836	500600	255078	441337
W-22_5	441232	345323	345323	334714	171357	285545
W-22_6	494896	365179	365172	351610	166173	287085
W-22_7	388492	331867	331861	321444	184569	284000
W-22_8	1055350	957669	957651	917576	503711	766872
W-22_9	535487	442879	442870	425454	216910	379639
W-2_2	357965	314355	312215	302191	126753	268153
W-23_1	271921	242516	242510	234134	108256	209074
W-23_2	363908	317729	317727	306813	152488	279307
W-23_3	235549	224195	224171	214661	99706	197340
W-23_4	181394	174326	174325	166302	75791	150634
W-2_3	274019	255914	255008	244439	100599	222339
W-24_1	345797	314468	314434	303037	124353	260211
W-24_2	539032	491935	491933	473558	202499	405826
W-24_3	927671	776623	776425	736140	291069	591100
W-24_4	190726	182552	182549	176872	75304	159533
W-24_5	238571	194827	194822	185038	65642	147885
W-24_7	409284	358402	358393	347434	169747	283995
W-2_4	153973	149592	149533	143620	59019	131168
W-2_5	420476	326938	326924	314178	151246	274661
W-2_6	320289	263469	261307	250912	99197	222617
W-2_7	282438	249076	248989	240549	101669	206499
W-2_8	249555	211842	211837	201189	89523	173960
W-2_9	272398	213243	213209	205740	83274	177829
W-3_10	383152	321551	321108	301057	140383	270048
W-3_1	274109	248046	247694	237534	116201	223172
W-3_2	381807	334334	334272	324524	171696	311295
W-3_3	1108800	1044599	1043832	1005418	581440	944249
W-3_4	171336	165986	165984	158827	78610	150581
W-3_5	475556	357148	356945	343612	197073	329108
W-3_6	493331	407223	406976	392390	201955	369425
W-3_7	1047401	943327	943032	908311	567204	838724
W-3_8	318015	270010	269775	258909	144701	238392
W-3_9	407012	323609	323577	313039	174000	289785
W-4_1	408249	379693	379643	361309	177994	333008
W-4_2	447854	400989	400989	386897	211710	369782
W-4_3	333615	309797	309749	293442	133818	256161
W-4_5	293770	238890	238828	229188	105980	216558
W-4_6	400811	331203	330937	317386	145511	297235
W-4_7	799898	723232	723219	701457	517579	678090
W-5_10	387526	324340	323875	303336	118969	248583
W-5_1	273976	251743	251724	240004	91288	201076
W-5_2	385219	337940	337795	327215	153875	295504
W-5_3	240746	225702	225631	215395	90183	173893
W-5_4	152730	148364	147601	141435	52161	126875
W-5_5	429978	341790	341773	328147	143649	302226
W-5_6	487269	393221	393220	375903	175506	314246
W-5_7	532051	479752	479748	460920	213213	410393
W-5_8	281090	246298	246289	232526	115137	197342
W-5_9	516961	415459	415446	401011	204867	332311
W-6_10	493724	422137	421749	395090	203693	333488
W-6_1	260728	230489	230405	220950	108361	210288
W-6_2	390310	343216	343138	328629	169549	310803
W-6_3	274174	260648	258365	248629	128511	235967
W-6_4	193093	187820	187800	180363	82366	172178
W-6_5	516361	390520	390506	377076	194077	350332
W-6_6	418576	297900	297816	285917	148041	263447
W-6_7	326977	282384	282383	270365	144002	242591
W-6_8	574203	500526	500515	479703	252871	427837
W-6_9	753483	627831	627798	601538	319635	548596
W-9_10	544264	474688	474466	444751	187073	363022
W-9_1	325098	299674	299640	286670	123708	247201
W-9_2	364070	328220	327925	315426	142365	275649
W-9_3	239551	225256	225249	218473	105023	197703
W-9_4	792357	674425	674421	654046	308798	531493
W-9_5	487425	400259	400252	384730	170425	320049
W-9_6	606372	505147	504700	480116	226818	428910
W-9_7	287876	251665	251657	241491	117805	218033
W-9_8	421604	368088	368080	347594	164540	288780
W-9_9	558238	461899	461728	440187	186106	380205

## Sheet: S4_diversity
SHANNON INDEX
*p-value < 0.05
	toddlers	Mann-Whitney U	adolescents	Mann-Whitney U	adults	Mann-Whitney U
T1 vs T2	0.2415	51	0.7623	78	0.1479	584
T2 vs T3	0.0977	71	0.2642	107	0.7267	455
T3 vs T4	0.3474	55	0.5556	49	0.8425	390
T4 vs T5	0.8874	69	0.193	73	0.2357	463
T5 vs T6	0.7125	65	0.0093*	18	0.1564	303
T6 vs T7	0.8874	75	0.4119	61	0.5637	342
T7 vs T8	0.8428	76	0.1509	22	0.1969	421
T8 vs T9	0.7125	65	0.8048	22	0.2912	236
T9 vs T10	0.3470	50	1	25	0.7670	273
	toddlers vs adolescents	toddlers vs adults	adolescents vs adults
T1	0.0030*	0.0001*	0.3327
Mann-Whitney U	25	48	163
T2	0.0005*	0.0022*	0.6658
Mann-Whitney U	17	76	219
T3	0.3203	0.0044*	0.3201
Mann-Whitney U	59	83	162
T4	0.0815	0.0567	0.5905
Mann-Whitney U	29	95	102
T5	0.9774	0.3855	0.4166
Mann-Whitney U	73	148	150
T6	0.0585	0.1954	0.5401
Mann-Whitney U	27	114	134
T7	0.3164	0.0314*	0.3376
Mann-Whitney U	49	99	127
T8	0.0072*	0.2115	0.0610
Mann-Whitney U	11	106	124
T9	0.0283*	0.0779	0.4430
Mann-Whitney U	16	91	101
T10	0.1509	0.6617	0.7290
Mann-Whitney U	22	119	92
CHAO1
	toddlers	Mann-Whitney U	adolescents	Mann-Whitney U	adults	Mann-Whitney U
T1 vs T2	0.6649	80	0.2869	63	0.153	582.5
T2 vs T3	0.2252	32	0.5214	71.5	0.1148	368
T3 vs T4	0.2984	53.5	0.1444	81	0.3244	465
T4 vs T5	0.8852	69	0.6697	60.5	0.165	475
T5 vs T6	0.8428	68	0.1111	31	0.0459*	268
T6 vs T7	0.8625	75.5	0.882	52	0.7809	394
T7 vs T8	0.2913	91	1	38	0.0117*	489.5
T8 vs T9	0.0153*	29.5	0.9015	23	0.0073*	157.5
T9 vs T10	0.1396	90.5	0.4057	31.5	0.7493	304
	toddlers vs adolescents	toddlers vs adults	adolescents vs adults
T1	0.0770	0.0005*	0.0757
Mann-Whitney U	45	57.5	132
T2	0.0002*	0.0003*	0.6712
Mann-Whitney U	9	52	218.5
T3	0.0114*	0.0002*	0.8977
Mann-Whitney U	32	47.5	196
T4	0.1449	0.0237*	0.2061
Mann-Whitney U	33	83.5	83
T5	0.3474	0.2653	1
Mann-Whitney U	55	139.5	180
T6	0.0278*	0.0170*	0.7058
Mann-Whitney U	23	79.5	106.5
T7	0.0908	0.0196*	0.5960
Mann-Whitney U	38	93	141.5
T8	0.0557	0.2468	0.1780
Mann-Whitney U	19	109	113
T9	0.2717	0.1072	0.7949
Mann-Whitney U	28.5	95.5	78
T10	0.0415*	0.0486	0.7640
Mann-Whitney U	15.5	76	77

## Sheet: S5_CCAs
	all groups		toddlers vs. adolesents		adolescents vs. adults		toddlers vs. adults
	CCA	Adonis	CCA	Adonis	CCA	Adonis	CCA	Adonis
ASV	0.001*	0.0017*	0.001*	0.0017*	0.15	0.21	0.001*	0.0017*
SPECIES	0.001*	0.0017*	0.001*	0.0017*	0.32	0.34	0.001*	0.0017*
GENUS	0.029*	0.0067*	0.12	0.01*	0.29	0.24	0.007*	0.005*
PHYLUM	0.054	0.12	0.45	0.57	0.38	0.34	0.01*	0.028*
TIGRFAM	0.005*	0.0017*	0.041*	0.018*	0.29	0.42	0.002*	0.0017*
SUBROLE	0.007*	0.0067*	0.028*	0.01*	0.64	0.94	0.003*	0.0017*
*p-value < 0.05

## Sheet: S6A_16S rRNA sPLSDA 
Discriminatory ASVs selected by sPLS-DA
ASV	GroupContrib	importance	component	TAXONOMY
ASV00213	adolescents	-0.214008265993716	2	k__Bacteria;p__Firmicutes;c__Clostridia;o__Oscillospirales;f__Oscillospiraceae;g__UCG-003;s__NA
ASV00111	adolescents	-0.19758401977397	2	k__Bacteria;p__Bacteroidota;c__Bacteroidia;o__Bacteroidales;f__Rikenellaceae;g__Alistipes;s__finegoldii
ASV00093	adolescents	-0.190741940299687	2	k__Bacteria;p__Firmicutes;c__Clostridia;o__Oscillospirales;f__Ruminococcaceae;g__Faecalibacterium;s__prausnitzii
ASV00081	adolescents	-0.188139266308516	2	k__Bacteria;p__Firmicutes;c__Clostridia;o__Christensenellales;f__Christensenellaceae;g__Christensenellaceae_R-7_group;s__NA
ASV00590	adolescents	-0.188031626632671	2	k__Bacteria;p__Firmicutes;c__Clostridia;o__Lachnospirales;f__Lachnospiraceae;g__NA;s__NA
ASV01195	adolescents	-0.185312096426343	2	k__Bacteria;p__Firmicutes;c__Clostridia;o__Christensenellales;f__Christensenellaceae;g__Christensenellaceae_R-7_group;s__NA
ASV00155	adolescents	-0.165721285826764	2	k__Bacteria;p__Proteobacteria;c__Gammaproteobacteria;o__Burkholderiales;f__Sutterellaceae;g__Parasutterella;s__excrementihominis
ASV00444	adolescents	-0.162769235762224	2	k__Bacteria;p__Actinobacteriota;c__Coriobacteriia;o__Coriobacteriales;f__Eggerthellaceae;g__Adlercreutzia;s__equolifaciens
ASV01825	adolescents	-0.16027980530749	2	k__Bacteria;p__Firmicutes;c__Clostridia;o__Oscillospirales;f__Ruminococcaceae;g__NA;s__NA
ASV00614	adolescents	-0.160269125828939	2	k__Bacteria;p__Firmicutes;c__Clostridia;o__Peptostreptococcales-Tissierellales;f__Anaerovoracaceae;g__Family_XIII_AD3011_group;s__NA
ASV00573	adolescents	-0.145339150920352	2	k__Bacteria;p__Actinobacteriota;c__Coriobacteriia;o__Coriobacteriales;f__Eggerthellaceae;g__Gordonibacter;s__pamelaeae
ASV00294	adolescents	-0.139674850554525	2	k__Bacteria;p__Firmicutes;c__Clostridia;o__Lachnospirales;f__Lachnospiraceae;g__NA;s__NA
ASV00599	adolescents	-0.139579085697081	2	k__Bacteria;p__Firmicutes;c__Clostridia;o__Lachnospirales;f__Lachnospiraceae;g__NA;s__NA
ASV01799	adolescents	-0.103697984060032	2	k__Bacteria;p__Firmicutes;c__Clostridia;o__Oscillospirales;f__Ruminococcaceae;g__NA;s__NA
ASV00408	adolescents	-0.099002327179068	2	k__Bacteria;p__Firmicutes;c__Clostridia;o__Lachnospirales;f__Lachnospiraceae;g__Marvinbryantia;s__NA
ASV00225	adolescents	-0.093430931745167	2	k__Bacteria;p__Firmicutes;c__Clostridia;o__Oscillospirales;f__Oscillospiraceae;g__UCG-005;s__NA
ASV00478	adolescents	-0.087379901424713	2	k__Bacteria;p__Firmicutes;c__Clostridia;o__Peptostreptococcales-Tissierellales;f__Anaerovoracaceae;g__Family_XIII_AD3011_group;s__NA
ASV00202	adolescents	-0.082777367749704	2	k__Bacteria;p__Bacteroidota;c__Bacteroidia;o__Bacteroidales;f__Bacteroidaceae;g__Bacteroides;s__NA
ASV00075	adolescents	-0.075846943490621	2	k__Bacteria;p__Firmicutes;c__Clostridia;o__Oscillospirales;f__Oscillospiraceae;g__UCG-002;s__NA
ASV00753	adolescents	-0.069364973557644	2	k__Bacteria;p__Firmicutes;c__Clostridia;o__Christensenellales;f__Christensenellaceae;g__NA;s__NA
ASV00673	adolescents	-0.054682721082452	2	k__Bacteria;p__Firmicutes;c__Clostridia;o__Christensenellales;f__Christensenellaceae;g__Christensenellaceae_R-7_group;s__NA
ASV01037	adolescents	-0.052295966919037	2	k__Bacteria;p__Firmicutes;c__Clostridia;o__Oscillospirales;f__UCG-010;g__NA;s__NA
ASV00096	adolescents	-0.051333984733948	2	k__Bacteria;p__Firmicutes;c__Clostridia;o__Oscillospirales;f__Oscillospiraceae;g__NK4A214_group;s__NA
ASV00082	adolescents	-0.044712749492102	2	k__Bacteria;p__Firmicutes;c__Clostridia;o__Christensenellales;f__Christensenellaceae;g__Christensenellaceae_R-7_group;s__NA
ASV00291	adolescents	-0.034908129310146	2	k__Bacteria;p__Proteobacteria;c__Gammaproteobacteria;o__Burkholderiales;f__Sutterellaceae;g__Parasutterella;s__excrementihominis
ASV01168	adolescents	-0.032885560564868	2	k__Bacteria;p__Firmicutes;c__Clostridia;o__Lachnospirales;f__Lachnospiraceae;g__NA;s__NA
ASV00167	adolescents	-0.025944064059427	2	k__Bacteria;p__Firmicutes;c__Bacilli;o__Lactobacillales;f__Streptococcaceae;g__Streptococcus;s__NA
ASV00383	adolescents	-0.025006669487154	2	k__Bacteria;p__Firmicutes;c__Clostridia;o__Christensenellales;f__Christensenellaceae;g__Christensenellaceae_R-7_group;s__NA
ASV00841	adolescents	-0.024826707908834	2	k__Bacteria;p__Firmicutes;c__Clostridia;o__Oscillospirales;f__Oscillospiraceae;g__UCG-005;s__NA
ASV00012	adolescents	-0.016719418499509	2	k__Bacteria;p__Firmicutes;c__Clostridia;o__Oscillospirales;f__Ruminococcaceae;g__Faecalibacterium;s__prausnitzii
ASV00813	adolescents	-0.014960089343848	2	k__Bacteria;p__Firmicutes;c__Clostridia;o__Oscillospirales;f__Ruminococcaceae;g__NA;s__NA
ASV00577	adolescents	-0.009520761649527	2	k__Bacteria;p__Firmicutes;c__Clostridia;o__Lachnospirales;f__Lachnospiraceae;g__Lachnospiraceae_FCS020_group;s__NA
ASV00131	adolescents	-0.004946883291101	2	k__Bacteria;p__Firmicutes;c__Clostridia;o__Oscillospirales;f__Oscillospiraceae;g__UCG-002;s__NA
ASV00182	adolescents	-0.001310585571863	2	k__Bacteria;p__Firmicutes;c__Clostridia;o__Lachnospirales;f__Lachnospiraceae;g__Lachnoclostridium;s__edouardi
ASV00247	adults	0.037606937958267	2	k__Bacteria;p__Firmicutes;c__Clostridia;o__Oscillospirales;f__Butyricicoccaceae;g__Butyricicoccus;s__faecihominis
ASV01250	adults	0.073125516392975	2	k__Bacteria;p__Firmicutes;c__Bacilli;o__Erysipelotrichales;f__Erysipelotrichaceae;g__Merdibacter;s__NA
ASV01065	adults	0.084343479329911	2	k__Bacteria;p__Firmicutes;c__Clostridia;o__Oscillospirales;f__Ruminococcaceae;g__DTU089;s__NA
ASV00055	adults	0.096853686859831	2	k__Bacteria;p__Bacteroidota;c__Bacteroidia;o__Bacteroidales;f__Bacteroidaceae;g__Bacteroides;s__coprocola
ASV00501	adults	0.109873178093076	2	k__Bacteria;p__Firmicutes;c__Clostridia;o__Oscillospirales;f__Ruminococcaceae;g__Incertae_Sedis;s__NA
ASV00689	adults	0.11138895177661	2	k__Bacteria;p__Firmicutes;c__Clostridia;o__Christensenellales;f__Christensenellaceae;g__Christensenellaceae_R-7_group;s__NA
ASV00551	adults	0.111954138704932	2	k__Bacteria;p__Firmicutes;c__Clostridia;o__Lachnospirales;f__Lachnospiraceae;g__NA;s__NA
ASV00415	adults	0.192548433039248	1	k__Bacteria;p__Firmicutes;c__Clostridia;o__Oscillospirales;f__Oscillospiraceae;g__NA;s__NA
ASV00255	toddlers	-0.630266043618898	1	k__Bacteria;p__Firmicutes;c__Bacilli;o__Erysipelotrichales;f__Erysipelotrichaceae;g__NA;s__NA
ASV00244	toddlers	-0.56725710352247	1	k__Bacteria;p__Proteobacteria;c__Gammaproteobacteria;o__Pasteurellales;f__Pasteurellaceae;g__Haemophilus;s__NA
ASV00425	toddlers	-0.428455962614586	1	k__Bacteria;p__Firmicutes;c__Negativicutes;o__Veillonellales-Selenomonadales;f__Veillonellaceae;g__Veillonella;s__dispar
ASV00869	toddlers	-0.206292534175292	2	k__Bacteria;p__Firmicutes;c__Bacilli;o__Lactobacillales;f__Lactobacillaceae;g__Lactobacillus;s__NA
ASV00539	toddlers	-0.203105713825074	2	k__Bacteria;p__Firmicutes;c__Clostridia;o__Oscillospirales;f__Ruminococcaceae;g__Faecalibacterium;s__prausnitzii
ASV02685	toddlers	-0.18678377961844	2	k__Bacteria;p__Firmicutes;c__Clostridia;o__Lachnospirales;f__Lachnospiraceae;g__NA;s__NA
ASV01785	toddlers	-0.18677245376342	2	k__Bacteria;p__Firmicutes;c__Clostridia;o__Lachnospirales;f__Lachnospiraceae;g__Lachnoclostridium;s__edouardi
ASV02032	toddlers	-0.184039118185849	2	k__Bacteria;p__Firmicutes;c__Clostridia;o__Oscillospirales;f__Butyricicoccaceae;g__UCG-009;s__NA
ASV00106	toddlers	-0.178533519166551	1	k__Bacteria;p__Firmicutes;c__Clostridia;o__Peptostreptococcales-Tissierellales;f__Peptostreptococcaceae;g__Intestinibacter;s__bartlettii
ASV02003	toddlers	-0.171546185191698	2	k__Bacteria;p__Firmicutes;c__Clostridia;o__Oscillospirales;f__Ruminococcaceae;g__NA;s__NA
ASV02361	toddlers	-0.152321479942202	2	k__Bacteria;p__Firmicutes;c__Clostridia;o__Oscillospirales;f__Ruminococcaceae;g__Candidatus_Soleaferrea;s__NA
ASV00144	toddlers	-0.133915233524367	1	k__Bacteria;p__Bacteroidota;c__Bacteroidia;o__Bacteroidales;f__Bacteroidaceae;g__Bacteroides;s__NA
ASV01766	toddlers	-0.131998138819273	2	k__Bacteria;p__Firmicutes;c__Clostridia;o__Oscillospirales;f__Oscillospiraceae;g__UCG-005;s__NA
ASV00867	toddlers	-0.121132049811911	2	k__Bacteria;p__Proteobacteria;c__Gammaproteobacteria;o__Burkholderiales;f__Sutterellaceae;g__Parasutterella;s__excrementihominis
ASV01048	toddlers	-0.104031228441086	2	k__Bacteria;p__Firmicutes;c__Clostridia;o__Lachnospirales;f__Lachnospiraceae;g__Lachnospiraceae_UCG-004;s__NA
ASV01050	toddlers	-0.103997719719122	2	k__Bacteria;p__Firmicutes;c__Clostridia;o__Oscillospirales;f__Oscillospiraceae;g__UCG-005;s__NA
ASV00282	toddlers	-0.103634433739778	2	k__Bacteria;p__Firmicutes;c__Negativicutes;o__Veillonellales-Selenomonadales;f__Veillonellaceae;g__Dialister;s__invisus
ASV01190	toddlers	-0.10302875715808	2	k__Bacteria;p__Firmicutes;c__Clostridia;o__Lachnospirales;f__Lachnospiraceae;g__Coprococcus;s__comes
ASV01174	toddlers	-0.097944538266323	2	k__Bacteria;p__Bacteroidota;c__Bacteroidia;o__Bacteroidales;f__Bacteroidaceae;g__Bacteroides;s__NA
ASV01288	toddlers	-0.095784205422827	2	k__Bacteria;p__Firmicutes;c__Clostridia;o__Oscillospirales;f__Ruminococcaceae;g__Faecalibacterium;s__prausnitzii
ASV01760	toddlers	-0.095028780877058	2	k__Bacteria;p__Firmicutes;c__Clostridia;o__Lachnospirales;f__Lachnospiraceae;g__Lachnoclostridium;s__edouardi
ASV00793	toddlers	-0.094634746696728	2	k__Bacteria;p__Firmicutes;c__Clostridia;o__Lachnospirales;f__Lachnospiraceae;g__Blautia;s__NA
ASV02472	toddlers	-0.093006286640956	2	k__Bacteria;p__Firmicutes;c__Clostridia;o__Lachnospirales;f__Lachnospiraceae;g__Lachnospiraceae_UCG-010;s__NA
ASV02284	toddlers	-0.091855735442225	2	k__Bacteria;p__Firmicutes;c__Clostridia;o__Oscillospirales;f__Ruminococcaceae;g__NA;s__NA
ASV02193	toddlers	-0.089636128656778	2	k__Bacteria;p__Bacteroidota;c__Bacteroidia;o__Bacteroidales;f__Marinifilaceae;g__Butyricimonas;s__NA
ASV02325	toddlers	-0.085244733598816	2	k__Bacteria;p__Firmicutes;c__Clostridia;o__Oscillospirales;f__Ruminococcaceae;g__NA;s__NA
ASV01726	toddlers	-0.085086112376712	2	k__Bacteria;p__Firmicutes;c__Clostridia;o__Lachnospirales;f__Lachnospiraceae;g__Lachnoclostridium;s__NA
ASV02335	toddlers	-0.081433144252789	2	k__Bacteria;p__Firmicutes;c__Clostridia;o__Oscillospirales;f__Ruminococcaceae;g__Caproiciproducens;s__NA
ASV00317	toddlers	-0.081045952687401	2	k__Bacteria;p__Bacteroidota;c__Bacteroidia;o__Bacteroidales;f__Barnesiellaceae;g__Barnesiella;s__intestinihominis
ASV02542	toddlers	-0.078662842718546	2	k__Bacteria;p__Bacteroidota;c__Bacteroidia;o__Bacteroidales;f__Prevotellaceae;g__Prevotella;s__corporis
ASV01171	toddlers	-0.077966956428008	2	k__Bacteria;p__Actinobacteriota;c__Actinobacteria;o__Bifidobacteriales;f__Bifidobacteriaceae;g__Bifidobacterium;s__dentium
ASV02073	toddlers	-0.076017664891007	2	k__Bacteria;p__Bacteroidota;c__Bacteroidia;o__Bacteroidales;f__Barnesiellaceae;g__Barnesiella;s__intestinihominis
ASV00466	toddlers	-0.074142954504869	1	k__Bacteria;p__Firmicutes;c__Clostridia;o__Lachnospirales;f__Lachnospiraceae;g__Lachnospiraceae_NK4A136_group;s__NA
ASV00393	toddlers	-0.069892553031693	2	k__Bacteria;p__Firmicutes;c__Clostridia;o__Lachnospirales;f__Lachnospiraceae;g__Blautia;s__NA
ASV00209	toddlers	-0.069719911863525	2	k__Bacteria;p__Bacteroidota;c__Bacteroidia;o__Bacteroidales;f__Barnesiellaceae;g__Barnesiella;s__intestinihominis
ASV01054	toddlers	-0.06954464613697	2	k__Bacteria;p__Bacteroidota;c__Bacteroidia;o__Bacteroidales;f__Bacteroidaceae;g__Bacteroides;s__plebeius
ASV02069	toddlers	-0.069440875674484	2	k__Bacteria;p__Desulfobacterota;c__Desulfovibrionia;o__Desulfovibrionales;f__Desulfovibrionaceae;g__Desulfovibrio;s__desulfuricans
ASV01303	toddlers	-0.064236646755696	2	k__Bacteria;p__Actinobacteriota;c__Coriobacteriia;o__Coriobacteriales;f__Eggerthellaceae;g__DNF00809;s__NA
ASV00085	toddlers	-0.062851921272726	1	k__Bacteria;p__Firmicutes;c__Clostridia;o__Lachnospirales;f__Lachnospiraceae;g__Lachnoclostridium;s__NA
ASV03038	toddlers	-0.06224248134396	2	k__Bacteria;p__Firmicutes;c__Clostridia;o__NA;f__NA;g__NA;s__NA
ASV00514	toddlers	-0.057511239395477	2	k__Bacteria;p__Firmicutes;c__Clostridia;o__Oscillospirales;f__Oscillospiraceae;g__UCG-005;s__NA
ASV02214	toddlers	-0.049265063955265	2	k__Bacteria;p__Firmicutes;c__Clostridia;o__Peptostreptococcales-Tissierellales;f__Peptostreptococcales-Tissierellales_fa;g__Ezakiella;s__NA
ASV01434	toddlers	-0.049197682611521	2	k__Bacteria;p__Firmicutes;c__Clostridia;o__Lachnospirales;f__Lachnospiraceae;g__Blautia;s__NA
ASV04019	toddlers	-0.040709263248402	2	k__Bacteria;p__Actinobacteriota;c__Actinobacteria;o__Bifidobacteriales;f__Bifidobacteriaceae;g__Bifidobacterium;s__NA
ASV00814	toddlers	-0.036775386260387	2	k__Bacteria;p__Actinobacteriota;c__Coriobacteriia;o__Coriobacteriales;f__Coriobacteriaceae;g__Enorma;s__massiliensis
ASV02125	toddlers	-0.036454853377714	2	k__Bacteria;p__Firmicutes;c__Clostridia;o__Lachnospirales;f__Defluviitaleaceae;g__Defluviitaleaceae_UCG-011;s__NA
ASV02700	toddlers	-0.035475438931612	2	k__Bacteria;p__Bacteroidota;c__Bacteroidia;o__Bacteroidales;f__Marinifilaceae;g__Odoribacter;s__splanchnicus
ASV01484	toddlers	-0.03501237229381	2	k__Bacteria;p__Firmicutes;c__Clostridia;o__Clostridia_vadinBB60_group;f__NA;g__NA;s__NA
ASV02083	toddlers	-0.031210623030694	2	k__Bacteria;p__Bacteroidota;c__Bacteroidia;o__Bacteroidales;f__Barnesiellaceae;g__Coprobacter;s__fastidiosus
ASV01410	toddlers	-0.030579636131248	2	k__Bacteria;p__Firmicutes;c__Clostridia;o__Oscillospirales;f__Oscillospiraceae;g__Intestinimonas;s__NA
ASV00974	toddlers	-0.026815855701254	2	k__Bacteria;p__Bacteroidota;c__Bacteroidia;o__Bacteroidales;f__Bacteroidaceae;g__Bacteroides;s__NA
ASV00656	toddlers	-0.024178464975896	2	k__Bacteria;p__Firmicutes;c__Clostridia;o__Oscillospirales;f__Butyricicoccaceae;g__Butyricicoccus;s__faecihominis
ASV01115	toddlers	-0.02404286901921	2	k__Bacteria;p__Firmicutes;c__Bacilli;o__RF39;f__NA;g__NA;s__NA
ASV04405	toddlers	-0.023675774321692	1	k__Bacteria;p__Bacteroidota;c__Bacteroidia;o__Bacteroidales;f__Tannerellaceae;g__Parabacteroides;s__distasonis
ASV00879	toddlers	-0.022783559037688	1	k__Bacteria;p__Firmicutes;c__Bacilli;o__Erysipelotrichales;f__Erysipelotrichaceae;g__Holdemania;s__massiliensis
ASV00545	toddlers	-0.02173394748174	2	k__Bacteria;p__Firmicutes;c__Clostridia;o__Clostridia_UCG-014;f__NA;g__NA;s__NA
ASV01656	toddlers	-0.021432381283698	2	k__Bacteria;p__Firmicutes;c__Clostridia;o__Oscillospirales;f__NA;g__NA;s__NA
ASV00298	toddlers	-0.017052669375511	2	k__Bacteria;p__Bacteroidota;c__Bacteroidia;o__Bacteroidales;f__Rikenellaceae;g__Alistipes;s__ihumii
ASV01124	toddlers	-0.014588790066938	2	k__Bacteria;p__Firmicutes;c__Clostridia;o__Lachnospirales;f__Lachnospiraceae;g__Blautia;s__NA
ASV01549	toddlers	-0.014239755490431	2	k__Bacteria;p__Firmicutes;c__Clostridia;o__NA;f__NA;g__NA;s__NA
ASV01648	toddlers	-0.013966715504217	2	k__Bacteria;p__Firmicutes;c__Clostridia;o__Oscillospirales;f__Ruminococcaceae;g__NA;s__NA
ASV01036	toddlers	-0.012178120876681	2	k__Bacteria;p__Bacteroidota;c__Bacteroidia;o__Bacteroidales;f__Bacteroidaceae;g__Bacteroides;s__NA
ASV00289	toddlers	-0.011004350752576	2	k__Bacteria;p__Firmicutes;c__Clostridia;o__Oscillospirales;f__Ruminococcaceae;g__Subdoligranulum;s__variabile
ASV01972	toddlers	-0.007102719109565	2	k__Bacteria;p__Bacteroidota;c__Bacteroidia;o__Bacteroidales;f__Bacteroidaceae;g__Bacteroides;s__NA
ASV00747	toddlers	-0.005382925037659	2	k__Bacteria;p__Firmicutes;c__Clostridia;o__Lachnospirales;f__Lachnospiraceae;g__NA;s__NA
ASV01860	toddlers	-0.004880370451588	2	k__Bacteria;p__Bacteroidota;c__Bacteroidia;o__Bacteroidales;f__Porphyromonadaceae;g__Porphyromonas;s__NA
ASV00881	toddlers	-0.001740311627487	2	k__Bacteria;p__Firmicutes;c__Bacilli;o__Erysipelotrichales;f__Erysipelotrichaceae;g__Merdibacter;s__massiliensis
ASV01706	toddlers	-0.00034804166361	2	k__Bacteria;p__Firmicutes;c__Clostridia;o__Oscillospirales;f__Ruminococcaceae;g__Anaerotruncus;s__colihominis
ASV00142	toddlers	0.000411576634467	2	k__Bacteria;p__Bacteroidota;c__Bacteroidia;o__Bacteroidales;f__Tannerellaceae;g__Parabacteroides;s__distasonis
ASV01002	toddlers	0.002310766037229	2	k__Bacteria;p__Firmicutes;c__Clostridia;o__Lachnospirales;f__Lachnospiraceae;g__Lachnoclostridium;s__NA
ASV00038	toddlers	0.005456888836312	2	k__Bacteria;p__Actinobacteriota;c__Actinobacteria;o__Bifidobacteriales;f__Bifidobacteriaceae;g__Bifidobacterium;s__longum
ASV00186	toddlers	0.016458320743136	2	k__Bacteria;p__Firmicutes;c__Clostridia;o__Lachnospirales;f__Lachnospiraceae;g__Lachnospiraceae_NK4A136_group;s__bacterium_GAM79
ASV00933	toddlers	0.018974422018878	2	k__Bacteria;p__Firmicutes;c__Clostridia;o__Lachnospirales;f__Lachnospiraceae;g__Marvinbryantia;s__NA
ASV00378	toddlers	0.021531246952332	2	k__Bacteria;p__Firmicutes;c__Clostridia;o__Clostridia_UCG-014;f__NA;g__NA;s__NA
ASV00183	toddlers	0.03251510243415	2	k__Bacteria;p__Bacteroidota;c__Bacteroidia;o__Bacteroidales;f__Tannerellaceae;g__Parabacteroides;s__distasonis
ASV00128	toddlers	0.035494912050583	2	k__Bacteria;p__Firmicutes;c__Clostridia;o__Lachnospirales;f__Lachnospiraceae;g__NA;s__NA
ASV00299	toddlers	0.037863560965931	2	k__Bacteria;p__Firmicutes;c__Clostridia;o__Lachnospirales;f__Lachnospiraceae;g__Blautia;s__NA
ASV01503	toddlers	0.048749672451073	2	k__Bacteria;p__Firmicutes;c__Clostridia;o__Oscillospirales;f__Ruminococcaceae;g__NA;s__NA

## Sheet: S6B_16S rRNA correlations
Correlations (r>0.4) between selected ASVs and age groups
ASV	Taxonomy	r (adolescents)	r (adults)	r (toddlers)
ASV00038	k__Bacteria;p__Actinobacteriota;c__Actinobacteria;o__Bifidobacteriales;f__Bifidobacteriaceae;g__Bifidobacterium;s__longum	0	0	0.40562335835007
ASV00055	k__Bacteria;p__Bacteroidota;c__Bacteroidia;o__Bacteroidales;f__Bacteroidaceae;g__Bacteroides;s__coprocola	0	0.451786310766823	0
ASV00075	k__Bacteria;p__Firmicutes;c__Clostridia;o__Oscillospirales;f__Oscillospiraceae;g__UCG-002;s__NA	0	0	-0.471795195709134
ASV00081	k__Bacteria;p__Firmicutes;c__Clostridia;o__Christensenellales;f__Christensenellaceae;g__Christensenellaceae_R-7_group;s__NA	0.517706907407052	0	0
ASV00085	k__Bacteria;p__Firmicutes;c__Clostridia;o__Lachnospirales;f__Lachnospiraceae;g__Lachnoclostridium;s__NA	0	0	0.471130153612785
ASV00093	k__Bacteria;p__Firmicutes;c__Clostridia;o__Oscillospirales;f__Ruminococcaceae;g__Faecalibacterium;s__prausnitzii	0.43090028415486	0	-0.40899343449456
ASV00106	k__Bacteria;p__Firmicutes;c__Clostridia;o__Peptostreptococcales-Tissierellales;f__Peptostreptococcaceae;g__Intestinibacter;s__bartlettii	0	-0.422767394850107	0
ASV00213	k__Bacteria;p__Firmicutes;c__Clostridia;o__Oscillospirales;f__Oscillospiraceae;g__UCG-003;s__NA	0.497634413157513	0	0
ASV00225	k__Bacteria;p__Firmicutes;c__Clostridia;o__Oscillospirales;f__Oscillospiraceae;g__UCG-005;s__NA	0	0	-0.425165335492722
ASV00244	k__Bacteria;p__Proteobacteria;c__Gammaproteobacteria;o__Pasteurellales;f__Pasteurellaceae;g__Haemophilus;s__NA	0	-0.503183724566311	0.649874717434323
ASV00255	k__Bacteria;p__Firmicutes;c__Bacilli;o__Erysipelotrichales;f__Erysipelotrichaceae;g__NA;s__NA	0	-0.477499798644217	0.625610039618636
ASV00415	k__Bacteria;p__Firmicutes;c__Clostridia;o__Oscillospirales;f__Oscillospiraceae;g__NA;s__NA	0	0	-0.445929705205328
ASV00425	k__Bacteria;p__Firmicutes;c__Negativicutes;o__Veillonellales-Selenomonadales;f__Veillonellaceae;g__Veillonella;s__dispar	0	0	0.553937631398975
ASV00501	k__Bacteria;p__Firmicutes;c__Clostridia;o__Oscillospirales;f__Ruminococcaceae;g__Incertae_Sedis;s__NA	0	0.42678995504699	0
ASV00539	k__Bacteria;p__Firmicutes;c__Clostridia;o__Oscillospirales;f__Ruminococcaceae;g__Faecalibacterium;s__prausnitzii	0.43790476684083	0	0
ASV00551	k__Bacteria;p__Firmicutes;c__Clostridia;o__Lachnospirales;f__Lachnospiraceae;g__NA;s__NA	0	0.510118373852555	0
ASV00573	k__Bacteria;p__Actinobacteriota;c__Coriobacteriia;o__Coriobacteriales;f__Eggerthellaceae;g__Gordonibacter;s__pamelaeae	0	-0.443898164173951	0
ASV00599	k__Bacteria;p__Firmicutes;c__Clostridia;o__Lachnospirales;f__Lachnospiraceae;g__NA;s__NA	0.412601817859139	0	0
ASV00614	k__Bacteria;p__Firmicutes;c__Clostridia;o__Peptostreptococcales-Tissierellales;f__Anaerovoracaceae;g__Family_XIII_AD3011_group;s__NA	0.435638487400377	0	0
ASV00689	k__Bacteria;p__Firmicutes;c__Clostridia;o__Christensenellales;f__Christensenellaceae;g__Christensenellaceae_R-7_group;s__NA	0	0.533532024899697	0
ASV00869	k__Bacteria;p__Firmicutes;c__Bacilli;o__Lactobacillales;f__Lactobacillaceae;g__Lactobacillus;s__NA	0.414989746177182	0	0
ASV01065	k__Bacteria;p__Firmicutes;c__Clostridia;o__Oscillospirales;f__Ruminococcaceae;g__DTU089;s__NA	0	0.443931828142812	0
ASV01195	k__Bacteria;p__Firmicutes;c__Clostridia;o__Christensenellales;f__Christensenellaceae;g__Christensenellaceae_R-7_group;s__NA	0.439923622065165	0	0
ASV01503	k__Bacteria;p__Firmicutes;c__Clostridia;o__Oscillospirales;f__Ruminococcaceae;g__NA;s__NA	0	0.465272772488055	0
ASV01726	k__Bacteria;p__Firmicutes;c__Clostridia;o__Lachnospirales;f__Lachnospiraceae;g__Lachnoclostridium;s__NA	0.410769223376236	0	0
ASV01766	k__Bacteria;p__Firmicutes;c__Clostridia;o__Oscillospirales;f__Oscillospiraceae;g__UCG-005;s__NA	0.4438413077762	0	0
ASV01785	k__Bacteria;p__Firmicutes;c__Clostridia;o__Lachnospirales;f__Lachnospiraceae;g__Lachnoclostridium;s__edouardi	0.46396906188029	0	0
ASV01825	k__Bacteria;p__Firmicutes;c__Clostridia;o__Oscillospirales;f__Ruminococcaceae;g__NA;s__NA	0.495106169429847	-0.437489080063305	0
ASV02003	k__Bacteria;p__Firmicutes;c__Clostridia;o__Oscillospirales;f__Ruminococcaceae;g__NA;s__NA	0.503814367286952	-0.458997198339646	0
ASV02069	k__Bacteria;p__Desulfobacterota;c__Desulfovibrionia;o__Desulfovibrionales;f__Desulfovibrionaceae;g__Desulfovibrio;s__desulfuricans	0.408798334177026	-0.417825508168128	0
ASV02193	k__Bacteria;p__Bacteroidota;c__Bacteroidia;o__Bacteroidales;f__Marinifilaceae;g__Butyricimonas;s__NA	0.40810833290613	0	0
ASV02361	k__Bacteria;p__Firmicutes;c__Clostridia;o__Oscillospirales;f__Ruminococcaceae;g__Candidatus_Soleaferrea;s__NA	0.407557224754451	0	0
ASV02472	k__Bacteria;p__Firmicutes;c__Clostridia;o__Lachnospirales;f__Lachnospiraceae;g__Lachnospiraceae_UCG-010;s__NA	0.420822762614564	0	0
ASV04405	k__Bacteria;p__Bacteroidota;c__Bacteroidia;o__Bacteroidales;f__Tannerellaceae;g__Parabacteroides;s__distasonis	0	0	0.515374681161598

## Sheet: S7A_metagenome sPLSDA
Discriminatory TIGRFAMs selected by sPLS-DA
TIGRFAM	GroupContrib	importance	component	IDENTIFIER	DESCRIPTION	SUBROLE NUMBER	CATEGORY/SUBROLE
TIGR00887	adolescents	-0.205004528616993	2	2A0109	phosphate:H+ symporter	143	Transport and binding proteins/Anions
TIGR03679	adolescents	-0.182997535297765	2	arCOG00187	arCOG00187 universal archaeal metal-binding-domain/4Fe-4S-binding-domain containing ABC transporter, ATP-binding protein	NA	NA
TIGR00180	adolescents	-0.15826644641696	2	parB_part	ParB/RepB/Spo0J family partition protein	NA	NA
TIGR03833	adolescents	-0.152091783088657	2	TIGR03833	conserved hypothetical protein	156	Hypothetical proteins/Conserved
TIGR00929	adolescents	-0.150291395808529	2	VirB4_CagE	type IV secretion/conjugal transfer ATPase, VirB4 family	NA	NA
TIGR01345	adolescents	-0.145290508144585	4	malate_syn_G	malate synthase G	120	Energy metabolism/TCA cycle
TIGR03011	adolescents	-0.142440592443824	4	sulf_tusB_dsrH	sulfur relay protein TusB/DsrH	168	Protein synthesis/tRNA and rRNA base modification
TIGR00358	adolescents	-0.140567367311082	4	3_prime_RNase	VacB and RNase II family 3'-5' exoribonucleases	134	Transcription/Degradation of RNA
TIGR02103	adolescents	-0.135883992355642	4	pullul_strch	alpha-1,6-glucosidases, pullulanase-type	105	Energy metabolism/Biosynthesis and degradation of polysaccharides
TIGR02447	adolescents	-0.135721245603892	4	yiiD_Cterm	putative thioesterase domain	NA	NA
TIGR01799	adolescents	-0.12815265402058	2	CM_T	chorismate mutase	70	Amino acid biosynthesis/Aromatic amino acid family
TIGR04504	adolescents	-0.119076834750594	2	SDR_subfam_2	SDR family mycofactocin-dependent oxidoreductase	703	Unknown function/Enzymes of unknown specificity
TIGR01298	adolescents	-0.118895784400022	1	RNaseT	ribonuclease T	166	Transcription/RNA processing
TIGR04528	adolescents	-0.117064982229914	2	acido_non_PQQ	acido-empty-quinoprotein group A	NA	NA
TIGR01711	adolescents	-0.111735870895345	4	gspJ	type II secretion system protein J	NA	NA
TIGR00675	adolescents	-0.104966540843103	2	dcm	DNA (cytosine-5-)-methyltransferase	132	DNA metabolism/DNA replication, recombination, and repair
TIGR04534	adolescents	-0.10200499516868	2	ELWxxDGT_rpt	ELWxxDGT repeat	NA	NA
TIGR00314	adolescents	-0.101933059242244	2	cdhA	CO dehydrogenase/acetyl-CoA synthase complex, epsilon subunit	180	Energy metabolism/Chemoautotrophy
TIGR03945	adolescents	-0.101327257771787	2	PLP_SbnA_fam	2,3-diaminopropionate biosynthesis protein SbnA	706	Cellular processes/Biosynthesis of natural products
TIGR01551	adolescents	-0.100775605629885	4	major_capsid_P2	phage major capsid protein, P2 family	152	Mobile and extrachromosomal element functions/Prophage functions
TIGR02320	adolescents	-0.099471000918849	3	PEP_mutase	phosphoenolpyruvate mutase	NA	NA
TIGR01671	adolescents	-0.096502806560648	2	phage_TIGR01671	phage conserved hypothetical protein TIGR01671	152|156	Mobile and extrachromosomal element functions/Prophage functions|Hypothetical proteins/Conserved
TIGR02767	adolescents	-0.096157492884265	2	TraG-Ti	Ti-type conjugative transfer system protein TraG	NA	NA
TIGR04355	adolescents	-0.094621364009168	2	HprK_rel_B	HprK-related kinase B	NA	NA
TIGR03945	adolescents	-0.092570095622662	4	PLP_SbnA_fam	2,3-diaminopropionate biosynthesis protein SbnA	706	Cellular processes/Biosynthesis of natural products
TIGR03412	adolescents	-0.090143520956061	4	iscX_yfhJ	FeS assembly protein IscX	76	Biosynthesis of cofactors, prosthetic groups, and carriers/Other
TIGR01880	adolescents	-0.089864987679408	3	Ac-peptdase-euk	N-acyl-L-amino-acid amidohydrolase	NA	NA
TIGR03198	adolescents	-0.08930629239131	2	pucE	xanthine dehydrogenase E subunit	NA	NA
TIGR01534	adolescents	-0.087730470315829	2	GAPDH-I	glyceraldehyde-3-phosphate dehydrogenase, type I	116	Energy metabolism/Glycolysis/gluconeogenesis
TIGR02230	adolescents	-0.087164346541746	2	ATPase_gene1	putative F0F1-ATPase subunit	111	Energy metabolism/ATP-proton motive force interconversion
TIGR03000	adolescents	-0.084986778823171	2	plancto_dom_1	Planctomycetes uncharacterized domain TIGR03000	NA	NA
TIGR01713	adolescents	-0.082923972186479	2	typeII_sec_gspC	type II secretion system protein C	97	Protein fate/Protein and peptide secretion and trafficking
TIGR02298	adolescents	-0.082304064870244	4	HpaD_Fe	3,4-dihydroxyphenylacetate 2,3-dioxygenase	NA	NA
TIGR02222	adolescents	-0.081961003121108	2	chap_CsaA	export-related chaperone protein CsaA	95|97	Protein fate/Protein folding and stabilization|Protein fate/Protein and peptide secretion and trafficking
TIGR03565	adolescents	-0.081602426880999	4	alk_sulf_monoox	alkanesulfonate monooxygenase, FMNH(2)-dependent	106	Central intermediary metabolism/Sulfur metabolism
TIGR00524	adolescents	-0.081566929496773	2	eIF-2B_rel	eIF-2B alpha/beta/delta-related uncharacterized proteins	157	Unknown function/General
TIGR03421	adolescents	-0.081444793058428	4	FeS_CyaY	iron donor protein CyaY	76	Biosynthesis of cofactors, prosthetic groups, and carriers/Other
TIGR01430	adolescents	-0.080358385987068	2	aden_deam	adenosine deaminase	NA	NA
TIGR02912	adolescents	-0.080295538134322	4	sulfite_red_C	sulfite reductase, subunit C	106	Central intermediary metabolism/Sulfur metabolism
TIGR03600	adolescents	-0.079959479682527	2	phage_DnaB	phage replicative helicase, DnaB family	152	Mobile and extrachromosomal element functions/Prophage functions
TIGR04004	adolescents	-0.079346575480182	1	WcaM	colanic acid biosynthesis protein WcaM	NA	NA
TIGR04180	adolescents	-0.077855437389207	2	EDH_00030	NAD dependent epimerase/dehydratase, LLPSF_EDH_00030 family	NA	NA
TIGR02156	adolescents	-0.073690651864212	4	PA_CoA_Oxy1	phenylacetate-CoA oxygenase, PaaG subunit	184	Energy metabolism/Other
TIGR00014	adolescents	-0.072066979043449	4	arsC	arsenate reductase (glutaredoxin)	96	Cellular processes/Detoxification
TIGR01460	adolescents	-0.072026319654665	2	HAD-SF-IIA	HAD hydrolase, family IIA	703	Unknown function/Enzymes of unknown specificity
TIGR03098	adolescents	-0.071392893019265	2	ligase_PEP_1	acyl-CoA ligase (AMP-forming), exosortase A-associated	NA	NA
TIGR02967	adolescents	-0.070890989939054	2	guan_deamin	guanine deaminase	122	Purines, pyrimidines, nucleosides, and nucleotides/Other
TIGR03590	adolescents	-0.069019227931415	3	PseG	UDP-2,4-diacetamido-2,4,6-trideoxy-beta-L-altropyranose hydrolase	NA	NA
TIGR01433	adolescents	-0.069002987444825	4	CyoA	ubiquinol oxidase, subunit II	112	Energy metabolism/Electron transport
TIGR01042	adolescents	-0.068861931321984	3	V-ATPase_V1_A	V-type ATPase, A subunit	145	Transport and binding proteins/Cations and iron carrying compounds
TIGR02051	adolescents	-0.068018959212181	2	MerR	Hg(II)-responsive transcriptional regulator	96|261	Cellular processes/Detoxification|Regulatory functions/DNA interactions
TIGR03735	adolescents	-0.067636982407925	2	PRTRC_A	PRTRC system protein A	NA	NA
TIGR04057	adolescents	-0.067627216030681	2	SusC_RagA_signa	TonB-dependent outer membrane receptor, SusC/RagA subfamily, signature region	NA	NA
TIGR01026	adolescents	-0.067477569671141	4	fliI_yscN	ATPase, FliI/YscN family	111	Energy metabolism/ATP-proton motive force interconversion
TIGR00449	adolescents	-0.06714094128502	2	tgt_general	tRNA-guanine family transglycosylase	168	Protein synthesis/tRNA and rRNA base modification
TIGR02447	adolescents	-0.067108808302682	2	yiiD_Cterm	putative thioesterase domain	NA	NA
TIGR02358	adolescents	-0.066937255985626	2	thia_cytX	putative hydroxymethylpyrimidine transporter CytX	146|162	Transport and binding proteins/Nucleosides, purines and pyrimidines|Biosynthesis of cofactors, prosthetic groups, and carriers/Thiamine
TIGR01870	adolescents	-0.066884935596578	2	cas_TM1810_Csm2	CRISPR type III-A/MTUBE-associated protein Csm2	719	NA
TIGR01439	adolescents	-0.066740985566801	2	lp_hng_hel_AbrB	transcriptional regulator, AbrB family	261	Regulatory functions/DNA interactions
TIGR04384	adolescents	-0.065454278612616	2	putr_carbamoyl	putrescine carbamoyltransferase	109	Energy metabolism/Amino acids and amines
TIGR01444	adolescents	-0.064151469813548	2	fkbM_fam	methyltransferase, FkbM family	NA	NA
TIGR02292	adolescents	-0.063650727847066	4	ygfB_yecA	yecA family protein	157	Unknown function/General
TIGR01469	adolescents	-0.063609163254436	4	cobA_cysG_Cterm	uroporphyrinogen-III C-methyltransferase	79	Biosynthesis of cofactors, prosthetic groups, and carriers/Heme, porphyrin, and cobalamin
TIGR01620	adolescents	-0.060846090232294	1	hyp_HI0043	TIGR01620 family protein	NA	NA
TIGR03604	adolescents	-0.060180950233088	2	TOMM_cyclo_SagD	thiazole/oxazole-forming peptide maturase, SagD family component	NA	NA
TIGR01968	adolescents	-0.058584769947626	2	minD_bact	septum site-determining protein MinD	93	Cellular processes/Cell division
TIGR00434	adolescents	-0.057209881965552	2	cysH	phosophoadenylyl-sulfate reductase	106	Central intermediary metabolism/Sulfur metabolism
TIGR02228	adolescents	-0.056611053893402	2	sigpep_I_arch	signal peptidase I	NA	NA
TIGR02057	adolescents	-0.055692765779667	4	PAPS_reductase	phosphoadenosine phosphosulfate reductase	106	Central intermediary metabolism/Sulfur metabolism
TIGR00181	adolescents	-0.055390375345828	2	pepF	oligoendopeptidase F	138	Protein fate/Degradation of proteins, peptides, and glycopeptides
TIGR02149	adolescents	-0.054660779473784	2	glgA_Coryne	glycogen synthase, Corynebacterium family	105	Energy metabolism/Biosynthesis and degradation of polysaccharides
TIGR02788	adolescents	-0.053745856346223	2	VirB11	P-type DNA transfer ATPase VirB11	NA	NA
TIGR01664	adolescents	-0.053263402112104	2	DNA-3'-Pase	DNA 3'-phosphatase	NA	NA
TIGR01307	adolescents	-0.052934815031774	2	pgm_bpd_ind	phosphoglycerate mutase (2,3-diphosphoglycerate-independent)	116	Energy metabolism/Glycolysis/gluconeogenesis
TIGR03785	adolescents	-0.052421604910446	4	marine_sort_HK	proteobacterial dedicated sortase system histidine kinase	NA	NA
TIGR02332	adolescents	-0.051301578608477	4	HpaX	4-hydroxyphenylacetate permease	NA	NA
TIGR02661	adolescents	-0.051113952556052	3	MauD	methylamine dehydrogenase accessory protein MauD	95|109	Protein fate/Protein folding and stabilization|Energy metabolism/Amino acids and amines
TIGR00807	adolescents	-0.050861444153777	4	malonate_madL	malonate transporter, MadL subunit	144	Transport and binding proteins/Carbohydrates, organic alcohols, and acids
TIGR04149	adolescents	-0.050558058931124	4	GG_sam_targ_CFB	natural product precursor, GG-Bacteroidales family	706	Cellular processes/Biosynthesis of natural products
TIGR02022	adolescents	-0.048847290147617	2	hutF	formiminoglutamate deiminase	109	Energy metabolism/Amino acids and amines
TIGR02050	adolescents	-0.048772748324202	1	gshA_cyan_rel	carboxylate-amine ligase, YbdK family	NA	NA
TIGR02144	adolescents	-0.048396186373986	2	LysX_arch	lysine biosynthesis enzyme LysX	NA	NA
TIGR03399	adolescents	-0.04829721977147	4	RNA_3prim_cycl	RNA 3'-phosphate cyclase	166	Transcription/RNA processing
TIGR00876	adolescents	-0.04803282452331	1	tal_mycobact	transaldolase	117	Energy metabolism/Pentose phosphate pathway
TIGR03120	adolescents	-0.047703580816462	2	one_C_mch	methenyltetrahydromethanopterin cyclohydrolase	698	Central intermediary metabolism/One-carbon metabolism
TIGR00790	adolescents	-0.046998860892925	2	fnt	formate/nitrite transporter	143	Transport and binding proteins/Anions
TIGR03242	adolescents	-0.046613485340344	4	arg_catab_astE	succinylglutamate desuccinylase	109	Energy metabolism/Amino acids and amines
TIGR01899	adolescents	-0.046488764517849	2	cas_TM1807_csm5	CRISPR type III-A/MTUBE-associated RAMP protein Csm5	719	NA
TIGR02551	adolescents	-0.046149989945665	2	SpaO_YscQ	type III secretion apparatus protein, YscQ/HrcQ family	97|187	Protein fate/Protein and peptide secretion and trafficking|Cellular processes/Pathogenesis
TIGR01632	adolescents	-0.046060209604468	2	L11_bact	ribosomal protein uL11	158	Protein synthesis/Ribosomal proteins: synthesis and modification
TIGR04502	adolescents	-0.045629160104525	2	microcomp_EutL	microcompartment protein EutL	NA	NA
TIGR01042	adolescents	-0.045196818655034	2	V-ATPase_V1_A	V-type ATPase, A subunit	145	Transport and binding proteins/Cations and iron carrying compounds
TIGR03317	adolescents	-0.044065545385748	4	ygfZ_signature	folate-binding protein YgfZ	76	Biosynthesis of cofactors, prosthetic groups, and carriers/Other
TIGR00547	adolescents	-0.043827174978751	4	lolA	outer membrane lipoprotein carrier protein LolA	97	Protein fate/Protein and peptide secretion and trafficking
TIGR01430	adolescents	-0.043242030616641	4	aden_deam	adenosine deaminase	NA	NA
TIGR01000	adolescents	-0.04274194174603	2	bacteriocin_acc	bacteriocin secretion accessory protein	147	Transport and binding proteins/Other
TIGR03813	adolescents	-0.040718853968398	2	put_Glu_GABA_T	putative glutamate/gamma-aminobutyrate antiporter	NA	NA
TIGR01547	adolescents	-0.03867380220518	2	phage_term_2	phage terminase, large subunit, PBSX family	152	Mobile and extrachromosomal element functions/Prophage functions
TIGR00442	adolescents	-0.037664046596376	2	hisS	histidine--tRNA ligase	137	Protein synthesis/tRNA aminoacylation
TIGR02256	adolescents	-0.036804734329222	2	ICE_VC0181	conserved hypothetical protein	NA	NA
TIGR01021	adolescents	-0.036451624574536	2	rpsE_bact	ribosomal protein uS5	158	Protein synthesis/Ribosomal proteins: synthesis and modification
TIGR00778	adolescents	-0.036348148689541	2	ahpD_dom	alkylhydroperoxidase AhpD family core domain	157	Unknown function/General
TIGR03699	adolescents	-0.036268224037637	2	menaquin_MqnC	dehypoxanthine futalosine cyclase	81	Biosynthesis of cofactors, prosthetic groups, and carriers/Menaquinone and ubiquinone
TIGR00575	adolescents	-0.035904992065578	2	dnlj	DNA ligase, NAD-dependent	132	DNA metabolism/DNA replication, recombination, and repair
TIGR02803	adolescents	-0.035308158331189	4	ExbD_1	TonB system transport protein ExbD	NA	NA
TIGR02525	adolescents	-0.035195567915168	4	plasmid_TraJ	plasmid transfer ATPase TraJ	186	Mobile and extrachromosomal element functions/Plasmid functions
TIGR04132	adolescents	-0.034531125585945	2	intra_fol_E_lig	putative folate metabolism gamma-glutamate ligase	NA	NA
TIGR03814	adolescents	-0.034473335221074	2	Gln_ase	glutaminase A	109	Energy metabolism/Amino acids and amines
TIGR03185	adolescents	-0.033049647494524	2	DNA_S_dndD	DNA sulfur modification protein DndD	183	DNA metabolism/Restriction/modification
TIGR01289	adolescents	-0.032828863338153	4	LPOR	light-dependent protochlorophyllide reductase	191	Biosynthesis of cofactors, prosthetic groups, and carriers/Chlorophyll and bacteriochlorphyll
TIGR01227	adolescents	-0.032375819847887	2	hutG	formimidoylglutamase	109	Energy metabolism/Amino acids and amines
TIGR03820	adolescents	-0.032199824150144	2	lys_2_3_AblA	lysine-2,3-aminomutase	NA	NA
TIGR03018	adolescents	-0.032179274319538	2	pepcterm_TyrKin	exopolysaccharide/PEP-CTERM locus tyrosine autokinase	NA	NA
TIGR01194	adolescents	-0.032105113650608	2	cyc_pep_trnsptr	cyclic peptide transporter	142|147	Transport and binding proteins/Amino acids, peptides and amines|Transport and binding proteins/Other
TIGR01600	adolescents	-0.031675354439378	4	phage_tail_L	phage minor tail protein L	152	Mobile and extrachromosomal element functions/Prophage functions
TIGR02510	adolescents	-0.030488314750257	4	NrdE-prime	ribonucleoside-diphosphate reductase, alpha chain	123	Purines, pyrimidines, nucleosides, and nucleotides/2'-Deoxyribonucleotide metabolism
TIGR01608	adolescents	-0.030245621231302	3	citD	citrate lyase acyl carrier protein	114	Energy metabolism/Fermentation
TIGR01312	adolescents	-0.030035538008886	2	XylB	xylulokinase	119	Energy metabolism/Sugars
TIGR00971	adolescents	-0.029065752872606	4	3a0106s03	sulfate ABC transporter, sulfate-binding protein	143	Transport and binding proteins/Anions
TIGR01013	adolescents	-0.027229778597085	4	2a58	sodium-dependent inorganic phosphate (Pi) transporter	145	Transport and binding proteins/Cations and iron carrying compounds
TIGR01000	adolescents	-0.027079280121517	3	bacteriocin_acc	bacteriocin secretion accessory protein	147	Transport and binding proteins/Other
TIGR00826	adolescents	-0.027041558192509	2	EIIB_glc	PTS system, glucose-like IIB component	144|700	Transport and binding proteins/Carbohydrates, organic alcohols, and acids|Signal transduction/PTS
TIGR04543	adolescents	-0.026921783406023	2	ketoArg_3Met	2-ketoarginine methyltransferase	NA	NA
TIGR01545	adolescents	-0.026239857041286	4	YfhB_g-proteo	HAD hydrolase, family IF	NA	NA
TIGR02139	adolescents	-0.024533586633768	2	permease_CysT	sulfate ABC transporter, permease protein CysT	143	Transport and binding proteins/Anions
TIGR03576	adolescents	-0.024217008047465	2	pyridox_MJ0158	pyridoxal phosphate enzyme, MJ0158 family	703	Unknown function/Enzymes of unknown specificity
TIGR00220	adolescents	-0.023972432573235	2	mscL	large conductance mechanosensitive channel protein	149	Cellular processes/Adaptations to atypical conditions
TIGR01393	adolescents	-0.023576350869807	2	lepA	elongation factor 4	157	Unknown function/General
TIGR00232	adolescents	-0.022443142438327	2	tktlase_bact	transketolase	117	Energy metabolism/Pentose phosphate pathway
TIGR01588	adolescents	-0.022312001278815	3	citE	citrate (pro-3S)-lyase, beta subunit	114	Energy metabolism/Fermentation
TIGR01100	adolescents	-0.022306534725601	2	V_ATP_synt_C	V-type ATPase, C subunit	145	Transport and binding proteins/Cations and iron carrying compounds
TIGR03707	adolescents	-0.022071924694624	4	PPK2_P_aer	polyphosphate kinase 2	103	Central intermediary metabolism/Phosphorus compounds
TIGR03556	adolescents	-0.021425343866009	1	photolyase_8HDF	deoxyribodipyrimidine photo-lyase, 8-HDF type	132	DNA metabolism/DNA replication, recombination, and repair
TIGR01408	adolescents	-0.021406833622002	2	Ube1	ubiquitin-activating enzyme E1	NA	NA
TIGR03130	adolescents	-0.020838024707205	4	malonate_delta	malonate decarboxylase acyl carrier protein	NA	NA
TIGR02262	adolescents	-0.019734319855914	2	benz_CoA_lig	benzoate-CoA ligase family	NA	NA
TIGR00645	adolescents	-0.019693790543419	4	HI0507	TIGR00645 family protein	156	Hypothetical proteins/Conserved
TIGR01541	adolescents	-0.019635938522104	4	tape_meas_lam_C	phage tail tape measure protein, lambda family	152	Mobile and extrachromosomal element functions/Prophage functions
TIGR01788	adolescents	-0.018656141307735	2	Glu-decarb-GAD	glutamate decarboxylase	NA	NA
TIGR01903	adolescents	-0.018604217985832	2	cas5_csm4	CRISPR type III-A/MTUBE-associated RAMP protein Csm4	719	NA
TIGR03297	adolescents	-0.017210599897616	3	Ppyr-DeCO2ase	phosphonopyruvate decarboxylase	NA	NA
TIGR01285	adolescents	-0.017149105889619	2	nifN	nitrogenase molybdenum-iron cofactor biosynthesis protein NifN	76|179	Biosynthesis of cofactors, prosthetic groups, and carriers/Other|Central intermediary metabolism/Nitrogen fixation
TIGR00459	adolescents	-0.01705820773806	2	aspS_bact	aspartate--tRNA ligase	137	Protein synthesis/tRNA aminoacylation
TIGR00441	adolescents	-0.016652229443407	4	gmhA	phosphoheptose isomerase	90	Cell envelope/Biosynthesis and degradation of surface polysaccharides and lipopolysaccharides
TIGR01428	adolescents	-0.016511259941197	2	HAD_type_II	haloacid dehalogenase, type II	NA	NA
TIGR00743	adolescents	-0.01618690822952	1	TIGR00743	conserved hypothetical protein	156	Hypothetical proteins/Conserved
TIGR00094	adolescents	-0.015996122546854	4	tRNA_TruD_broad	tRNA pseudouridine synthase, TruD family	168	Protein synthesis/tRNA and rRNA base modification
TIGR00447	adolescents	-0.015876716329811	2	pth	aminoacyl-tRNA hydrolase	136	Protein synthesis/Other
TIGR03538	adolescents	-0.015792499585405	2	DapC_gpp	succinyldiaminopimelate transaminase	NA	NA
TIGR01202	adolescents	-0.015543204381142	4	bchC	chlorophyll synthesis pathway protein BchC	191	Biosynthesis of cofactors, prosthetic groups, and carriers/Chlorophyll and bacteriochlorphyll
TIGR01749	adolescents	-0.015371856016413	1	fabA	beta-hydroxyacyl-(acyl-carrier-protein) dehydratase FabA	176	Fatty acid and phospholipid metabolism/Biosynthesis
TIGR02320	adolescents	-0.014948961479499	2	PEP_mutase	phosphoenolpyruvate mutase	NA	NA
TIGR00527	adolescents	-0.014833479204328	2	gcvH	glycine cleavage system H protein	109	Energy metabolism/Amino acids and amines
TIGR02341	adolescents	-0.014689290466011	2	chap_CCT_beta	T-complex protein 1, beta subunit	NA	NA
TIGR02317	adolescents	-0.014283820969882	4	prpB	methylisocitrate lyase	NA	NA
TIGR03654	adolescents	-0.014101792739565	2	L6_bact	ribosomal protein uL6	158	Protein synthesis/Ribosomal proteins: synthesis and modification
TIGR01935	adolescents	-0.013296473905647	2	NOT-MenG	RraA family	157	Unknown function/General
TIGR02378	adolescents	-0.013213404322861	1	nirD_assim_sml	nitrite reductase [NAD(P)H], small subunit	160	Central intermediary metabolism/Nitrogen metabolism
TIGR01355	adolescents	-0.013134710568271	4	cyt_deam_dimer	cytidine deaminase	127	Purines, pyrimidines, nucleosides, and nucleotides/Salvage of nucleosides and nucleotides
TIGR03022	adolescents	-0.01302211888322	3	WbaP_sugtrans	undecaprenyl-phosphate galactose phosphotransferase WbaP	NA	NA
TIGR03664	adolescents	-0.012981340157926	2	fut_nucase	futalosine hydrolase	NA	NA
TIGR02975	adolescents	-0.011837971713555	4	phageshock_pspG	phage shock protein G	149	Cellular processes/Adaptations to atypical conditions
TIGR04516	adolescents	-0.011837971713555	4	glycosyl_450act	glycosyltransferase, activator-dependent family	NA	NA
TIGR01232	adolescents	-0.011397954444104	2	lacD	tagatose 1,6-diphosphate aldolase	105	Energy metabolism/Biosynthesis and degradation of polysaccharides
TIGR00347	adolescents	-0.011229487311333	4	bioD	dethiobiotin synthase	77	Biosynthesis of cofactors, prosthetic groups, and carriers/Biotin
TIGR02246	adolescents	-0.011085608867263	4	TIGR02246	conserved hypothetical protein	NA	NA
TIGR00309	adolescents	-0.010732043145139	2	V_ATPase_subD	V-type ATPase, D subunit	145	Transport and binding proteins/Cations and iron carrying compounds
TIGR00316	adolescents	-0.010531031558908	2	cdhC	CO dehydrogenase/CO-methylating acetyl-CoA synthase complex, beta subunit	180	Energy metabolism/Chemoautotrophy
TIGR01257	adolescents	-0.010519499727261	2	rim_protein	rim ABC transporter	147	Transport and binding proteins/Other
TIGR02249	adolescents	-0.010016321852515	2	integrase_gron	integron integrase	132|708	DNA metabolism/DNA replication, recombination, and repair|Mobile and extrachromosomal element functions/Other
TIGR01584	adolescents	-0.00995576257235	3	citF	citrate lyase, alpha subunit	114	Energy metabolism/Fermentation
TIGR00930	adolescents	-0.009805868116941	2	2a30	K-Cl cotransporter	147	Transport and binding proteins/Other
TIGR03972	adolescents	-0.009805868116941	2	rSAM_TYW1	wyosine biosynthesis protein TYW1	168	Protein synthesis/tRNA and rRNA base modification
TIGR00337	adolescents	-0.009407112657697	2	PyrG	CTP synthase	126	Purines, pyrimidines, nucleosides, and nucleotides/Pyrimidine ribonucleotide biosynthesis
TIGR04207	adolescents	-0.008066255842741	2	halo_sig_pep	surface glycoprotein signal peptide	NA	NA
TIGR02949	adolescents	-0.007438624437824	3	anti_SigH_actin	anti-sigma factor, TIGR02949 family	165	Transcription/Transcription factors
TIGR03114	adolescents	-0.007009566654391	2	cas8u_csf1	CRISPR type AFERR-associated protein Csf1	719	NA
TIGR03115	adolescents	-0.006982089465366	2	cas7_csf2	CRISPR type IV/AFERR-associated protein Csf2	719	NA
TIGR03116	adolescents	-0.006951664063522	2	cas5_csf3	CRISPR type IV/AFERR-associated protein Csf3	719	NA
TIGR00408	adolescents	-0.006405547883092	2	proS_fam_I	proline--tRNA ligase	137	Protein synthesis/tRNA aminoacylation
TIGR00425	adolescents	-0.005744932052234	2	CBF5	putative rRNA pseudouridine synthase	168	Protein synthesis/tRNA and rRNA base modification
TIGR02328	adolescents	-0.005041023317819	2	TIGR02328	conserved hypothetical protein	156	Hypothetical proteins/Conserved
TIGR03792	adolescents	-0.004880457388263	2	TIGR03792	uncharacterized cyanobacterial protein, TIGR03792 family	157	Unknown function/General
TIGR01055	adolescents	-0.004867625322442	3	parE_Gneg	DNA topoisomerase IV, B subunit	132	DNA metabolism/DNA replication, recombination, and repair
TIGR02797	adolescents	-0.004587249367538	1	exbB	tonB-system energizer ExbB	145	Transport and binding proteins/Cations and iron carrying compounds
TIGR01077	adolescents	-0.004058858994452	2	L13_A_E	ribosomal protein uL13	158	Protein synthesis/Ribosomal proteins: synthesis and modification
TIGR00490	adolescents	-0.003807683606944	2	aEF-2	translation elongation factor aEF-2	169	Protein synthesis/Translation factors
TIGR00840	adolescents	-0.003541751809406	3	b_cpa1	sodium/hydrogen exchanger 3	145	Transport and binding proteins/Cations and iron carrying compounds
TIGR04350	adolescents	-0.00330428131288	2	C_S_lyase_PatB	putative C-S lyase	NA	NA
TIGR04154	adolescents	-0.002651223935324	2	archaeo_STT3	oligosaccharyl transferase, archaeosortase A system-associated	NA	NA
TIGR01512	adolescents	-0.001984028280205	2	ATPase-IB2_Cd	cadmium-translocating P-type ATPase	145	Transport and binding proteins/Cations and iron carrying compounds
TIGR00702	adolescents	-0.001731968541595	4	TIGR00702	YcaO-type kinase domain	156	Hypothetical proteins/Conserved
TIGR01137	adolescents	-0.00164722782893	2	cysta_beta	cystathionine beta-synthase	75	Amino acid biosynthesis/Serine family
TIGR01392	adolescents	-0.001471281671723	2	homoserO_Ac_trn	homoserine O-acetyltransferase	71	Amino acid biosynthesis/Aspartate family
TIGR00696	adolescents	-0.000846168278256	3	wecG_tagA_cpsF	glycosyltransferase, WecB/TagA/CpsF family	90	Cell envelope/Biosynthesis and degradation of surface polysaccharides and lipopolysaccharides
TIGR02006	adolescents	-0.000605531925708	3	IscS	cysteine desulfurase IscS	76|168	Biosynthesis of cofactors, prosthetic groups, and carriers/Other|Protein synthesis/tRNA and rRNA base modification
TIGR02013	adolescents	-0.000542695571034	2	rpoB	DNA-directed RNA polymerase, beta subunit	135	Transcription/DNA-dependent RNA polymerase
TIGR02621	adolescents	0.000372500968323	3	cas3_GSU0051	CRISPR-associated helicase Cas3, subtype Dpsyc	719	NA
TIGR00257	adolescents	0.000676157698047	3	IMPACT_YIGZ	uncharacterized protein, YigZ family	157	Unknown function/General
TIGR00408	adolescents	0.000757453250951	1	proS_fam_I	proline--tRNA ligase	137	Protein synthesis/tRNA aminoacylation
TIGR01120	adolescents	0.000927100456114	1	rpiB	ribose 5-phosphate isomerase B	117	Energy metabolism/Pentose phosphate pathway
TIGR00484	adolescents	0.000980322643704	3	EF-G	translation elongation factor G	169	Protein synthesis/Translation factors
TIGR01017	adolescents	0.001322018816903	3	rpsD_bact	ribosomal protein uS4	158	Protein synthesis/Ribosomal proteins: synthesis and modification
TIGR01534	adolescents	0.001597456985921	4	GAPDH-I	glyceraldehyde-3-phosphate dehydrogenase, type I	116	Energy metabolism/Glycolysis/gluconeogenesis
TIGR00181	adolescents	0.001908402300823	1	pepF	oligoendopeptidase F	138	Protein fate/Degradation of proteins, peptides, and glycopeptides
TIGR03216	adolescents	0.002181121884989	3	OH_muco_semi_DH	2-hydroxymuconic semialdehyde dehydrogenase	184	Energy metabolism/Other
TIGR03599	adolescents	0.002244531763481	4	YloV	DAK2 domain fusion protein YloV	NA	NA
TIGR01082	adolescents	0.002822899894156	4	murC	UDP-N-acetylmuramate--L-alanine ligase	89	Cell envelope/Biosynthesis and degradation of murein sacculus and peptidoglycan
TIGR01951	adolescents	0.003042493413947	4	nusB	transcription antitermination factor NusB	165	Transcription/Transcription factors
TIGR03402	adolescents	0.003108840969496	4	FeS_nifS	cysteine desulfurase NifS	NA	NA
TIGR03283	adolescents	0.00347712575328	3	thy_syn_methano	thymidylate synthase, methanogen type	123	Purines, pyrimidines, nucleosides, and nucleotides/2'-Deoxyribonucleotide metabolism
TIGR01979	adolescents	0.004305924489147	4	sufS	cysteine desulfurase, SufS family	76	Biosynthesis of cofactors, prosthetic groups, and carriers/Other
TIGR02013	adolescents	0.004768020544138	3	rpoB	DNA-directed RNA polymerase, beta subunit	135	Transcription/DNA-dependent RNA polymerase
TIGR03546	adolescents	0.004953936412341	3	TIGR03546	TIGR03546 family protein	NA	NA
TIGR02088	adolescents	0.005103157899337	1	LEU3_arch	isopropylmalate/isohomocitrate dehydrogenases	NA	NA
TIGR01024	adolescents	0.005512941877275	3	rplS_bact	ribosomal protein bL19	158	Protein synthesis/Ribosomal proteins: synthesis and modification
TIGR00615	adolescents	0.006069326990756	4	recR	recombination protein RecR	132	DNA metabolism/DNA replication, recombination, and repair
TIGR01178	adolescents	0.007089804994971	4	ade	adenine deaminase	127	Purines, pyrimidines, nucleosides, and nucleotides/Salvage of nucleosides and nucleotides
TIGR00060	adolescents	0.007472720020794	4	L18_bact	ribosomal protein uL18	158	Protein synthesis/Ribosomal proteins: synthesis and modification
TIGR03599	adolescents	0.007627288650453	1	YloV	DAK2 domain fusion protein YloV	NA	NA
TIGR02870	adolescents	0.008259007490517	4	spore_II_D	stage II sporulation protein D	705	Cellular processes/Sporulation and germination
TIGR00269	adolescents	0.00839954441337	1	TIGR00269	TIGR00269 family protein	156	Hypothetical proteins/Conserved
TIGR03064	adolescents	0.008734819772591	4	sortase_srtB	sortase, SrtB family	88|97	Cell envelope/Other|Protein fate/Protein and peptide secretion and trafficking
TIGR02021	adolescents	0.008807373550759	4	BchM-ChlM	magnesium protoporphyrin O-methyltransferase	191	Biosynthesis of cofactors, prosthetic groups, and carriers/Chlorophyll and bacteriochlorphyll
TIGR02436	adolescents	0.008863864109601	1	TIGR02436	four helix bundle protein	NA	NA
TIGR01512	adolescents	0.008880735747071	1	ATPase-IB2_Cd	cadmium-translocating P-type ATPase	145	Transport and binding proteins/Cations and iron carrying compounds
TIGR01837	adolescents	0.009133239206516	3	PHA_granule_1	poly(hydroxyalkanoate) granule-associated protein	176	Fatty acid and phospholipid metabolism/Biosynthesis
TIGR02276	adolescents	0.009729265574074	1	beta_rpt_yvtn	40-residue YVTN family beta-propeller repeat	NA	NA
TIGR00963	adolescents	0.010073858600134	4	secA	preprotein translocase, SecA subunit	97	Protein fate/Protein and peptide secretion and trafficking
TIGR01063	adolescents	0.010329726473513	4	gyrA	DNA gyrase, A subunit	132	DNA metabolism/DNA replication, recombination, and repair
TIGR00644	adolescents	0.010368705677119	1	recJ	single-stranded-DNA-specific exonuclease RecJ	132	DNA metabolism/DNA replication, recombination, and repair
TIGR02965	adolescents	0.011011620449287	1	xanthine_xdhB	xanthine dehydrogenase, molybdopterin binding subunit	122	Purines, pyrimidines, nucleosides, and nucleotides/Other
TIGR03960	adolescents	0.011042217227652	4	rSAM_fuse_unch	radical SAM family uncharacterized protein	703	Unknown function/Enzymes of unknown specificity
TIGR00594	adolescents	0.011350530922346	1	polc	DNA polymerase III, alpha subunit	132	DNA metabolism/DNA replication, recombination, and repair
TIGR00057	adolescents	0.011564338780523	4	TIGR00057	tRNA threonylcarbamoyl adenosine modification protein, Sua5/YciO/YrdC/YwlC family	168	Protein synthesis/tRNA and rRNA base modification
TIGR00922	adolescents	0.011613402593462	3	nusG	transcription termination/antitermination factor NusG	165	Transcription/Transcription factors
TIGR02633	adolescents	0.011783021640595	4	xylG	D-xylose ABC transporter, ATP-binding protein	144	Transport and binding proteins/Carbohydrates, organic alcohols, and acids
TIGR02386	adolescents	0.011963519171051	3	rpoC_TIGR	DNA-directed RNA polymerase, beta' subunit	135	Transcription/DNA-dependent RNA polymerase
TIGR02867	adolescents	0.0121758053516	4	spore_II_P	stage II sporulation protein P	705	Cellular processes/Sporulation and germination
TIGR02785	adolescents	0.012439933373064	4	addA_Gpos	helicase-exonuclease AddAB, AddA subunit	132	DNA metabolism/DNA replication, recombination, and repair
TIGR02927	adolescents	0.012771596989982	4	SucB_Actino	2-oxoglutarate dehydrogenase, E2 component, dihydrolipoamide succinyltransferase	NA	NA
TIGR03423	adolescents	0.013370783786836	4	pbp2_mrdA	penicillin-binding protein 2	89	Cell envelope/Biosynthesis and degradation of murein sacculus and peptidoglycan
TIGR00414	adolescents	0.013529722106149	3	serS	serine--tRNA ligase	137	Protein synthesis/tRNA aminoacylation
TIGR00337	adolescents	0.013971618360415	4	PyrG	CTP synthase	126	Purines, pyrimidines, nucleosides, and nucleotides/Pyrimidine ribonucleotide biosynthesis
TIGR04055	adolescents	0.014244597944665	4	rSAM_NirJ2	putative heme d1 biosynthesis radical SAM protein NirJ2	79	Biosynthesis of cofactors, prosthetic groups, and carriers/Heme, porphyrin, and cobalamin
TIGR04506	adolescents	0.014347007144746	4	F_threo_transal	fluorothreonine transaldolase	706	Cellular processes/Biosynthesis of natural products
TIGR04403	adolescents	0.014461284045891	3	rSAM_skfB	sporulation killing factor system radical SAM maturase	NA	NA
TIGR00228	adolescents	0.015068664841577	4	ruvC	crossover junction endodeoxyribonuclease RuvC	132	DNA metabolism/DNA replication, recombination, and repair
TIGR02615	adolescents	0.01573254180764	1	spoVE	stage V sporulation protein E	89|705	Cell envelope/Biosynthesis and degradation of murein sacculus and peptidoglycan|Cellular processes/Sporulation and germination
TIGR02000	adolescents	0.015914846625788	4	NifU_proper	Fe-S cluster assembly protein NifU	76|179	Biosynthesis of cofactors, prosthetic groups, and carriers/Other|Central intermediary metabolism/Nitrogen fixation
TIGR01041	adolescents	0.016117277198214	1	ATP_syn_B_arch	ATP synthase archaeal, B subunit	111	Energy metabolism/ATP-proton motive force interconversion
TIGR01264	adolescents	0.016934510879394	3	tyr_amTase_E	tyrosine aminotransferase	109	Energy metabolism/Amino acids and amines
TIGR01123	adolescents	0.017133502230382	4	ilvE_II	branched-chain amino acid aminotransferase	74	Amino acid biosynthesis/Pyruvate family
TIGR02051	adolescents	0.017397036175947	3	MerR	Hg(II)-responsive transcriptional regulator	96|261	Cellular processes/Detoxification|Regulatory functions/DNA interactions
TIGR01129	adolescents	0.017734344066364	1	secD	protein-export membrane protein SecD	97	Protein fate/Protein and peptide secretion and trafficking
TIGR02893	adolescents	0.019136811790298	1	spore_yabQ	spore cortex biosynthesis protein YabQ	705	Cellular processes/Sporulation and germination
TIGR01596	adolescents	0.019630855660186	1	cas3_HD	CRISPR-associated endonuclease Cas3-HD	719	NA
TIGR00649	adolescents	0.020069462632704	4	MG423	beta-CASP ribonuclease, RNase J family	134	Transcription/Degradation of RNA
TIGR01021	adolescents	0.020077004865923	3	rpsE_bact	ribosomal protein uS5	158	Protein synthesis/Ribosomal proteins: synthesis and modification
TIGR02853	adolescents	0.020300418866447	4	spore_dpaA	dipicolinic acid synthetase, A subunit	705	Cellular processes/Sporulation and germination
TIGR01163	adolescents	0.020587107453089	4	rpe	ribulose-phosphate 3-epimerase	117	Energy metabolism/Pentose phosphate pathway
TIGR01307	adolescents	0.020800340314912	1	pgm_bpd_ind	phosphoglycerate mutase (2,3-diphosphoglycerate-independent)	116	Energy metabolism/Glycolysis/gluconeogenesis
TIGR00560	adolescents	0.020875916176214	4	pgsA	CDP-diacylglycerol--glycerol-3-phosphate 3-phosphatidyltransferase	176	Fatty acid and phospholipid metabolism/Biosynthesis
TIGR03943	adolescents	0.021685678988391	4	TIGR03943	TIGR03943 family protein	NA	NA
TIGR03914	adolescents	0.021798863916625	4	UDG_fam_dom	uracil-DNA glycosylase family domain	NA	NA
TIGR00484	adolescents	0.021946615871465	4	EF-G	translation elongation factor G	169	Protein synthesis/Translation factors
TIGR00758	adolescents	0.022009539574447	4	UDG_fam4	uracil-DNA glycosylase, family 4	132	DNA metabolism/DNA replication, recombination, and repair
TIGR02849	adolescents	0.022476903745693	4	spore_III_AD	stage III sporulation protein AD	705	Cellular processes/Sporulation and germination
TIGR00060	adolescents	0.023196906545342	3	L18_bact	ribosomal protein uL18	158	Protein synthesis/Ribosomal proteins: synthesis and modification
TIGR00389	adolescents	0.0232310248132	3	glyS_dimeric	glycine--tRNA ligase	137	Protein synthesis/tRNA aminoacylation
TIGR00200	adolescents	0.023258833893829	4	cinA_nterm	competence/damage-inducible protein CinA N-terminal domain	132	DNA metabolism/DNA replication, recombination, and repair
TIGR00947	adolescents	0.0239034736299	1	2A73	putative bicarbonate transporter, IctB family	144	Transport and binding proteins/Carbohydrates, organic alcohols, and acids
TIGR00019	adolescents	0.02431193808507	4	prfA	peptide chain release factor 1	169	Protein synthesis/Translation factors
TIGR01977	adolescents	0.024638359830918	4	am_tr_V_EF2568	cysteine desulfurase family protein	703	Unknown function/Enzymes of unknown specificity
TIGR00029	adolescents	0.025102621458124	4	S20	ribosomal protein bS20	158	Protein synthesis/Ribosomal proteins: synthesis and modification
TIGR01946	adolescents	0.025499874384831	4	rnfD	electron transport complex, RnfABCDGE type, D subunit	112	Energy metabolism/Electron transport
TIGR00492	adolescents	0.025622329606285	4	alr	alanine racemase	89	Cell envelope/Biosynthesis and degradation of murein sacculus and peptidoglycan
TIGR03625	adolescents	0.026025909345983	3	L3_bact	50S ribosomal protein uL3	NA	NA
TIGR03869	adolescents	0.02652450291529	4	F420-0_ABCperm	proposed F420-0 ABC transporter, permease protein	NA	NA
TIGR02113	adolescents	0.026595320781793	1	coaC_strep	phosphopantothenoylcysteine decarboxylase	83	Biosynthesis of cofactors, prosthetic groups, and carriers/Pantothenate and coenzyme A
TIGR01171	adolescents	0.02746952026476	4	rplB_bact	ribosomal protein uL2	158	Protein synthesis/Ribosomal proteins: synthesis and modification
TIGR01726	adolescents	0.027644238726427	1	HEQRo_perm_3TM	amino ABC transporter, permease protein, 3-TM region, His/Glu/Gln/Arg/opine family	142	Transport and binding proteins/Amino acids, peptides and amines
TIGR01632	adolescents	0.027776537075001	3	L11_bact	ribosomal protein uL11	158	Protein synthesis/Ribosomal proteins: synthesis and modification
TIGR03959	adolescents	0.027881754561555	1	hyd_TM1266	putative iron-only hydrogenase system regulator	261	Regulatory functions/DNA interactions
TIGR00913	adolescents	0.028281203745719	3	2A0310	amino acid permease (yeast)	142	Transport and binding proteins/Amino acids, peptides and amines
TIGR00485	adolescents	0.02853978163426	3	EF-Tu	translation elongation factor Tu	169	Protein synthesis/Translation factors
TIGR03572	adolescents	0.028969151791673	1	WbuZ	glycosyl amidation-associated protein WbuZ	NA	NA
TIGR02120	adolescents	0.029667834841564	3	GspF	type II secretion system protein F	97	Protein fate/Protein and peptide secretion and trafficking
TIGR00137	adolescents	0.029882470897428	4	gid_trmFO	tRNA:m(5)U-54 methyltransferase	168	Protein synthesis/tRNA and rRNA base modification
TIGR01075	adolescents	0.029904869908022	3	uvrD	DNA helicase II	132	DNA metabolism/DNA replication, recombination, and repair
TIGR01857	adolescents	0.031766632073006	3	FGAM-synthase	phosphoribosylformylglycinamidine synthase	125	Purines, pyrimidines, nucleosides, and nucleotides/Purine ribonucleotide biosynthesis
TIGR01050	adolescents	0.032466195287841	4	rpsS_bact	ribosomal protein uS19	158	Protein synthesis/Ribosomal proteins: synthesis and modification
TIGR04215	adolescents	0.03398729112411	3	choice_anch_A	choice-of-anchor A domain	NA	NA
TIGR00227	adolescents	0.034551873716742	1	ribD_Cterm	riboflavin-specific deaminase C-terminal domain	NA	NA
TIGR03978	adolescents	0.034732244460435	1	rSAM_paired_1	His-Xaa-Ser system radical SAM maturase HxsB	NA	NA
TIGR00224	adolescents	0.034826164063188	1	pckA	phosphoenolpyruvate carboxykinase (ATP)	116	Energy metabolism/Glycolysis/gluconeogenesis
TIGR01513	adolescents	0.034883389056751	3	NAPRTase_put	nicotinate phosphoribosyltransferase	163	Biosynthesis of cofactors, prosthetic groups, and carriers/Pyridine nucleotides
TIGR04107	adolescents	0.035760219918886	1	rSAM_HutW	putative heme utilization radical SAM enzyme HutW	NA	NA
TIGR00334	adolescents	0.035858420535044	4	5S_RNA_mat_M5	ribonuclease M5	166	Transcription/RNA processing
TIGR00064	adolescents	0.036414973156272	4	ftsY	signal recognition particle-docking protein FtsY	97	Protein fate/Protein and peptide secretion and trafficking
TIGR00652	adolescents	0.03680438102486	4	DapF	diaminopimelate epimerase	71	Amino acid biosynthesis/Aspartate family
TIGR01121	adolescents	0.036829415743882	1	D_amino_aminoT	D-amino-acid transaminase	109	Energy metabolism/Amino acids and amines
TIGR00517	adolescents	0.037024247135689	4	acyl_carrier	acyl carrier protein	176	Fatty acid and phospholipid metabolism/Biosynthesis
TIGR02859	adolescents	0.03773704752129	1	spore_sigH	RNA polymerase sigma-H factor	165|705	Transcription/Transcription factors|Cellular processes/Sporulation and germination
TIGR00928	adolescents	0.038040962803416	4	purB	adenylosuccinate lyase	125	Purines, pyrimidines, nucleosides, and nucleotides/Purine ribonucleotide biosynthesis
TIGR04181	adolescents	0.038122381676916	1	NHT_00031	aminotransferase, LLPSF_NHT_00031 family	NA	NA
TIGR03980	adolescents	0.038155481508955	4	prismane_assoc	hybrid cluster protein-associated redox disulfide domain	112	Energy metabolism/Electron transport
TIGR03891	adolescents	0.038879614347204	3	thiopep_ocin	thiopeptide-type bacteriocin biosynthesis domain	94	Cellular processes/Toxin production and resistance
TIGR02370	adolescents	0.039288786142711	1	pyl_corrinoid	methyltransferase cognate corrinoid proteins, Methanosarcina family	NA	NA
TIGR02350	adolescents	0.03931099950741	4	prok_dnaK	chaperone protein DnaK	95	Protein fate/Protein folding and stabilization
TIGR02874	adolescents	0.039344203792562	4	spore_ytfJ	sporulation protein YtfJ	705	Cellular processes/Sporulation and germination
TIGR02464	adolescents	0.039724069479996	3	ribofla_fusion	conserved hypothetical protein	NA	NA
TIGR01135	adolescents	0.040017769598652	4	glmS	glutamine-fructose-6-phosphate transaminase (isomerizing)	89|100	Cell envelope/Biosynthesis and degradation of murein sacculus and peptidoglycan|Central intermediary metabolism/Amino sugars
TIGR00011	adolescents	0.040192038821859	3	YbaK_EbsC	Cys-tRNA(Pro) deacylase	137	Protein synthesis/tRNA aminoacylation
TIGR00436	adolescents	0.040559031129493	3	era	GTP-binding protein Era	136	Protein synthesis/Other
TIGR02121	adolescents	0.041107364861475	3	Na_Pro_sym	sodium/proline symporter	142	Transport and binding proteins/Amino acids, peptides and amines
TIGR01187	adolescents	0.041245454488078	1	potA	polyamine ABC transporter, ATP-binding protein	142	Transport and binding proteins/Amino acids, peptides and amines
TIGR02254	adolescents	0.041958151257376	4	YjjG/YfnB	noncanonical pyrimidine nucleotidase, YjjG family	NA	NA
TIGR00977	adolescents	0.042116676697784	1	citramal_synth	citramalate synthase	157	Unknown function/General
TIGR00447	adolescents	0.042427092887095	4	pth	aminoacyl-tRNA hydrolase	136	Protein synthesis/Other
TIGR00246	adolescents	0.042585155596593	4	tRNA_RlmH_YbeA	rRNA large subunit m3Psi methyltransferase RlmH	168	Protein synthesis/tRNA and rRNA base modification
TIGR02832	adolescents	0.042730580672478	1	spo_yunB	sporulation protein YunB	705	Cellular processes/Sporulation and germination
TIGR02010	adolescents	0.043472202206953	1	IscR	iron-sulfur cluster assembly transcription factor IscR	76|261	Biosynthesis of cofactors, prosthetic groups, and carriers/Other|Regulatory functions/DNA interactions
TIGR01044	adolescents	0.043692027763249	3	rplV_bact	ribosomal protein uL22	158	Protein synthesis/Ribosomal proteins: synthesis and modification
TIGR00061	adolescents	0.044107855343836	3	L21	ribosomal protein bL21	158	Protein synthesis/Ribosomal proteins: synthesis and modification
TIGR00936	adolescents	0.044217760869018	3	ahcY	adenosylhomocysteinase	109	Energy metabolism/Amino acids and amines
TIGR02886	adolescents	0.045728013374594	4	spore_II_AA	anti-sigma F factor antagonist	263|705	Regulatory functions/Protein interactions|Cellular processes/Sporulation and germination
TIGR00967	adolescents	0.046365948276597	3	3a0501s007	preprotein translocase, SecY subunit	97	Protein fate/Protein and peptide secretion and trafficking
TIGR01071	adolescents	0.046371482980615	3	rplO_bact	ribosomal protein uL15	158	Protein synthesis/Ribosomal proteins: synthesis and modification
TIGR04182	adolescents	0.046484268210869	3	glyco_TIGR04182	glycosyltransferase, TIGR04182 family	NA	NA
TIGR02500	adolescents	0.046600059164106	3	type_III_yscD	type III secretion apparatus protein, YscD/HrpQ family	97|187	Protein fate/Protein and peptide secretion and trafficking|Cellular processes/Pathogenesis
[truncated: 699 more rows]

## Sheet: S7B_metagenome correlations
Correlations (r>0.3) between selected TIGRFAM subroles and age groups
[truncated: 42 more rows]

[truncated: 3 more sheets: S8A_Circos plot features, S8B_ASVxTIGRFAM correlations, S9_stability]
